# Supplementary material for: Multi-omics reveal the neuroprotective mechanisms of Xinshubao tablet against scopolamine-induced cognitive dysfunction in mice
Source: Front Pharmacol. 2025 Jul 4;16:1596728. doi: 10.3389/fphar.2025.1596728 (PMC12271746; doi:10.3389/fphar.2025.1596728)
Supplement: Supplementary file 1 [file DataSheet3.zip]

Archive with 71 entries (67 files):
- Plasma metabolomics analysis/
- Plasma metabolomics analysis/KEGGpathway analysis/
- Plasma metabolomics analysis/KEGGpathway analysis/Download (2)/
- Plasma metabolomics analysis/KEGGpathway analysis/Download (2)/Folate biosynthesis.png
- Plasma metabolomics analysis/KEGGpathway analysis/Download (2)/Glycerophospholipid metabolism.png
- Plasma metabolomics analysis/KEGGpathway analysis/Download (2)/Glycerophospholipid_metabolism_dpi300.png
- Plasma metabolomics analysis/KEGGpathway analysis/Download (2)/Pentose phosphate pathway.png
- Plasma metabolomics analysis/KEGGpathway analysis/Download (2)/Pentose_phosphate_pathway_dpi300.png
- Plasma metabolomics analysis/KEGGpathway analysis/Download (2)/Rhistory.R
- Plasma metabolomics analysis/KEGGpathway analysis/Download (2)/crop1687446210604.png
- Plasma metabolomics analysis/KEGGpathway analysis/Download (2)/crop1687446381480.png
- Plasma metabolomics analysis/KEGGpathway analysis/Download (2)/name_map.csv
- Plasma metabolomics analysis/KEGGpathway analysis/Download (2)/path_view_0_dpi300.png
- Plasma metabolomics analysis/KEGGpathway analysis/Download (2)/path_view_0_dpi72.png
- Plasma metabolomics analysis/KEGGpathway analysis/Download (2)/pathway_results.csv
- Plasma metabolomics analysis/KEGGpathway analysis/Download (2)/zoom1687446210604.png
- Plasma metabolomics analysis/KEGGpathway analysis/Download (2)/zoom1687446381480.png
- Plasma metabolomics analysis/KEGGpathway analysis/Glycerophospholipid_metabolism_dpi300.png
- Plasma metabolomics analysis/KEGGpathway analysis/Glycerophospholipid_metabolism_dpi72.svg
- Plasma metabolomics analysis/KEGGpathway analysis/Pentose_phosphate_pathway_dpi300.png
- Plasma metabolomics analysis/KEGGpathway analysis/crop1687446210604.png
- Plasma metabolomics analysis/KEGGpathway analysis/name_map.csv
- Plasma metabolomics analysis/KEGGpathway analysis/path_view_1_dpi72.svg
- Plasma metabolomics analysis/PLS-DA/
- Plasma metabolomics analysis/PLS-DA/FDATN00100_100_summary_dpi300.png
- Plasma metabolomics analysis/PLS-DA/FDATN01519_100_summary_dpi300.png
- Plasma metabolomics analysis/PLS-DA/FDATN01519_100_summary_dpi72.svg
- Plasma metabolomics analysis/PLS-DA/MEDL02760_100_summary_dpi300.png
- Plasma metabolomics analysis/PLS-DA/MW0001331_100_summary_dpi72.svg
- Plasma metabolomics analysis/PLS-DA/MW0003460_100_summary_dpi300.png
- Plasma metabolomics analysis/PLS-DA/MW0005078_100_summary_dpi72.svg
- Plasma metabolomics analysis/PLS-DA/MW0006168_100_summary_dpi72.svg
- Plasma metabolomics analysis/PLS-DA/MW0060396_100_summary_dpi300.png
- Plasma metabolomics analysis/PLS-DA/MW0062324_100_summary_dpi300.png
- Plasma metabolomics analysis/PLS-DA/MW0106119_100_summary_dpi300.png
- Plasma metabolomics analysis/PLS-DA/MW0109483_100_summary_dpi300.png
- Plasma metabolomics analysis/PLS-DA/MW0111130_100_summary_dpi72.svg
- Plasma metabolomics analysis/PLS-DA/MW0115144_100_summary_dpi300.png
- Plasma metabolomics analysis/PLS-DA/MW0119906_100_summary_dpi72.svg
- Plasma metabolomics analysis/PLS-DA/MW0122903_100_summary_dpi300.png
- Plasma metabolomics analysis/PLS-DA/MW0124256_100_summary_dpi300.png
- Plasma metabolomics analysis/PLS-DA/MW0124336_100_summary_dpi72.svg
- Plasma metabolomics analysis/PLS-DA/MW0125752_100_summary_dpi300.png
- Plasma metabolomics analysis/PLS-DA/MW0129758_100_summary_dpi72.svg
- Plasma metabolomics analysis/PLS-DA/MW0138165_100_summary_dpi300.png
- Plasma metabolomics analysis/PLS-DA/MW0147019_100_summary_dpi72.svg
- Plasma metabolomics analysis/PLS-DA/MW0148082_100_summary_dpi300.png
- Plasma metabolomics analysis/PLS-DA/MW0159852_100_summary_dpi72.svg
- Plasma metabolomics analysis/PLS-DA/MW0162681_100_summary_dpi72.svg
- Plasma metabolomics analysis/PLS-DA/MW0163126_100_summary_dpi72.svg
- Plasma metabolomics analysis/PLS-DA/MW0169017_100_summary_dpi72.svg
- Plasma metabolomics analysis/PLS-DA/PLS-DA cross validation details.xlsx
- Plasma metabolomics analysis/PLS-DA/ZINC13548595_100_summary_dpi72.svg
- Plasma metabolomics analysis/PLS-DA/ZINC14504167_100_summary_dpi72.svg
- Plasma metabolomics analysis/PLS-DA/all_sample_data - 副本 (2).xlsx
- Plasma metabolomics analysis/PLS-DA/pls_cv_1_dpi300.png
- Plasma metabolomics analysis/PLS-DA/pls_imp_0_dpi72.svg
- Plasma metabolomics analysis/PLS-DA/pls_imp_2_dpi300.png
- Plasma metabolomics analysis/PLS-DA/pls_loading_0_dpi300.png
- Plasma metabolomics analysis/PLS-DA/pls_loading_0_dpi72.svg
- Plasma metabolomics analysis/PLS-DA/pls_pair_0_dpi300.png
- Plasma metabolomics analysis/PLS-DA/pls_pair_0_dpi72.svg
- Plasma metabolomics analysis/PLS-DA/pls_perm_2_dpi300.png
- Plasma metabolomics analysis/PLS-DA/pls_score2d_0_dpi300.png
- Plasma metabolomics analysis/PLS-DA/pls_score2d_0_dpi72.svg
- Plasma metabolomics analysis/PLS-DA/plsda_loadings.csv
- Plasma metabolomics analysis/PLS-DA/plsda_vip (1).csv
- Plasma metabolomics analysis/PLS-DA/scatter3D (3).png
- Plasma metabolomics analysis/PLS-DA/scatter3D (4).png
- Plasma metabolomics analysis/PLS-DA/scatter3D (6).png
- Plasma metabolomics analysis/PLS-DA/scatter3D -PLS-DA.png
