# Supplementary material for: Multi-omics reveal the neuroprotective mechanisms of Xinshubao tablet against scopolamine-induced cognitive dysfunction in mice
Source: Front Pharmacol. 2025 Jul 4;16:1596728. doi: 10.3389/fphar.2025.1596728 (PMC12271746; doi:10.3389/fphar.2025.1596728)
Supplement: Supplementary file 1 [file DataSheet3.zip › Plasma metabolomics analysis/KEGGpathway analysis/Download (2)/Rhistory.R]

# PID of current job: 2729623
mSet<-InitDataObjects("conc", "pathora", FALSE)
cmpd.vec<-c("HMDB0001195","HMDB0000564","HMDB0014564","HMDB0037256","HMDB0029065","HMDB0006710","HMDB0005065","HMDB0028931","HMDB0004081","HMDB0015629","HMDB0032096","HMDB0032913","HMDB0062782","HMDB0031075","HMDB0015050","HMDB0015182","HMDB0247485","HMDB0114073","HMDB0125864","HMDB0061636","HMDB0012343","HMDB0247880","HMDB0040987","HMDB0012390","HMDB0301981","HMDB0041993","HMDB0001316","HMDB0002278","HMDB0000619","HMDB0005771","HMDB0036708","HMDB0006727","HMDB0001051","HMDB0014589","HMDB0002003","HMDB0004461","HMDB0034070","HMDB0006294","HMDB0000682","HMDB0003312","HMDB0037429","HMDB0005781","HMDB0004818","HMDB0015540","HMDB0032354","HMDB0029364","HMDB0034363","HMDB0014787","HMDB0003219","HMDB0000086","HMDB0042019","HMDB0000701","HMDB0062766","HMDB0010378","HMDB0061656","HMDB0000387","HMDB0041587","HMDB0015067","HMDB0037518","HMDB0041793","HMDB0040991","HMDB0000832","HMDB0033201","HMDB0034195","HMDB0005811","HMDB0000653","HMDB0040733","HMDB0015673","HMDB0034703","HMDB0011737","HMDB0013675","HMDB0005020","HMDB0059933","HMDB0001859","HMDB0060684","HMDB0303392","HMDB0041285","HMDB0034987","HMDB0250268","HMDB0029091","HMDB0062612","HMDB0255154","HMDB0133014","HMDB0248232","HMDB0254393","HMDB0011520","HMDB0060520","HMDB0126450","HMDB0035290","HMDB02639","HMDB0059977","HMDB0008682","HMDB0133011","HMDB0059975","HMDB0129925","HMDB0304580","HMDB0044523","HMDB0134045")
mSet<-Setup.MapData(mSet, cmpd.vec);
mSet<-CrossReferencing(mSet, "hmdb");
mSet<-CreateMappingResultTable(mSet)
mSet<-SetKEGG.PathLib(mSet, "mmu", "current")
mSet<-SetMetabolomeFilter(mSet, F);
mSet<-CalculateOraScore(mSet, "rbc", "hyperg")
mSet<-PlotPathSummary(mSet, F, "path_view_0_", "png", 72, width=NA, NA, NA )
mSet<-PlotKEGGPath(mSet, "Glycerophospholipid metabolism",576, 480, "png", NULL)
mSet<-RerenderMetPAGraph(mSet, "zoom1687446210604.png",576.0, 480.0, 100.0)
mSet<-PlotKEGGPath(mSet, "Glycerophospholipid metabolism",788, 682, "png", NULL)
mSet<-RerenderMetPAGraph(mSet, "zoom1687446381480.png",788.0, 682.0, 100.0)
mSet<-PlotKEGGPath(mSet, "Glycerophospholipid metabolism",788, 682, "png", NULL)
mSet<-PlotKEGGPath(mSet, "Glycerophospholipid metabolism",788, 682, "png", NULL)
mSet<-PlotKEGGPath(mSet, "Glycerophospholipid metabolism",788, 682, "png", NULL)
mSet<-PlotKEGGPath(mSet, "Glycerophospholipid metabolism",788, 682, "png", NULL)
mSet<-PlotPathSummary(mSet, F, "path_view_0_", "png", 300, width=NA, NA, NA )
mSet<-PlotKEGGPath(mSet, "Glycerophospholipid metabolism",NA, NA, "png", 300)
mSet<-PlotKEGGPath(mSet, "Pentose phosphate pathway",576, 480, "png", NULL)
mSet<-PlotKEGGPath(mSet, "Pentose phosphate pathway",NA, NA, "png", 300)
mSet<-PlotKEGGPath(mSet, "Folate biosynthesis",576, 480, "png", NULL)
