# Supplementary material for: Multi-omics reveal the neuroprotective mechanisms of Xinshubao tablet against scopolamine-induced cognitive dysfunction in mice
Source: Front Pharmacol. 2025 Jul 4;16:1596728. doi: 10.3389/fphar.2025.1596728 (PMC12271746; doi:10.3389/fphar.2025.1596728)
Supplement: Supplementary file 1 [file DataSheet3.zip › Plasma metabolomics analysis/KEGGpathway analysis/Download (2)/name_map.csv]

Query	Match	HMDB	PubChem	KEGG	SMILES	Comment
HMDB0001195	Dyspropterin	HMDB0001195	128973	C03684	CC(=O)C(=O)C1CNC2=C(N1)C(=O)N=C(N2)N	1
HMDB0000564	PC(16:0/16:0)	HMDB0000564	452110	C00157	CCCCCCCCCCCCCCCC(=O)OC[C@H](COP(=O)([O-])OCC[N+](C)(C)C)OC(=O)CCCCCCCCCCCCCCC	1
HMDB0014564	Promazine	HMDB0014564	4926	C07379	CN(C)CCCN1C2=CC=CC=C2SC3=CC=CC=C31	1
HMDB0037256	NA	NA	NA	NA	NA	0
HMDB0029065	Threoninyl-Leucine	HMDB0029065	7021828	NA	CC(C)CC(NC(=O)C(N)C(C)O)C(O)=O	1
HMDB0006710	Ubiquinone-4	HMDB0006710	5283545	NA	CC1=C(C(=O)C(=C(C1=O)OC)OC)C/C=C(\C)/CC/C=C(\C)/CC/C=C(\C)/CCC=C(C)C	1
HMDB0005065	Oleoylcarnitine	HMDB0005065	46907933	NA	CCCCCCCC/C=C\CCCCCCCC(=O)O[C@H](CC(=O)[O-])C[N+](C)(C)C	1
HMDB0028931	Leucyl-Histidine	HMDB0028931	6992828	NA	CC(C)CC(N)C(=O)NC(CC1=CN=CN1)C(O)=O	1
HMDB0004081	6-Hydroxymelatonin	HMDB0004081	1864	C05643	CC(=O)NCCC1=CNC2=CC(=C(C=C21)OC)O	1
HMDB0015629	Sitaxentan	HMDB0015629	216235	NA	CC1=CC2=C(C=C1CC(=O)C3=C(C=CS3)S(=O)(=O)NC4=C(C(=NO4)C)Cl)OCO2	1
HMDB0032096	Omphalotin B	HMDB0032096	22954531	NA	CCC(C)C1C(=O)N(C(C(=O)N(C(C(=O)N(CC(=O)N(C(C(=O)N(C(C(=O)N(C(C(=O)NC(C(=O)N(C(C(=O)N(CC(=O)N2C(CC3(C2NC4=CC=CC=C43)O)C(=O)N(C(C(=O)N1)C(C)C)C)C)C(C)CC)C)C(C)C)O)C)C(C)C(C)OC(=O)CC(C)(C)O)C)C(C)(C)O)C)C)C(C)C)C)C(C)C)C	1
HMDB0032913	4-(2,6,6-Trimethyl-1-cyclohexen-1-yl)-2-butanone	HMDB0032913	519382	C03527	CC1=C(C(CCC1)(C)C)CCC(=O)C	1
HMDB0062782	NA	NA	NA	NA	NA	0
HMDB0031075	Glycerol 1-octadecanoate	HMDB0031075	24699	NA	CCCCCCCCCCCCCCCCCC(=O)OCC(CO)O	1
HMDB0015050	Phenformin	HMDB0015050	8249	C07673	C1=CC=C(C=C1)CCN=C(N)N=C(N)N	1
HMDB0015182	Abacavir	HMDB0015182	441300	C07624	C1CC1NC2=NC(=NC3=C2N=CN3[C@@H]4C[C@@H](C=C4)CO)N	1
HMDB0247485	NA	NA	NA	NA	NA	0
HMDB0114073	NA	NA	NA	NA	NA	0
HMDB0125864	NA	NA	NA	NA	NA	0
HMDB0061636	NA	NA	NA	NA	NA	0
HMDB0012343	PS(14:1(9Z)/16:0)	HMDB0012343	52925224	NA	CCCCCCCCCCCCCCCC(=O)O[C@H](COC(=O)CCCCCCC/C=C\CCCC)COP(=O)(O)OC[C@@H](C(=O)O)N	1
HMDB0247880	NA	NA	NA	NA	NA	0
HMDB0040987	NA	NA	NA	NA	NA	0
HMDB0012390	PS(18:1(9Z)/18:1(9Z))	HMDB0012390	6438639	NA	CCCCCCCC/C=C\CCCCCCCC(=O)OC[C@H](COP(=O)(O)OC[C@@H](C(=O)O)N)OC(=O)CCCCCCC/C=C\CCCCCCCC	1
HMDB0301981	NA	NA	NA	NA	NA	0
HMDB0041993	NA	NA	NA	NA	NA	0
HMDB0001316	6-Phosphogluconic acid	HMDB0001316	91493	C00345	C([C@H]([C@H]([C@@H]([C@H](C(=O)O)O)O)O)O)OP(=O)(O)O	1
HMDB0002278	2-(acetylamino)-1,5-anhydro-2-deoxy-3-O-b-D-galactopyranosyl-D-arabino-Hex-1-enitol	HMDB0002278	22833592	NA	CC(=O)NC1=CO[C@@H]([C@H]([C@@H]1O[C@H]2[C@@H]([C@H]([C@H]([C@H](O2)CO)O)O)O)O)CO	1
HMDB0000619	Cholic acid	HMDB0000619	221493	C00695	C[C@H](CCC(=O)O)[C@H]1CC[C@@H]2[C@@]1([C@H](C[C@H]3[C@H]2[C@@H](C[C@H]4[C@@]3(CC[C@H](C4)O)C)O)O)C	1
HMDB0005771	Rigin	HMDB0005771	127555	NA	C1C[C@H](N(C1)C(=O)[C@H](CCC(=O)N)NC(=O)CN)C(=O)N[C@@H](CCCN=C(N)N)C(=O)O	1
HMDB0036708	NA	NA	NA	NA	NA	0
HMDB0006727	CE(22:0)	HMDB0006727	16061339	C02530	CCCCCCCCCCCCCCCCCCCCCC(=O)O[C@H]1CC[C@]2(C)C3CC[C@]4(C)C(CCC4C3CC=C2C1)[C@H](C)CCCC(C)C	1
HMDB0001051	Glyceraldehyde	HMDB0001051	751	C02154	C(C(C=O)O)O	1
HMDB0014589	Chloramphenicol	HMDB0014589	5959	C00918	C1=CC(=CC=C1[C@H]([C@@H](CO)NC(=O)C(Cl)Cl)O)[N+](=O)[O-]	1
HMDB0002003	Tetracosanoic acid	HMDB0002003	11197	C08320	CCCCCCCCCCCCCCCCCCCCCCCC(=O)O	1
HMDB0004461	Benzamide	HMDB0004461	2331	C09815	C1=CC=C(C=C1)C(=O)N	1
HMDB0034070	Sinigrin	HMDB0034070	6911854	C08427	C=CC/C(=N\OS(=O)(=O)O)/S[C@H]1[C@@H]([C@H]([C@@H]([C@H](O1)CO)O)O)O	1
HMDB0006294	16-Hydroxy hexadecanoic acid	HMDB0006294	7058075	C18218	C(CCCCCCCC(=O)[O-])CCCCCCCO	1
HMDB0000682	Indoxyl sulfate	HMDB0000682	10258	NA	C1=CC=C2C(=C1)C(=CN2)OS(=O)(=O)O	1
HMDB0003312	Daidzein	HMDB0003312	5281708	C10208	C1=CC(=CC=C1C2=COC3=C(C2=O)C=CC(=C3)O)O	1
HMDB0037429	Kaempferol-3-O-glucoside	HMDB0037429	5282102	C12249	OC[C@H]1O[C@@H](OC2=C(OC3=CC(O)=CC(O)=C3C2=O)C2=CC=C(O)C=C2)[C@H](O)[C@@H](O)[C@@H]1O	1
HMDB0005781	Glycitein	HMDB0005781	5317750	C14536	COC1=C(C=C2C(=C1)C(=O)C(=CO2)C3=CC=C(C=C3)O)O	1
HMDB0004818	Biotin sulfone	HMDB0004818	83863	C20387	C1[C@H]2[C@@H]([C@@H](S1(=O)=O)CCCCC(=O)O)NC(=O)N2	1
HMDB0015540	Bacampicillin	HMDB0015540	441397	C08122	CCOC(=O)OC(C)OC(=O)[C@H]1C(S[C@H]2N1C(=O)[C@H]2NC(=O)[C@@H](C3=CC=CC=C3)N)(C)C	1
HMDB0032354	S-Isopropyl 3-methylbut-2-enethioate	HMDB0032354	118658	NA	CC(C)SC(=O)C=C(C)C	1
HMDB0029364	7-Acetoxy-2-methylisoflavone	HMDB0029364	268208	NA	CC1=C(C(=O)C2=C(O1)C=C(C=C2)OC(=O)C)C3=CC=CC=C3	1
HMDB0034363	Monocrotaline	HMDB0034363	4246	C10350	CC1C(=O)OC2CCN3C2C(=CC3)COC(=O)C(C1(C)O)(C)O	1
HMDB0014787	Stavudine	HMDB0014787	18283	C07312	CC1=CN(C(=O)NC1=O)[C@H]2C=C[C@H](O2)CO	1
HMDB0003219	Sedoheptulose	HMDB0003219	439645	C08355	C(C(C(C(C(C(=O)CO)O)O)O)O)O	1
HMDB0000086	Glycerophosphocholine	HMDB0000086	71920	C00670	C[N+](C)(C)CCOP(=O)([O-])OC[C@H](CO)O	1
HMDB0042019	NA	NA	NA	NA	NA	0
HMDB0000701	Hexanoylglycine	HMDB0000701	99463	NA	CCCCCC(=O)NCC(=O)O	1
HMDB0062766	4-ethylamino-6-isopropylamino-1,3,5-triazin-2-ol	HMDB0062766	16553	C06552	CCNC1=NC(O)=NC(NC(C)C)=N1	1
HMDB0010378	5,8,11-Eicosatrienoic acid	HMDB0010378	5312531	NA	CCCCCCCC/C=C\C/C=C\C/C=C\CCCC(=O)O	1
HMDB0061656	3-hydroxytetradecanoic acid	HMDB0061656	5312869	NA	CCCCCCCCCCC[C@H](O)CC(O)=O	1
HMDB0000387	3-Hydroxydodecanoic acid	HMDB0000387	94216	NA	CCCCCCCCCC(CC(=O)O)O	1
HMDB0041587	NA	NA	NA	NA	NA	0
HMDB0015067	Tipranavir	HMDB0015067	65027	NA	CCC[C@@]1(CCC2=CC=CC=C2)CC(=O)C([C@H](CC)C2=CC(NS(=O)(=O)C3=NC=C(C=C3)C(F)(F)F)=CC=C2)=C(O)O1	1
HMDB0037518	1,3,5-Triphenylcyclohexane	HMDB0037518	119930	C15437	C1C(CC(CC1C1=CC=CC=C1)C1=CC=CC=C1)C1=CC=CC=C1	1
HMDB0041793	NA	NA	NA	NA	NA	0
HMDB0040991	Ternatin	HMDB0040991	192406	C16302	CCC(C)C1NC(=O)C(NC(=O)C(C)N(C)C(=O)C(C)N(C)C(=O)C(CC(C)C)NC(=O)C(CC(C)C)N(C)C(=O)C(C)N(C)C1=O)C(O)C(C)C	1
HMDB0000832	Capryloylglycine	HMDB0000832	84290	NA	CCCCCCCC(=O)NCC(=O)O	1
HMDB0033201	9-Hydroxydecanoic acid	HMDB0033201	4575239	NA	CC(CCCCCCCC(=O)O)O	1
HMDB0034195	Convalloside	HMDB0034195	3438253	NA	CC1C(C(C(C(O1)OC2CCC3(C4CCC5(C(CCC5(C4CCC3(C2)O)O)C6=CC(=O)OC6)C)C=O)O)O)OC7C(C(C(C(O7)CO)O)O)O	1
HMDB0005811	Eriocitrin	HMDB0005811	22833655	C09732	C1[C@@H](CC(=O)C2=C(C=C(C=C21)O[C@H]3[C@@H]([C@H]([C@@H]([C@H](O3)CO[C@H]4[C@@H]([C@@H]([C@H]([C@@H](O4)O)O)O)O)O)O)O)O)C5=CC(=C(C=C5)O)O	1
HMDB0000653	Cholesterol sulfate	HMDB0000653	65076	C18043	C[C@H](CCCC(C)C)[C@H]1CC[C@@H]2[C@@]1(CC[C@H]3[C@H]2CC=C4[C@@]3(CC[C@@H](C4)OS(=O)(=O)O)C)C	1
HMDB0040733	Phenyl acetate	HMDB0040733	31229	C15583	CC(=O)OC1=CC=CC=C1	1
HMDB0015673	Carglumic acid	HMDB0015673	121396	C05829	C(CC(=O)O)[C@@H](C(=O)O)NC(=O)N	1
HMDB0034703	Fumonisin B2	HMDB0034703	3432	C19242	CCCCC(C)C(C(CC(C)CCCCCCC(CC(C(C)N)O)O)OC(=O)CC(CC(=O)O)C(=O)O)OC(=O)CC(CC(=O)O)C(=O)O	1
HMDB0011737	gamma-Glutamylglutamic acid	HMDB0011737	92865	C05282	C(CC(=O)N[C@@H](CCC(=O)O)C(=O)O)[C@@H](C(=O)O)N	1
HMDB0013675	1,3,5-Trihydroxybenzene	HMDB0013675	359	C02183	C1=C(C=C(C=C1O)O)O	1
HMDB0005020	Risperidone	HMDB0005020	5073	C06861	CC1=C(C(=O)N2CCCCC2=N1)CCN3CCC(CC3)C4=NOC5=C4C=CC(=C5)F	1
HMDB0059933	p-Toluenesulfonic acid	HMDB0059933	6101	C06677	CC1=CC=C(C=C1)S(O)(=O)=O	1
HMDB0001859	Acetaminophen	HMDB0001859	1983	C06804	CC(=O)NC1=CC=C(C=C1)O	1
HMDB0060684	2-Propylglutaric acid	HMDB0060684	134970	C16658	CCCC(CCC(O)=O)C(O)=O	1
HMDB0303392	NA	NA	NA	NA	NA	0
HMDB0041285	NA	NA	NA	NA	NA	0
HMDB0034987	Gibberellin A61	HMDB0034987	14605551	NA	CC12CCC(O)C3(OC1=O)C1CCC4CC1(CC4=C)C(C23)C(O)=O	1
HMDB0250268	NA	NA	NA	NA	NA	0
HMDB0029091	Tryptophyl-Proline	HMDB0029091	9839333	NA	NC(CC1=CNC2=C1C=CC=C2)C(=O)N1CCCC1C(O)=O	1
HMDB0062612	NA	NA	NA	NA	NA	0
HMDB0255154	NA	NA	NA	NA	NA	0
HMDB0133014	NA	NA	NA	NA	NA	0
HMDB0248232	NA	NA	NA	NA	NA	0
HMDB0254393	NA	NA	NA	NA	NA	0
HMDB0011520	LysoPE(22:0/0:0)	HMDB0011520	52925144	NA	CCCCCCCCCCCCCCCCCCCCCC(=O)OC[C@H](COP(=O)(O)OCCN)O	1
HMDB0060520	Trypanothione	HMDB0060520	449517	C02090	N[C@@H](CCC(=O)N[C@@H](CS)C(=O)NCC(=O)NCCCCNCCCNC(=O)CNC(=O)[C@H](CS)NC(=O)CC[C@H](N)C(O)=O)C(O)=O	1
HMDB0126450	NA	NA	NA	NA	NA	0
HMDB0035290	Bis(m-methanethiolato)tetranitrosyldiiron	HMDB0035290	NA	NA	C[S]1[Fe]2(N=O)(N=O)[S](C)[Fe]12(N=O)N=O	1
HMDB02639	Sulfolithocholylglycine	HMDB0002639	53477756	C11301	C[C@H](CCC(=O)NCC(=O)O)C1CCC2[C@@]1(CCC3C2CCC4[C@@]3(CC[C@@H](C4)OS(=O)(=O)O)C)C	1
HMDB0059977	NA	NA	NA	NA	NA	0
HMDB0008682	PC(22:5(4Z,7Z,10Z,13Z,16Z)/22:6(4Z,7Z,10Z,13Z,16Z,19Z))	HMDB0008682	53479327	C00157	CCCCC/C=C\C/C=C\C/C=C\C/C=C\C/C=C\CCC(=O)OC[C@H](COP(=O)([O-])OCC[N+](C)(C)C)OC(=O)CC/C=C\C/C=C\C/C=C\C/C=C\C/C=C\C/C=C\CC	1
HMDB0133011	NA	NA	NA	NA	NA	0
HMDB0059975	NA	NA	NA	NA	NA	0
HMDB0129925	NA	NA	NA	NA	NA	0
HMDB0304580	NA	NA	NA	NA	NA	0
HMDB0044523	NA	NA	NA	NA	NA	0
HMDB0134045	NA	NA	NA	NA	NA	0
