# Supplementary material for: Multi-omics reveal the neuroprotective mechanisms of Xinshubao tablet against scopolamine-induced cognitive dysfunction in mice
Source: Front Pharmacol. 2025 Jul 4;16:1596728. doi: 10.3389/fphar.2025.1596728 (PMC12271746; doi:10.3389/fphar.2025.1596728)
Supplement: Supplementary file 1 [file DataSheet3.zip › Plasma metabolomics analysis/KEGGpathway analysis/Download (2)/pathway_results.csv]

	Total	Expected	Hits	Raw p	-log10(p)	Holm adjust	FDR	Impact
Glycerophospholipid metabolism	36	0.21514	2	0.018003	1.7447	1	1	0.1426
Linoleic acid metabolism	5	0.02988	1	0.029564	1.5292	1	1	0
alpha-Linolenic acid metabolism	13	0.077689	1	0.075253	1.1235	1	1	0
Ether lipid metabolism	20	0.11952	1	0.11365	0.94442	1	1	0
Pentose phosphate pathway	22	0.13147	1	0.12436	0.90532	1	1	0.11955
Folate biosynthesis	27	0.16135	1	0.15063	0.8221	1	1	0.09722
Glutathione metabolism	28	0.16733	1	0.1558	0.80745	1	1	0
Arachidonic acid metabolism	36	0.21514	1	0.19615	0.70742	1	1	0
Tryptophan metabolism	41	0.24502	1	0.22049	0.65661	1	1	0
Steroid biosynthesis	42	0.251	1	0.22528	0.64728	1	1	0
Primary bile acid biosynthesis	46	0.2749	1	0.24417	0.6123	1	1	0
Steroid hormone biosynthesis	77	0.46016	1	0.37726	0.42335	1	1	0
