# Supplementary material for: Multi-omics reveal the neuroprotective mechanisms of Xinshubao tablet against scopolamine-induced cognitive dysfunction in mice
Source: Front Pharmacol. 2025 Jul 4;16:1596728. doi: 10.3389/fphar.2025.1596728 (PMC12271746; doi:10.3389/fphar.2025.1596728)
Supplement: Supplementary file 1 [file DataSheet3.zip › Plasma metabolomics analysis/PLS-DA/PLS-DA cross validation details.xlsx]

## Sheet: Sheet1
PLS-DA cross validation details:
Measure	1 comps	2 comps	3 comps	4 comps	5 comps
Accuracy	0.42667	0.67333	0.78667	0.82	0.85333
R2	0.56975	0.87644	0.98053	0.9957	0.99848
Q2	-0.077319	0.50463	0.64358	0.64887	0.6745
