# Supplementary material for: Multi-omics reveal the neuroprotective mechanisms of Xinshubao tablet against scopolamine-induced cognitive dysfunction in mice
Source: Front Pharmacol. 2025 Jul 4;16:1596728. doi: 10.3389/fphar.2025.1596728 (PMC12271746; doi:10.3389/fphar.2025.1596728)
Supplement: Supplementary file 1 [file DataSheet3.zip › Plasma metabolomics analysis/PLS-DA/all_sample_data - 副本 (2).xlsx]

## Sheet: Sheet1
Mode	Index	Compounds	物质	Class I	物质一级分类	Class II	物质二级分类	Formula	Q1 (Da)	Molecular weight (Da)	RT (min)	Adduct	Mass error	Level	score	LC mode	CAS	PubChem	HMDB	Metlin	cpd_ID	Con-1	Con-2	Con-5	Con-6	Con-9	con-10	M-13	M-15	M-16	M-19	M-21	M-23	XSB-L25	XSB-L27	XSB-L29	XSB-L32	XSB-L34	XSB-L35	XSB-M40	XSB-M43	XSB-M44	XSB-M45	XSB-M48	XSB-M47	XSB-H53	XSB-H56	XSB-H58	XSB-H59
C18_positive	MW0121171	5-Bromo-2-(piperazin-1-yl)pyrimidine	5-溴-2-(哌嗪-1-基)嘧啶	Heterocyclic compounds	杂环化合物	Heterocyclic compounds	杂环化合物	C8H11BrN4	280.977	242.017	0.7364	M+K	0.73125	4	0.732	rp	99931-82-5	2757175	-	-	-	1794.77	1391.69	1281.02	1106.28	803.032	1098.36	560.116	884.371	1093.68	813.717	1066.77	1104.97	425.652	453.86	621.803	399.771	150.557	354.508	620.582	439.141	1003.23	79.8312	390.342	199.373	693.08	569.566	100.85	1165.7
C18_positive	MW0150552	Gly-Arg-Gly-Glu-Ser-Pro	甘氨酸-精氨酸-甘氨酸-谷氨酸-丝氨酸-脯氨酸	Amino acid and Its metabolites	氨基酸及其代谢物	Small Peptide	小肽	C23H39N9O10	440.241	601.282	8.9304	M+H-C6H10O5	9.99737	4	0.8033	rp	99896-88-5	492974	-	-	-	16392.8	13828.6	14985.5	15116.3	14844.4	8322.63	10952.4	10160.8	9497.48	8593.33	15313.6	4432.6	10669.1	6182.52	8985.53	8181.23	8107.21	7627.13	11985.5	9444.62	6469.05	9945.87	13071.9	14357.5	14665.8	6320.24	10123.7	6723
C18_positive	MW0057055	1,2-Dilinoleoyl-SN-glycero-3-phosphocholine	1,2-Dilinoleoyl-sn-glycero-3-phosphocholine	GP	甘油磷脂类	PC	磷脂酰胆碱	C44H80NO8P	820.545	781.562	11.6986	M+K	3.53093	2	0.7045	rp	998-06-1	5288075	HMDB0008138	-	-	16948.4	90491.9	203557	124933	105889	3610.3	91109.6	39114.9	19876.1	36219.4	29426.2	24443.4	12784.2	2788.81	4847.53	3204.26	35056.2	63265.1	17164.4	33839.5	17812.7	65241.6	74276.5	24980.7	10958.5	367.291	3664.57	4914.26
C18_positive	MEDP0058	L-Saccharopine	L-酵母氨酸	Amino acid and Its metabolites	氨基酸及其代谢物	Amino acids	氨基酸	C11H20N2O6	259.129	276.132	5.0957	M+H-H2O	0.427237	2	0.932	rp	997-68-2	160556	HMDB0000279	383	C00449	26324.7	22235.2	20974.9	19563.6	23166.9	15368.2	24843.7	28857.8	25207.6	20172.3	20954	26967.9	16796.1	26334.1	19071.7	17956.1	17076.2	7440.95	18817	19924.5	16424.2	22012.9	19320.1	20870.6	16118.8	21041.5	20936	18318.8
C18_positive	MW0056735	15-Hexadecynoic acid	15-十六烷酸	FA	脂肪酰类	FFA	游离脂肪酸	C16H28O2	127.111	252.209	5.5506	M+2H	2.6745	4	0.6874	rp	99208-90-9	127256	-	-	-	1591.94	940.538	2222.63	2046.48	2283.59	2129.47	2019.05	3736.26	3137.27	3071.12	3665.48	1906.21	5912.91	3213.46	3686.78	4841.81	3037.36	2222.1	1482.73	3093.19	1882.25	2095.79	1105.73	1440.07	1669.95	2438.79	1260.15	1697.09
C18_positive	MW0125745	Nebivolol	奈必洛尔	Heterocyclic compounds	杂环化合物	Heterocyclic compounds	杂环化合物	C22H25F2NO4	311.074	405.175	2.2329	2M+2Na+2K-H	7.811	4	0.5883	rp	99200-09-6 | 118457-14-0	71301	HMDB0015594	-	-	1398.83	3021.55	1559.53	996.048	2647.19	7697.99	346.989	8304.88	1372.66	3164.22	2976.91	1377.29	6899.62	4481.7	13030.8	6944.84	2871.81	196.006	976.252	5386.96	837.01	529.278	452.476	780.17	505.339	4283.52	357.026	2594.45
C18_positive	MW0111505	(S)-Methylmalonic acid semialdehyde	（S)-甲基丙二酸半醛	Organic acid and Its derivatives	有机酸及其衍生物	Organic acid and Its derivatives	有机酸及其衍生物	C4H6O3	149.044	102.032	1.7286	M+HCOO+2H	0.15	3	0.9601	rp	99043-16-0	5462303	HMDB0002217	6553	C06002	1.19366e+06	1.26019e+06	1.22941e+06	1.18983e+06	1.19388e+06	1.03859e+06	1.14921e+06	1.19779e+06	1.17678e+06	1.11749e+06	1.0501e+06	1.1196e+06	1.04826e+06	1.02084e+06	1.09418e+06	1.12117e+06	923720	1755.13	1.02838e+06	1.0853e+06	1.06793e+06	1.04009e+06	1.04621e+06	998032	1.17234e+06	1.12946e+06	1.11273e+06	1.11184e+06
C18_positive	MW0124396	Imiquimod	咪喹莫特	Heterocyclic compounds	杂环化合物	Heterocyclic compounds	杂环化合物	C14H16N4	161.096	240.137	0.0364	2M+3H	1.2415	4	0.7199	rp	99011-02-6	57469	HMDB0014862	-	-	766.998	573.715	657.792	1940.83	907.025	378.789	703.598	1110.43	459.373	668.255	945.121	393.732	734.01	578.152	1935.28	1760.9	2153.23	378.333	761.242	2059.58	216.546	591.705	1411.91	438.644	703.653	1773.12	505.326	687.528
C18_positive	MW0103076	Valproic acid	丙戊酸	Organic acid and Its derivatives	有机酸及其衍生物	Organic acid and Its derivatives	有机酸及其衍生物	C8H16O2	145.122	144.115	4.2291	M+H	1.00628	2	0.7207	rp	99-66-1	3121	HMDB0001877	2986	C07185	57053.7	56390.6	52895.9	54814.8	52749.6	55588.8	55332.5	49581.9	54181.9	54757.2	59305.1	54786.1	54888.8	58222.3	65496.9	61242.7	58262	2116.87	58054.8	51972.8	57988.4	53531.2	48184.9	50950.4	51442	58314.1	57469.6	58509.3
C18_positive	MEDL01997	Prunasin	普鲁纳辛	Benzene and substituted derivatives	苯及其衍生物	Benzene and substituted derivatives	苯及其衍生物	C14H17NO6	342.119	295.106	1.8511	M+HCOO+2H	0.9	3	0.9847	rp	99-18-3	119033	HMDB0034934	-	C00844	35536.1	72110.7	59642.5	67937	76946.1	57841.7	12483.2	37490.6	25140.5	26580.8	25217.7	35253.2	49366.8	29270.3	52025.6	55205.1	20052	1292.09	36684.1	26978.3	33718.7	23734.6	38483.5	65833.1	17995.3	21201.1	10024.1	27807.1
C18_positive	FDATN00717	Acetylleucine	乙酰亮氨酸	Amino acid and Its metabolites	氨基酸及其代谢物	Amino acid derivatives	氨基酸衍生物	C8H15NO3	156.102	173.105	3.6238	M+H-H2O	0.475	3	0.9087	rp	99-15-0	1995	-	73549	-	1476.44	6227.44	2611.44	3623.2	2707.19	4620.42	3121.85	4927.17	1912.52	2116.14	3423.32	2690.67	4667.62	6023.14	7305.71	1555.12	3920.33	839.804	678.42	2788.99	660.869	1187.84	1742.43	4011.13	2382.45	2615.59	2119.08	2171.83
C18_positive	MW0108671	Nafcillin	萘夫西林	Amino acid and Its metabolites	氨基酸及其代谢物	Amino acid derivatives	氨基酸衍生物	C21H22N2O5S	415.126	414.125	6.0794	M+H	17.3127	2	0.5293	rp	985-16-0	8982	HMDB0014745	-	C07250	50501.2	58116.5	64811.6	59445.6	60828.9	56429.7	65689	54738.3	56727.4	51789.5	60769.1	62331.8	70819.3	68584.7	65160.7	61131	61562.4	19877.9	59029.9	64940.1	57583.3	67269.2	64419	58805.3	58413.5	60296.1	59578.9	70308.1
C18_positive	MW0143487	Win VI	5-(5-(4-(4，5-二氢-2-恶唑基）苯氧基）戊基)-3-甲基异恶唑	Benzene and substituted derivatives	苯及其衍生物	Phenolics	苯酚类	C18H22N2O3	85.0642	314.163	2.6034	M+2H-C6H10O4	2.60675	4	0.6889	rp	98034-30-1	1786	-	-	C06490	14643	13981.5	13741.3	15306.9	15005.1	16851.1	14160.6	13166.5	14062.8	14097.7	15645	14511.1	14399.6	13598.2	13070.5	13539.5	14517.4	85.6768	13440.2	15237.7	12903.7	12368.8	10803.1	13825	13370.6	13976.2	14556.5	13765.5
C18_positive	MW0154557	N-Butyl-11-[(7R,8R,9S,13S,14S,17S)-3,17-dihydroxy-13-methyl-7,8,9,11,12,13,14,15,16,17-decahydro-6H-cyclopenta[A]phenanthren-7-YL]-N-methylundecanamide	N-丁基-11-[(7R,8R,9S,13S,14S,17S)-3,17-二羟基-13-甲基-7,8,9,11,12,13,14,15,16,17 -decahydro-6H-cyclopenta[A]phe-thren-7-YL]-N-methylundecanamide	Hormones and hormone related compounds	激素及激素相关物质	Hormones and hormone related compounds	激素及激素相关物质	C34H55NO3	526.431	525.418	10.7775	M+H	11.1314	3	0.5711	rp	98007-99-9	104772	-	-	-	111970	82433.7	83045	84185	90044.6	55082.3	69252.8	78651.6	66067	58054.4	65717.7	73434.7	48525.7	76169.3	73596.2	60423.5	94616.9	78544	69283	63878.6	44400.4	62709.5	59141.2	70163.7	51834.7	58817.6	68107.8	67939.5
C18_positive	MW0169549	Niacinamide	烟酰胺	Alcohol and amines	醇、胺类	Amines	胺类	C6H6N2O	123.055	122.048	1.5142	M+H	0.662654	1	0.8944	rp	98-92-0	936	HMDB0001406	1497	C00153	316639	368585	224716	291645	466434	262354	457493	339526	417873	291859	286503	360358	466159	446352	319616	408397	343495	103550	272309	471802	451549	368641	371964	556371	290118	385836	368985	398243
C18_positive	MW0106221	Cyclohexanecarboxylic acid	环己烷羧酸	Organic acid and Its derivatives	有机酸及其衍生物	Organic acid and Its derivatives	有机酸及其衍生物	C7H12O2	111.08	128.084	3.223	M+H-H2O	8.17575	4	0.5822	rp	98-89-5	7413	HMDB0031342	-	C09822	14092.5	17624.4	13811.7	6487.24	18789.6	14878.2	3689	10982	13938.1	9060.39	12093.5	13212.1	15841.5	16542.7	17235.3	16556.5	17126.8	131.362	14385.2	18771.9	8812.46	11539.4	6979.55	15094.3	11565.8	9140.38	10500.3	14888.6
C18_positive	MEDP0525	N-Acetyl-L-alanine	N-乙酰基-L-丙氨酸	Amino acid and Its metabolites	氨基酸及其代谢物	Amino acid derivatives	氨基酸衍生物	C5H9NO3	154.042	131.058	2.5579	M+Na	13.085	2	0.7275	rp	97-69-8	88064	HMDB0000766	5733	-	2.2134e+06	2.48554e+06	2.56613e+06	2.5832e+06	2.58652e+06	2.193e+06	2.73962e+06	2.70566e+06	2.35333e+06	2.20864e+06	2.38985e+06	2.09657e+06	2.42954e+06	2.59419e+06	2.59319e+06	2.50877e+06	2.26296e+06	663139	2.25699e+06	2.47643e+06	2.29432e+06	2.41432e+06	2.38218e+06	2.63362e+06	2.20848e+06	2.16851e+06	2.42152e+06	2.55493e+06
C18_positive	MW0115448	Trichloroethanol glucuronide	三氯乙醇葡糖苷酸	Organic acid and Its derivatives	有机酸及其衍生物	Organic acid and Its derivatives	有机酸及其衍生物	C8H11Cl3O7	324.969	323.957	4.4277	M+H	11.1614	3	0.5851	rp	97-25-6	3036914	HMDB0042049	-	C14869	9468.25	10545.9	9170.71	10408.8	8069.96	7555.99	9150.29	10139.1	9343.41	9593.59	10525.7	10637.3	9986.67	9786.19	12543	8090.77	12378.2	17250.8	10572.4	10150.9	8574.72	11090.1	9363.52	7452.61	9643.72	13108	12954.3	10049.1
C18_positive	MW0139520	Quercetin 3-O-malonylglucoside	槲皮素3-O-丙二酰葡萄糖苷	Flavonoids	黄酮	Flavonols	黄酮醇	C24H22O15	589.058	550.096	0.6139	M+K	5.21766	4	0.6352	rp	96862-01-0	5282159	HMDB0037368	-	-	3789.9	46090	74437.2	50611	50593	18322.4	8218.82	63546.2	598.128	88591.1	108593	4765.49	7503.81	199601	11077.2	317964	173732	1233.13	111011	16131.3	78008.6	103153	284768	226603	39662.4	84598.5	73155.5	2225.53
C18_positive	MW0142582	2-thio PAF	2-硫代PAF	Organic acid and Its derivatives	有机酸及其衍生物	Phosphoric acids	磷酸类化合物	C26H55NO6PS+	624.314	540.349	5.0191	M+K+HCOOH	8.99873	2	0.6457	rp	96801-55-7	14236443	-	63005	-	2418.76	2045.91	627.074	734.113	5766.38	3727.07	2702.69	1327.32	2026.33	3856.39	3301.82	1490.89	4001.98	4619.18	453.92	3004.13	449.868	28.6189	2260.4	2317.95	2882.36	2272.76	2022.85	5056.78	1487.03	1720.58	1409.72	1267.08
C18_positive	MW0009222	Benzoyl L-arginine methyl ester	苯甲酰 L-精氨酸甲酯	Benzene and substituted derivatives	苯及其衍生物	Benzene and substituted derivatives	苯及其衍生物	C14H20N4O3	331.115	292.154	6.986	M+K	6.3515	4	0.614	rp	967-88-4	150869	-	-	-	956.448	1745.69	1823.99	2030.89	1849.27	1009.55	1894.41	1269.7	1520.26	454.565	2263.75	81.1487	1701.74	1260.39	1344.64	472.814	1436.28	1039.81	1320.69	619.542	704.761	1411.04	868.228	1252.07	837.406	1315.87	2186.31	958.452
C18_positive	MW0009611	Pyridaben	哒螨灵	Benzene and substituted derivatives	苯及其衍生物	Benzene and substituted derivatives	苯及其衍生物	C19H25ClN2OS	365.136	364.138	9.3277	M+H	22.6622	2	0.6518	rp	96489-71-3	91754	-	72412	C18614	121436	108278	107992	116656	82572	50793.5	72480.5	59438.8	50175.8	51350.2	65473.7	48087.8	46734.1	51982.1	50769	44740.3	58696.7	50907.5	68783.1	49427.7	35009.7	35717.7	43683.4	46637.1	44548.2	46349	75457.3	57408.3
C18_positive	MEDN0587	N-Acetylvaline	乙酰缬氨酸	Amino acid and Its metabolites	氨基酸及其代谢物	Amino acid derivatives	氨基酸衍生物	C7H13NO3	54.0358	159.089	2.8821	M+3H	3.85825	4	0.6623	rp	96-81-1	66789	HMDB0011757	-	-	3411.98	8225.07	2654.55	4885.56	6895.46	6062.69	6715.36	6187.17	6838.42	5904.02	8426.21	7276.88	6097.23	7232.82	3707.88	6824.74	6656.55	6197.56	5733.25	6672.76	6119.76	2203.74	6159.51	6377.6	6745.18	7219.13	11717.6	6332.28
C18_positive	MEDN0747	2,4-Di-tert-butylphenol	2,4-二叔丁基苯酚	Benzene and substituted derivatives	苯及其衍生物	Phenolics	苯酚类	C14H22O	245.128	206.167	4.0585	M+K	12.6635	4	0.5155	rp	96-76-4	7311	HMDB0013816	-	-	3205.14	2653.82	4069.88	3312.58	3096.59	3513.39	3005.02	4325.31	3244.19	2530.69	3102.84	2738.05	3047.43	3537.88	3748.27	3627.67	2133.51	659.127	1397.39	2924.15	2786.22	2041.8	941.992	2681.63	1975.66	3140.87	2062.51	2639.27
C18_positive	MW0117235	1-Methylpyrrole	1-甲基吡咯	Heterocyclic compounds	杂环化合物	Heterocyclic compounds	杂环化合物	C5H7N	185.097	81.0578	3.1862	2M+Na	20.5884	3	0.675	rp	96-54-8	7304	HMDB0033113	-	-	377387	396431	424417	408940	432371	377966	359125	407976	400358	385338	418855	394045	408843	412503	397867	417919	368367	194341	372940	409146	351633	385718	349397	397139	363380	391593	417600	447352
C18_positive	MW0012026	1-Palmitoyl-2-pyrenedecanoylphosphatidylcholine	1-棕榈酰-2-芘癸酰磷脂酰胆碱	Heterocyclic compounds	杂环化合物	Heterocyclic compounds	杂环化合物	C50H76NO8P	850.523	849.531	9.4351	M+H	16.9886	2	0.8621	rp	95864-17-8	196328	-	63011	-	23320.7	22689.5	13966.3	10971.3	35748.3	18622.8	27473.4	12518.6	8890.26	29516.6	19701.8	7580.57	13439.9	13734.7	4607.97	15705.3	3736.46	1576.08	15084.4	13872.2	22600	11188.8	28059.7	18620.4	8297.75	7886.2	5113.88	4807.59
C18_positive	MW0055101	Momordin Ia	苦瓜	Terpenoids	萜类	Triterpene Saponin	三萜皂苷	C42H66O13	801.436	778.45	8.4198	M+Na	8.14766	4	0.5827	rp	95851-46-0	14162560	HMDB0041017	-	-	70.6703	11.5273	37.7157	23.0013	55.2788	161.185	43.7496	7.72852	49.189	109.575	99.9802	34.1892	78.5627	32.4208	44.1354	20.3037	70.0187	67.6486	27.9997	25.478	119.432	31.9621	188.695	43.7514	37.5101	9.43147	8.5145	29.5602
C18_positive	MW0006466	Calmidazolium	康达唑	Benzene and substituted derivatives	苯及其衍生物	Benzene and substituted derivatives	苯及其衍生物	C31H23Cl6N2O+	480.293	650.991	3.8565	2M+Na+3K-H	3.83275	4	0.6628	rp	95013-41-5	2531	-	-	-	458.829	3390.34	2260.39	2862.5	3554.3	1084.07	1683.79	7619.27	2547.94	2592.45	4965.18	2839.99	3878.93	3903.43	5513.87	3650.38	2397.69	713.987	3041.8	3867.42	2822.74	2818.22	2503.1	4930.3	1658.34	2539.94	3068.04	3826.92
C18_positive	MW0004851	4-Chloro-o-phenylenediamine	4-氯邻苯二胺	Benzene and substituted derivatives	苯及其衍生物	Benzene and substituted derivatives	苯及其衍生物	C6H7ClN2	184.073	142.03	9.5888	M+CH3CN+H	24.9812	2	0.5615	rp	95-83-0	7263	-	-	C19207	25768.6	16787.9	20159.2	13486.9	25635.5	31809.5	24901.7	33241.7	38651.1	32284	35453	36438.9	33406.6	33332.5	31118.5	35811.3	58240.4	34133.1	30725.7	31877.2	42707.9	46097.5	41426.2	41389.2	41881	41990.2	34860.3	30372.2
C18_positive	MW0142053	2,4-Dichlorotoluene	2,4-二氯甲苯	Benzene and substituted derivatives	苯及其衍生物	Benzene and substituted derivatives	苯及其衍生物	C7H6Cl2	202.016	159.985	12.5001	M+CH3CN+H	6.77693	3	0.803	rp	95-73-8	7254	-	-	C18300	38078.2	32297	36941.1	34770.2	35442.3	30490.6	36913.8	36383.5	39737.9	33469.9	29702.1	20342.8	30901.3	39152.1	16613.8	40359.6	34017.4	38349.9	31963.6	33949.8	12178.1	17289.8	34380.8	33341.3	21256.8	35211.1	34354.6	33477
C18_positive	MW0009287	O-Toluidine	邻甲苯胺	Benzene and substituted derivatives	苯及其衍生物	Benzene and substituted derivatives	苯及其衍生物	C7H9N	360.235	107.073	4.6577	3M+K	21.2517	4	0.6728	rp	95-53-4	7242	HMDB0041965	-	C14403	27121	24832	20599.6	12548	61140.6	89344.2	21939.4	23694.9	34329	48056.1	19001	13166.3	22810.7	17784.1	7961.82	28058.7	187.939	311.296	27212.4	19854.2	32086.4	18047.4	15814.9	44227.2	27482.9	19701	12381.1	26566.9
C18_positive	MW0108972	o-Cresol	邻甲酚	Benzene and substituted derivatives	苯及其衍生物	Phenolics	苯酚类	C7H8O	109.064	108.058	4.6896	M+H	1.025	3	0.7973	rp	95-48-7	335	HMDB0002055	-	C01542	5986.8	6187.94	7210.87	6607.77	7850.65	5960.51	4893.07	6817.12	6317.86	4226.54	5802.26	6711.35	7029.02	5493.96	7741.4	6600.19	5416.86	259.533	6940.15	5407.79	6475.21	6226.67	6679.95	5269.24	6731.23	7052.82	10084	6412.3
C18_positive	MW0053905	Nbd-ceramide	Nbd-神经酰胺	Benzene and substituted derivatives	苯及其衍生物	Benzene and substituted derivatives	苯及其衍生物	C30H49N5O6	540.365	575.368	7.0168	M+H-2H2O	15.3745	2	0.7937	rp	94885-02-6	16219783	-	63013	-	23674.5	22902.9	17939.4	15156.5	50307.8	41376.7	34893.1	67302.6	21831.2	37669.3	28261.5	22033	23318.9	29296.5	25665.8	25905.6	19419.1	5992.73	25877.6	25073.8	43129.8	26656.2	25876.4	41984	24604.3	32434.3	17589.7	15991.5
C18_positive	MW0122211	6-Hydroxynicotinonitrile	6-羟基烟腈	Heterocyclic compounds	杂环化合物	Heterocyclic compounds	杂环化合物	C6H4N2O	158.996	120.032	0.2912	M+K	5.907	4	0.6221	rp	94805-52-4 | 95891-30-8	7062197	-	-	-	1519.3	1914.63	1547.21	3040.76	4125.99	2027.25	1498.95	1892.2	6244.98	1801	2497.86	1213.33	1705.29	1848.1	1527.18	1936.05	1422.31	1895.11	1244.24	1157.65	1350.42	1852.7	2196.11	3615.07	1524.9	1985.62	1690.23	2078.56
C18_positive	MW0145223	N-(2-hydroxyethyl-1,1,2,2-d4)-5Z,8Z,11Z,14Z-eicosatetraenamide	N-(2-羟乙基-1,1,2,2-d4)-5Z,8Z,11Z,14Z-二十碳四烯酰胺	Alcohol and amines	醇、胺类	Amines	胺类	C22H37NO2	352.319	347.282	7.464	M+H	9.43818	2	0.8913	rp	946524-40-9	24762159	-	96417	-	133523	102059	127975	99901	223793	67493.3	145716	75839.3	59176.9	53808.2	90284.1	69224.9	77231.6	74584.6	107193	132545	117944	282310	81065.8	88219.2	85621.4	84634.6	150099	63204.3	92399.9	58972.5	82160.4	69519.5
C18_positive	MW0116235	[4-(4-Chloro-phenyl)-3-cyano-6-phenyl-pyridin-2-ylsulfanyl]-acetic acid	[4-(4-氯苯基)-3-氰基-6-苯基-吡啶-2-基硫烷基]-乙酸	Organic acid and Its derivatives	有机酸及其衍生物	Organic acid and Its derivatives	有机酸及其衍生物	C20H13ClN2O2S	419.009	380.039	12.5458	M+K	8.43475	4	0.578	rp	94640-07-0	1117435	-	-	-	4915.41	3813.54	5135.94	5666.64	3777.54	4282.88	4021.69	4782.27	3742.32	4667.39	4367.24	4417.77	4147.93	4235.23	3457.46	5022.6	3675.71	4238.47	3996.33	3485.28	4845.1	3893.46	3775.98	4228.75	4471.52	4958.78	5732.43	3889.37
C18_positive	MW0110762	4-Chloro-5-morpholin-4-ylpyridazin-3(2H)-one	4-Chloro-5-morpholin-4-ylpyridazin-3(2H)-one	Aldehyde,Ketones,Esters	醛、酮、酯类	Ketones	酮类	C8H10ClN3O2	254.018	215.046	5.6517	M+K	5.38575	4	0.632	rp	944-88-7	248670	-	-	-	2021.29	1228.81	1379.48	959.534	48.5375	1933.81	231.011	450.75	1337.08	963.488	1972.37	1254.79	938.908	1633.2	1215.67	1183.54	1083.67	3310.01	1760.83	1252.5	1823.35	1892.45	1133.89	261.311	1526.61	2117.78	2239.65	536.561
C18_positive	MW0116672	1,3-Dimethyluric acid	1,3-二甲基尿酸	Amino acid and Its metabolites	氨基酸及其代谢物	Amino acid derivatives	氨基酸衍生物	C7H8N4O3	243.071	196.06	3.1175	M+HCOO+2H	2.41533	1	0.7186	rp	944-73-0	70346	HMDB0001857	2822	-	2592.98	1707.41	1928.32	2467.51	467.378	3299.24	1214.8	2341.92	2854.03	1788.91	2997.11	2797.84	1420.69	1108.46	2128.33	1987.2	774.142	3795.22	2268.65	1741.72	3754.67	3753.04	1684.38	853.174	3677.1	3175.45	5543.65	3292.2
C18_positive	MW0063564	C24:1 Sphingomyelin	N-神经酰基-D-赤型鞘氨醇磷酸胆碱	SL	鞘脂类	SM	鞘磷脂	C47H93N2O6P	851.643	812.677	12.1966	M+K	0.155043	4	0.7461	rp	94359-13-4	44260126	HMDB0012107	-	C00550	7.0794	1163.48	24.7151	95.8641	881.02	207.648	89.5137	194.6	27.4841	529.581	53.2324	1127.04	665.904	207.471	208.25	566.757	123.787	3034.44	3033.8	3097.63	3766.06	6385.3	6293.69	4798.51	2961.17	3883.48	3813.33	2948.63
C18_positive	MW0006458	Butylparaben	4-羟基苯甲酸丁酯	Benzene and substituted derivatives	苯及其衍生物	Benzene and substituted derivatives	苯及其衍生物	C11H14O3	195.101	194.094	8.0258	M+H	0.371923	2	0.7272	rp	94-26-8	7184	HMDB0032575	-	-	55704.5	40186.2	34758.3	25088.3	26147.4	38861.7	24277.8	21324.7	37761.4	41652.5	43252.8	42411.9	27884.8	34135.3	27845.5	27590.2	44786.1	738.863	33344.4	25450.9	30681.2	33837.2	22046.4	16113.3	33961.6	34762.7	38525.1	28646.9
C18_positive	MW0004171	3-Phenyl-4-pentenal	3-苯基-4-戊烯醛	Benzene and substituted derivatives	苯及其衍生物	Benzene and substituted derivatives	苯及其衍生物	C11H12O	161.096	160.089	4.8915	M+H	2.03775	4	0.9516	rp	939-21-9	61243	HMDB0038790	-	-	33366.8	37739.7	31927.4	41369.3	33873	31746.3	53203.9	35250	37424.2	32529.5	43556.6	34496.8	34429.8	41264.8	29766.6	35068	37068.2	8556.31	38452.6	40394.1	27706.7	30764.5	38144.5	53106.5	38194	26684.5	33849.9	36786.5
C18_positive	MW0125779	Neurodazine	神经嗪	Alcohol and amines	醇、胺类	Amines	胺类	C27H21ClN2O3	457.124	456.124	4.0899	M+H	14.1134	2	0.7735	rp	937807-66-4	16112820	-	64807	-	23821.2	20405.9	22269.7	19219.2	21873.5	21139.3	19583.8	21145.8	20973.4	23832.9	24974.2	23087.2	23725.1	25055.6	25357.8	22515.6	24093.2	23118.7	23459.7	22696	21780.4	24143.3	20953.8	21459.8	23288.4	24551.3	25039.3	23705.1
C18_positive	MW0056725	PA(P-16:0/18:2(9Z,12Z))	PA（P-16：0e / 18：2（9Z，12Z））	GP	甘油磷脂类	PA	磷脂酸	C37H69O7P	674.505	656.478	8.0864	M+H+NH3	9.2796	4	0.5644	rp	937723-92-7	52929743	HMDB0011155	-	C15647	1236.49	9797.4	25192	41648.7	19267.6	6010.9	1749.97	19243.1	4187.4	13017.9	19813.8	2610.68	5745.72	13273.1	16946.6	11855.6	17851.1	2972.12	27899.7	20102.5	11576.6	7901.23	8670.9	4092.3	11807.4	10818.3	11485.4	6694.7
C18_positive	MW0161656	notoamide D	牛酰胺D	Aldehyde,Ketones,Esters	醛、酮、酯类	Ketones	酮类	C26H31N3O4	435.208	449.231	2.3258	M+H-CH3	3.24244	4	0.9252	rp	937251-98-4	16127841	-	-	-	27888.7	8525.49	35039.1	21762.3	36576.1	27212.6	57194.6	33406.5	21514.1	21017.7	21595.2	17438.4	9772.26	25362.1	17604.1	18725.1	14760.5	4536.78	18013.3	18673.1	33727.6	35379.9	34639.3	26395.6	12176.2	29695.2	17899.4	17806.4
C18_positive	MW0003351	2-Phenylpropanal	2-苯基丙醛	Benzene and substituted derivatives	苯及其衍生物	Benzene and substituted derivatives	苯及其衍生物	C9H10O	181.086	134.073	6.4337	M+HCOO+2H	1.74988	2	0.7312	rp	93-53-8	7146	HMDB0031626	-	-	8261.02	7917.2	9736.34	11780.9	9143.73	9276.69	8997.92	6325.31	6012.37	10421.7	11117.9	10193.8	10134.8	9954.61	5574.12	4774.14	10508.2	5240.54	9417.67	8896.13	7049.27	8830.91	5690.62	9467.64	6575.58	7642.09	6281.41	9531
C18_positive	MW0005951	Acetyleugenol	乙酰丁香酚	Benzene and substituted derivatives	苯及其衍生物	Phenolics	苯酚类	C12H14O3	206.1	206.094	2.4816	M+	15.8597	2	0.7596	rp	93-28-7	7136	HMDB0034122	-	C14567	471729	516550	543391	492365	473628	459330	397258	436590	298957	280574	340107	420637	381394	418518	413883	317353	275136	101433	269198	302984	279095	324145	276797	524668	329270	277133	174308	318803
C18_positive	MW0161667	N-Caffeoyl serotonin	N-咖啡酰血清素	Alcohol and amines	醇、胺类	Amines	胺类	C19H18N2O4	303.113	338.127	4.0899	M+H-2H2O	0.85	3	0.9798	rp	928765-97-3	16659826	-	-	-	9652.84	8676.8	9448.38	7863.17	9155	8020.07	7641.78	8860.46	9031.06	7569.17	13273.1	9788.44	11738.3	8453.59	10819.8	8515.55	10349.1	9404.8	14379.1	8499.52	8901.12	11249.4	11541.4	9056.55	7927.18	8661.85	10434.2	11716.8
C18_positive	MW0144429	AGELASINE	-	Heterocyclic compounds	杂环化合物	Heterocyclic compounds	杂环化合物	C26H39N5	422.327	421.32	7.3102	M+H	1.78506	2	0.8919	rp	92664-80-7	11775482	-	43731	-	7188.58	4506.43	11062.2	8990.62	19908	7369.52	14770.6	16554.5	10322.3	11070.2	16346.7	10601.1	17915.5	14256.7	18646.5	18337.7	16426.3	9902.39	9401.86	18284.5	9362.24	9267.22	6368.39	8580.77	7593.14	5030.71	9522.91	6933.25
C18_positive	MW0108870	N-Octadecyl-N'-propyl-sulfamide	N-十八烷基-N'-丙基-磺酰胺	Alcohol and amines	醇、胺类	Amines	胺类	C21H46N2O2S	391.33	390.328	11.2544	M+H	7.501	4	0.5936	rp	925891-74-3	16103197	-	64680	-	1998.14	2127.65	2756.62	1476.98	1285.14	164.531	9.28448	27.067	13.7648	96.1685	2.53747	14.0675	121.679	87.0403	8.8032	69.322	102.729	320.459	42.9501	25.4031	67.2739	28.092	9.65517	15.5785	13.3255	37.1382	44.5582	77.6378
C18_positive	MW0119794	4-(1-ethyl-3-methyl-1H-pyrazol-4-yl)-2-hydrazino-6-(trifluoromethyl)pyrimidine	4-(1-乙基-3-甲基-1H-吡唑-4-基)-2-肼基-6-(三氟甲基)嘧啶	Heterocyclic compounds	杂环化合物	Heterocyclic compounds	杂环化合物	C11H13F3N6	111.08	286.115	2.7116	M+H-C6H8O6	0.94775	4	0.7269	rp	925580-06-9	7017804	-	-	-	9832.05	10360.1	10291.2	11972.4	10859.8	10312.9	7466.7	9821.57	8152.78	7334.79	7746.85	12741.2	9181.48	9175.13	12175	7832.29	5871.34	346.269	9815.67	8699.47	12172.3	8067.33	8745.97	12516.7	9175.54	8434.14	9044.61	8371.41
C18_positive	MW0118587	2-Hydrazino-1,3-benzothiazole-6-carbohydrazide	2-肼基-1,3-苯并噻唑-6-碳酰肼	Benzene and substituted derivatives	苯及其衍生物	Benzene and substituted derivatives	苯及其衍生物	C8H9N5OS	262.014	223.053	1.3921	M+K	5.54825	4	0.8789	rp	924869-07-8	18526110	-	-	-	3238.76	2734.76	14166.6	6994.66	10203.4	4784.73	10958.6	23917.7	10757.3	26771.7	32970.5	11967.5	19924	21038.2	21139.1	18269.3	23213.8	26595.4	10487.5	28541.9	3606.71	21008	5965.32	10048.8	5067.1	9489.33	4931.88	9848.28
C18_positive	MW0126411	Rebeprazole sulfone N-oxide	雷贝拉唑砜 N-氧化物	Aldehyde,Ketones,Esters	醛、酮、酯类	Ketones	酮类	C18H21N3O5S	348.135	391.12	2.4816	M+H-CO2	2.979	4	0.9308	rp	924663-37-6	16095901	-	-	-	4442.34	5667.43	5089.48	3319.4	8013.81	7109.65	5054.31	5830.83	5233.16	8987.01	9043.65	7521.69	6259.57	6533.82	6066.82	3569.37	5253.21	6839.49	3352.09	5301.8	5172.3	6797.69	2744.69	5738.45	6462.4	6192.43	5766.54	1178.07
C18_positive	MW0110548	(E,2Z)-4-Ethyl-2-hydroxyimino-5-nitro-hex-3-enamide	(E,2Z)-4-Ethyl-2-hydroxyimino-5-nitro-hex-3-enamide	Alcohol and amines	醇、胺类	Polyamines	多胺	C8H13N3O4	202.083	215.091	3.3611	M+H-CH2	1.515	4	0.7135	rp	92454-60-9	6413529	-	62986	-	9601.51	12602	7326.03	7099.83	23381.6	19552	12886.6	13494.3	10220.8	20567.4	11956.1	8355.17	12460.6	15711.7	9523.6	17504.5	2245.54	134.196	11340.7	14311.7	17538.8	10888.9	9171.51	21742.1	8420.5	9482.79	7557.85	8170.22
C18_positive	MW0052442	D-Lysine	D-赖氨酸	Organic acid and Its derivatives	有机酸及其衍生物	Organic acid and Its derivatives	有机酸及其衍生物	C6H14N2O2	215.102	146.106	1.5295	M+Na+HCOOH	9.99462	2	0.6855	rp	923-27-3	57449	HMDB0003405	-	C00739	5002.92	7876.97	10005.9	9142.13	21360.5	9914.87	20527.1	15027.5	13687.6	12038.9	14715.5	8012.67	23347.8	22996.8	20340.6	20088.8	20887.7	54.8479	12295.7	19823.5	11962.5	15931.9	30384.4	50658.4	6888.91	11856.9	8886.2	19935.9
C18_positive	MW0006232	Benzidine	联苯胺	Benzene and substituted derivatives	苯及其衍生物	Benzene and substituted derivatives	苯及其衍生物	C12H12N2	185.115	184.1	8.5828	M+H	17.9595	2	0.7823	rp	92-87-5	7111	HMDB0041835	-	C16444	515160	493951	468437	468923	422934	372344	409839	781790	436376	466078	423904	395066	423004	429275	427865	359184	455642	462368	436554	422923	642563	416851	394255	371272	450326	486676	484588	470052
C18_positive	MW0116268	1-(2,2,2-trifluoroethyl)-1H-pyrazol-4-amine	1-(2,2,2-三氟乙基)-1H-吡唑-4-胺	Heterocyclic compounds	杂环化合物	Heterocyclic compounds	杂环化合物	C5H6F3N3	234.055	165.051	1.3915	M+Na+HCOOH	3.45475	4	0.9207	rp	919278-39-0	7015918	-	-	-	40377.2	34658.8	26444	26765.2	22050.3	21032.4	18295.4	17701	18964.7	17079.2	11548	21807.8	14386.5	15619.4	14473.5	16904.8	12553.2	6002.03	21229.6	13032.2	22186.3	15768	18651	19572.3	25546.9	24850.8	17956.6	18125.9
C18_positive	MW0106594	Enniatin B	恩尼亚丁B	Heterocyclic compounds	杂环化合物	Heterocyclic compounds	杂环化合物	C33H57N3O9	662.403	639.409	9.4658	M+Na	8.03428	2	0.9221	rp	917-13-5	164754	-	-	-	4802.57	3579.18	2568.62	2034.65	14326.8	7227.01	6521.57	1828.1	5261.62	4204.09	3759.33	2153.23	7425.52	3895.6	809.956	5488.34	524.811	128.404	3291.03	3531.21	2659.01	1373.87	2446.66	6344.01	970.288	1600.09	507.026	3285.77
C18_positive	MW0114547	Glucosamine 6-sulfate	氨基葡萄糖6-硫酸盐	Others	其他	Others	其他	C6H13NO8S	297.999	259.036	1.7286	M+K	0.468	4	0.7384	rp	91674-26-9	72361	HMDB0000592	5571	C04132	3479.21	2956.82	2637.51	2860.83	1127.21	2193.5	2000.39	2318.84	2441.47	2362.54	1685.21	2295.74	1996.35	1189.53	1495.81	1716.33	1947.31	663.654	1735.97	1968.35	2060.83	1232.37	1298.8	853.756	2116.27	1832.87	1728.38	1960.11
C18_positive	MW0109757	{5-Chloro-1'-[(5-chloro-2-fluorophenyl)methyl]-2,2',5'-trioxospiro[indole-3,3'-pyrrolidin]-1(2H)-yl}acetic acid	{5-氯-1'-[(5-氯-2-氟苯基)甲基]-2,2',5'-三氧螺[吲哚-3,3'-吡咯烷]-1(2H)-基}乙酸	Organic acid and Its derivatives	有机酸及其衍生物	Organic acid and Its derivatives	有机酸及其衍生物	C20H13Cl2FN2O5	266.974	450.019	0.6139	M+2Na+K-H	5.43241	4	0.6311	rp	916047-16-0	15949395	-	45352	-	3394.49	67756.3	100636	59411.2	105342	58280.7	3287	85768.1	4775.86	160958	109249	2412.94	16790.8	178251	18639.7	294478	166146	3484.09	139364	30771.9	92640.5	169108	213282	208584	80078.3	128460	131949	3227.43
C18_positive	MW0054942	methylcarbamyl PAF	甲基氨基甲酰PAF C-16	GP	甘油磷脂类	PC	磷脂酰胆碱	C26H55N2O7P	561.373	538.375	10.1807	M+Na	16.6522	2	0.887	rp	91575-58-5	124663	-	43418	-	179899	222643	199949	197192	193739	169088	143824	166206	149009	162895	139396	105071	133088	82800.9	136482	199589	163890	174871	146056	152812	148240	122059	165962	164354	66872.8	57808.5	74033.6	152566
C18_positive	MW0007623	[5-(2-Chlorophenyl)-1-pentylpyrrol-3-yl]-naphthalen-1-ylmethanone	[5-(2-氯苯基)-1-戊基吡咯-3-基]-萘-1-基甲酮	Benzene and substituted derivatives	苯及其衍生物	Benzene and substituted derivatives	苯及其衍生物	C26H24ClNO	440.118	401.155	4.0899	M+K	4.0937	4	0.6575	rp	914458-27-8	16049784	-	-	-	43208	38277.6	38058.3	37814.8	37782.7	38387.6	36604.3	43612	39781.7	39812.5	44138	42856.3	41876.6	46295.8	44363.8	43747.8	40059.9	36004.1	44164.3	40487.7	45143.3	42289.8	40411	36110.7	39869	43721.5	44587.8	45668.4
C18_positive	MW0141917	3-(2-Hydroxyphenyl)catechol	2,2'，3-三羟基联苯	Benzene and substituted derivatives	苯及其衍生物	Benzene and substituted derivatives	苯及其衍生物	C12H10O3	220.094	202.063	5.6901	M+NH4	7.975	3	0.6765	rp	91368-55-7	569	-	-	C03569	130712	130773	129018	124554	122859	88234.7	111720	111472	110775	97846.9	102663	101077	101077	105182	121066	110198	103885	45312.6	99034.4	101711	98793.5	98922.2	89705.3	95611.1	95396.8	101787	106417	98253.4
C18_positive	MW0003576	3,4,5-Trifluorobenzenesulfonamide	3,4,5-三氟苯磺酰胺	Benzene and substituted derivatives	苯及其衍生物	Benzene and substituted derivatives	苯及其衍生物	C6H4F3NO2S	251	210.992	12.7589	M+Na+NH3	3.7095	4	0.6654	rp	913472-55-6	28306934	-	-	-	5373.08	4135.42	5267.43	4649.35	3147.57	4945.78	3655.64	3660.82	3210.36	3319.05	4183.51	4714.42	3736.94	3878.66	3499.88	4055.01	3380.65	6014.52	4866.86	5102.22	3585.36	4544.78	3828.51	4229.2	4349.27	4658.67	4927.26	5242.09
C18_positive	MW0116980	Veliparib	维利帕尼	Alcohol and amines	醇、胺类	Amines	胺类	C13H16N4O	245.136	244.132	3.0865	M+H	9.98868	2	0.8635	rp	912444-00-9	11960529	-	-	-	130386	52612.1	77962.2	49420.8	94364.1	110828	112179	131162	91871.2	79362	156485	113679	128691	80403.7	232816	133230	94470.7	22977.8	141868	121038	137583	100335	63588.5	123501	150328	128493	128626	119547
C18_positive	MW0050104	1-Oleoyl-2-linoleoyl-sn-glycerol	-	GL	甘油脂类	DG	甘油二酯	C39H70O5	619.527	618.522	11.6986	M+H	2.14318	4	0.6992	rp	91125-76-7	9543722	HMDB0007219	-	-	56432.8	33938.7	16533.5	37955.8	1028	62277.1	106288	105772	107209	34.8401	93082.5	70140.6	106279	88745.4	68068.4	65955.4	63.3401	26.6346	29.598	63542.5	65978	7.16446	67193.4	66250.3	85784	64687.7	16.4839	63849
C18_positive	MW0063246	Pyrrolidino PAF C-16	吡咯烷 PAF C-16	Others	其他	Others	其他	C28H56NO7P	550.377	549.379	9.282	M+H	16.1572	2	0.8593	rp	91021-63-5	57545133	-	62930	-	48762.6	51481.4	52874.1	52650.3	57122	31950.9	41890.2	27914.5	31804.3	37011.4	50788.1	37823.4	33290.3	26208.8	32593.7	53364.9	27984.6	19036.9	34895.3	42907.8	30498.2	27388.5	42753.8	49499.8	29412.1	20487	27290.6	26279
C18_positive	MW0124447	Isatin	靛红	Heterocyclic compounds	杂环化合物	Indole and Its derivatives	吲哚及其衍生物	C8H5NO2	148.039	147.032	3.732	M+H	0.889807	1	0.9258	rp	91-56-5	7054	HMDB0061933	-	C11129	18943.6	20245.5	11467.3	13358.3	16824.8	12888.2	7164.15	12336.9	7652.24	17398.9	9488.24	11322.7	16294.6	11620.7	16999.5	12696.9	15704.2	12310.7	16521.9	15210.2	16438.2	15270.7	19303.3	15494.5	13718.8	13351.4	11355.1	14741.6
C18_positive	MEDP1315	Quinoline	喹啉	Heterocyclic compounds	杂环化合物	Heterocyclic compounds	杂环化合物	C9H7N	130.065	129.058	2.4816	M+H	0.621231	1	0.7753	rp	91-22-5	7047	HMDB0033731	-	C06413	142979	150356	131492	122426	138647	146998	127760	133280	110069	113786	129493	150583	126817	129617	119227	115415	99523.2	95505.5	103746	109157	114204	119346	115393	153899	126796	111468	134084	119919
C18_positive	MW0124529	Janthitrem F	詹蒂特伦 F	Heterocyclic compounds	杂环化合物	Heterocyclic compounds	杂环化合物	C39H51NO7	628.358	645.367	7.3408	M+H-H2O	7.89739	3	0.6161	rp	90986-52-0	10009398	HMDB0030530	-	-	33666.2	49303.5	44861.2	42637.1	33080.7	48851.8	34941	35556.2	22176.4	51715.8	65506.5	64454.4	36210.2	43049.2	24929.2	38220.3	43672.6	778.247	58137.1	51380	45737.9	45650.5	46468.9	45489.4	48708.6	55294.2	45267.5	26799.8
C18_positive	MW0124528	Janthitrem E	-	Heterocyclic compounds	杂环化合物	Heterocyclic compounds	杂环化合物	C37H49NO6	568.337	603.356	8.7338	M+H-2H2O	9.37361	3	0.7801	rp	90986-50-8	10348646	HMDB0030529	-	-	408709	412719	394529	515813	396140	239158	310070	236579	308368	280084	351593	342652	154097	257788	173059	301238	275985	286376	348511	295020	327938	306354	351025	335117	272039	298361	366644	353843
C18_positive	MW0112941	4-(2-Aminophenyl)-2,4-dioxobutanoic acid	4-(2-氨基苯基)-2,4-二氧丁酸盐	Organic acid and Its derivatives	有机酸及其衍生物	Organic acid and Its derivatives	有机酸及其衍生物	C10H9NO4	190.05	207.053	3.0399	M+H-H2O	0.15	3	0.9505	rp	90924-76-8	472	HMDB0000978	5916	C01252	5077.68	4951.82	5515.66	4928.94	4583.97	4798.11	2308.94	5629.89	4634.35	5354.66	4998.32	4323.64	8663.22	6487.4	7402.02	4134.09	9797.9	2376.73	3517.19	4094.7	1790.49	4091.57	7035.36	4926.63	4065.8	4646.4	3392.57	6772.45
C18_positive	MW0147474	Chymostatin	促凝乳酶	Others	其他	Others	其他	C31H41N7O6	608.319	607.312	5.0008	M+H	0.618498	2	0.9209	rp	9076-44-2	443119	-	-	C11308	3152.63	2220.69	648.979	593.17	3597.37	3708.53	953.898	665.424	2291.9	2709.17	1330.62	1224.97	2227.94	1989.67	549.297	2415.41	147.199	2.48616	1545.67	1802.36	1369.21	1152.76	979.14	2946.99	909.892	1021.79	521.871	1155.54
C18_positive	MW0006354	Bifemelane	双氟美烷	Benzene and substituted derivatives	苯及其衍生物	Benzene and substituted derivatives	苯及其衍生物	C18H23NO	539.354	269.178	9.816	2M+H	12.1159	2	0.6301	rp	90293-01-9	2377	-	1331	-	13356.7	17683.7	19579.8	8564.06	9916.39	6805.53	7039.3	6060.88	4969.51	7424.31	5850.39	6301.82	5781.84	4662.25	9449.33	7347.12	6743.49	6005.62	8113.52	6366.8	6115.2	5305.85	5083.78	4067.15	5720.75	6752.15	8987.08	4385.25
C18_positive	MW0116323	1-(2-Fluorobenzyl)piperidine-4-carboxylic acid	1-(2-氟苄基)哌啶-4-羧酸	Organic acid and Its derivatives	有机酸及其衍生物	Organic acid and Its derivatives	有机酸及其衍生物	C13H16FNO2	276.074	237.117	12.3318	M+K	1.2675	4	0.7193	rp	901313-43-7	3942648	-	-	-	11513.8	9394.99	7787.81	21091	5232.33	7126.76	7922.18	8156.77	8314.31	15923.7	21123.4	9806.89	7492.24	22325.9	9311.48	8910.07	7744.67	21308.9	5850.59	6387.02	9278.87	5218.38	6238.83	22216.6	21370	7016.32	24125	10265.3
C18_positive	MW0062135	Tween 20	吐温 20	FA	脂肪酰类	Others	其他	C26H50O10	523.348	522.34	8.2973	M+H	0.179958	3	0.5248	rp	9005-64-5 | 9005-66-7 | 118955-40-1	443314	HMDB0037182	-	C11624	202533	205891	187543	217425	194376	168321	200238	169478	165070	188429	158529	196874	150504	198099	187058	226155	215514	132166	216399	180191	161222	173922	174312	181004	147659	154098	193517	173226
C18_positive	MW0114436	Ethyl cellulose	乙基纤维素	Carbohydrates and Its metabolites	碳水化合物及其代谢物	Sugars	糖类	C20H38O11	439.222	454.241	4.4277	M+H-CH4	7.89816	4	0.5869	rp	9004-57-3	24832091	HMDB0033370	-	-	15903	10960.1	9619.17	8618.57	8934.37	5181.4	8633.8	13093.8	19505.8	8474.54	5422.8	10359.1	9895.89	11015.3	8443.77	10296.7	3768.92	211.177	3146.31	6492.36	8781.79	8005.04	7654.51	7529.94	7233	8209.17	5541.85	8496.1
C18_positive	MW0010429	Polyethylene	聚乙烯	Others	其他	Hydrocarbon derivatives	烃衍生物	C12H14O4	245.078	222.089	6.3221	M+Na	0.5225	4	0.7371	rp	9002-88-4	6325	-	-	C19503	7602.29	7426.39	7091.75	6716.16	8685.92	5936.54	6888.86	5610.58	7369.11	6374.9	10308.9	7763.16	6516.38	7627.67	6071.9	6666.69	6825.78	6321.96	6371.16	6883.73	6699.12	8913.34	7536.65	7864.82	6800.27	7488.85	9758.61	6882.39
C18_positive	MW0006375	4,4'-Dichlorobenzhydrol	4,4'-二氯苯甲醇	Benzene and substituted derivatives	苯及其衍生物	Benzene and substituted derivatives	苯及其衍生物	C13H10Cl2O	112.996	252.011	5.6517	M+2H-C2H4	4.676	4	0.6458	rp	90-97-1	7033	-	-	-	2588.87	2026.36	2057.02	1505.47	1526.75	2240.47	1239.43	1814.63	2245.62	2566.85	3159.3	2481.35	2097.88	2322.63	1380.75	1742.92	2679.54	1592.29	2349.75	1886.33	2287.27	2712.6	2028.28	1112.78	2664.09	1898.66	2807.67	1910.24
C18_positive	MW0126229	Primaquine	伯氨喹	Heterocyclic compounds	杂环化合物	Heterocyclic compounds	杂环化合物	C15H21N3O	123.08	259.168	2.9286	M+2H-CH3	11.344	4	0.5336	rp	90-34-6	4908	HMDB0015219	-	C07627	6354.71	6491.21	7754.23	7000.51	18660.8	6180.07	7403.97	6621.61	6955.69	5830.22	14324.5	16084.4	7789.64	17870.3	7831.7	7072.02	5126.49	817.199	7502.91	19104.6	20654.7	9898.13	18564.2	22101.3	9021.44	18180.8	7544.62	8310.37
C18_positive	MW0138726	Kuwanon R	-	Benzene and substituted derivatives	苯及其衍生物	Phenolic acids	酚酸类	C40H38O9	663.266	662.252	6.1545	M+H	8.1796	4	0.5822	rp	89803-85-0	72547804	HMDB0030114	-	-	1611.96	1572.77	624.424	766.536	2015.38	1023.39	2719.01	1825.15	1249.28	4456.97	4078.28	3011.47	2845.88	5181.87	2424.87	2023.77	5046.19	993.97	3049.62	4273.51	1899.52	4017.4	3665.48	3967.63	2161.03	6123.79	3067.9	3104.99
C18_positive	MW0138727	Kuwanon V	-	Benzene and substituted derivatives	苯及其衍生物	Phenolic acids	酚酸类	C40H38O8	647.271	646.257	5.2943	M+H	11.528	3	0.7423	rp	89803-84-9	72550349	HMDB0030115	-	-	14467.5	5042.05	14322.9	22754.3	15131.3	6275.59	22972.5	15919.4	20076.8	2270.9	18693.3	13794	34910.1	36160.6	24648.6	9553.34	19849.9	1556.38	23112.5	32878.4	21744.6	37215.1	50565.6	37454.2	8796.7	12759.6	16297.4	25168.1
C18_positive	MW0116514	1-(Morpholin-4-ylsulfonyl)piperidine-4-carboxylic acid	1-(吗啉-4-基磺酰基)哌啶-4-羧酸	Organic acid and Its derivatives	有机酸及其衍生物	Organic acid and Its derivatives	有机酸及其衍生物	C10H18N2O5S	237.087	278.094	1.7899	M+H-COCH2	1.60625	4	0.7114	rp	897766-44-8	3239773	-	-	-	20145.1	23375.1	17203.8	17993.2	32503.6	27287.5	11810.2	15454.7	9453.21	15490.7	7133.75	7271.05	9046.32	8192.23	8034.02	10635.1	1780.53	76.8035	9045.96	7925.94	11072.6	6566.76	7819.25	15549.1	13653.8	6890.08	7580.26	7710.33
C18_positive	MW0123796	Dyspropterin	6-丙酮基四氢蝶呤; 6-(1,2-二氧丙基)-5,6,7,8-四氢蝶呤; 6-丙酮基-5,6,7,8-四氢蝶呤	Heterocyclic compounds	杂环化合物	Heterocyclic compounds	杂环化合物	C9H11N5O3	279.111	237.086	1.3915	M+CH3CN+H	22.225	3	0.6677	rp	89687-39-8	135398695	HMDB0001195	-	C03684	37337.5	21493.7	22803.4	23581	19173.2	18053.4	11671.9	13204.4	12377.3	12360.5	10381.1	13362	26229.6	12619.6	22155.4	18141.1	18158.3	2672.07	19928.5	14296.3	17480.3	13243.8	21022.4	21284.9	17770	19941.6	28548.3	18767
C18_positive	MW0111185	N,N-Dimethyl-N'-(3-thienylmethyl)-1,2-ethanediamine	N,N-二甲基-N'-(3-噻吩基甲基)-1,2-乙二胺	Alcohol and amines	醇、胺类	Amines	胺类	C9H16N2S	277.18	184.103	9.667	3M+2H	3.95175	4	0.6604	rp	892593-13-4	4723866	-	-	-	4280.63	1880.99	3886.5	6224.07	2250.5	1878.79	2262.48	2402.58	3366.04	480.882	947.718	1390.21	437.905	338.459	1434.39	1180.57	330.923	1225.24	1265.95	392.502	1812.57	927.565	1813.46	472.86	928.857	718.187	2287.77	1902.14
C18_positive	MW0151112	His-Trp-Gly	L-组氨酸-L-色氨酸-L-甘氨酸	Amino acid and Its metabolites	氨基酸及其代谢物	Small Peptide	小肽	C19H22N6O4	416.215	398.17	8.0712	M+NH4	24.7123	2	0.5797	rp	89032-48-4	71408078	-	20431	-	5637.02	4682.29	5333.61	3958.77	4288.36	4032.2	21090.2	3753.75	14876.7	4662.72	5051.61	3855.99	4153.37	2816.9	3348.17	5033.03	4218.58	4359.6	4127.18	3612.69	3504.11	4355.39	2941.61	5373.14	4513.5	3808.95	3436.96	3287.34
C18_positive	MW0007592	Mesalazine	5-氨基水杨酸	Organic acid and Its derivatives	有机酸及其衍生物	Organic acid and Its derivatives	有机酸及其衍生物	C7H7NO3	154.058	153.043	0.7829	M+H	20.3878	1	0.7327	rp	89-57-6	4075	HMDB0014389	-	-	24205.2	38354.1	32800.4	37726.9	47772.5	40934.1	33614.9	48255.4	47291.6	29664	24961	51722.5	36235	42042.8	32264.6	35632.5	28298.8	12009.4	21205.6	32789.4	30622.5	24825.8	23886.8	49926.2	28305.2	26409.6	26756.2	41347.1
C18_positive	MW0140176	15-HEPE	15-羟基-5Z,8Z,11Z,13E,17Z-二十碳五烯酸	FA	脂肪酰类	Oxidized lipids	氧化脂质	C20H30O3	301.216	318.219	6.9705	M+H-H2O	2.63379	2	0.7348	rp	88852-33-9	16061131	-	36363	-	24470.2	48160.5	34396.6	37032.3	56680.6	23052.3	42158.3	32431.8	43438.8	19949.3	38196.1	24552.5	41363.8	25522.5	40206.6	39810.2	32001.4	8382.06	20608.2	28142.6	31100.2	27057.3	37228.4	30763.9	16904.1	18402.1	23748.8	22884.6
C18_positive	MW0126181	Piperundecalidine	哌仑地卡利定	Heterocyclic compounds	杂环化合物	Heterocyclic compounds	杂环化合物	C23H29NO3	368.226	367.215	9.4888	M+H	9.77945	2	0.9003	rp	88660-11-1	44453654	HMDB0030240	-	-	4169.41	6345.56	5635.1	5396.03	2999.45	1944.89	3654.84	1966.84	3312.06	1278.3	2516.65	2288.21	1551.39	1259.25	1542.67	2236.74	2178.97	165.786	2436.69	755.04	2537.15	1100.81	2615.73	372.355	656.501	1664.64	2876.26	2877.55
C18_positive	MW0004821	4-Chloro-3-(trifluoromethoxy)phenol	4-氯-3-（三氟甲氧基）苯酚	Benzene and substituted derivatives	苯及其衍生物	Phenolics	苯酚类	C7H4ClF3O2	174.964	211.985	13.8108	2M+Na+2K	2.0205	4	0.702	rp	886500-85-2	17750695	-	-	-	27165	30904.5	37811.6	33023.9	17988	17258.1	14230.6	35915.2	30958.5	33070.1	39136.1	30554.7	72070.5	14698.8	31572.7	16288	27612.7	25485	41685.1	21332.6	33119.9	28382.1	18801.6	27727.1	23029.2	22445.4	22942.6	24678.1
C18_positive	MW0115115	Phenethyl rutinoside	苯乙基芸香苷	Benzene and substituted derivatives	苯及其衍生物	Benzene and substituted derivatives	苯及其衍生物	C20H30O10	453.167	430.184	7.7086	M+Na	12.335	2	0.8913	rp	88510-08-1	14312558	HMDB0032622	-	-	411385	507688	495621	392626	311591	315153	369722	311485	251956	394261	389747	304233	294267	489393	332425	425121	554043	157636	499917	461858	330044	395575	396415	361874	414349	448290	366916	342122
C18_positive	MW0122783	Aloxistatin	阿洛司他汀	Heterocyclic compounds	杂环化合物	Heterocyclic compounds	杂环化合物	C17H30N2O5	365.207	342.216	9.2367	M+Na	4.62129	2	0.9307	rp	88321-09-9	65663	-	64821	C76913	386016	573948	511648	626172	241870	248133	465875	473038	566080	342235	419507	333455	438134	363845	332375	268259	454354	161681	344462	323145	333372	265972	484370	296367	245735	326087	476457	388693
C18_positive	MW0118951	3-(2,3-Dihydro-benzo[1,4]dioxine-6-sulfonyl)-propionic acid	3-(2,3-二氢-苯并[1,4]二恶英-6-磺酰基)-丙酸	Organic acid and Its derivatives	有机酸及其衍生物	Organic acid and Its derivatives	有机酸及其衍生物	C11H12O6S	273.044	272.036	0.7394	M+H	1.35275	4	0.7173	rp	881044-58-2	6496750	-	-	-	4463.4	4974.91	3350.27	4068.64	3279.21	3557.49	3761.03	3049.08	4263.61	2287.84	4720.87	4794.74	3998.64	4843.99	5849.83	3339.85	5681.83	2384.8	5252.71	6400.76	5407.33	2972.18	4910.41	4946.22	2335.83	3155.27	8764.24	4289.14
C18_positive	MW0009449	Phthalic acid	邻苯二甲酸	Organic acid and Its derivatives	有机酸及其衍生物	Organic acid and Its derivatives	有机酸及其衍生物	C8H6O4	149.023	166.027	6.3109	M+H-H2O	0.807804	2	0.9445	rp	88-99-3	1017	HMDB0002107	6489	C01606	66557.1	69745.9	72781.2	65097.5	95863.7	51115.4	65108.8	53307.9	79814.6	68894.6	101946	57057.8	59945.1	84226.8	76300	82241.1	64968.9	70135.1	80204.8	63842.4	83044.6	93614.3	80686.1	91860.3	84140.7	92676	100672	76118.3
C18_positive	MEDN1837	3,5-Di-tert-butyl-4-hydroxybenzyl alcohol	2,6-二叔丁基-4-(羟甲基)苯酚	Benzene and substituted derivatives	苯及其衍生物	Benzene and substituted derivatives	苯及其衍生物	C15H24O2	219.174	236.178	7.9655	M+H-H2O	0.00776104	2	0.9532	rp	88-26-6	6929	HMDB0032048	-	-	39780.4	39445.8	36910	35483.9	31375.3	34291.4	33858.2	32193.1	33086.2	32192.4	44799.5	31455.9	28461	33497.6	34158.3	26970.3	33966.1	39826.1	30528.9	28177.1	23105	25803	24870.4	27712.8	29276	35731.4	50331.7	33168.3
C18_positive	MW0007340	5-Phenylpent-4-enyl-1-hydroperoxide	5-Phenylpent-4-enyl-1-hydroperoxide	Benzene and substituted derivatives	苯及其衍生物	Benzene and substituted derivatives	苯及其衍生物	C11H14O2	161.096	178.099	7.1401	M+H-H2O	0.185968	2	0.8883	rp	87864-20-8 | 94242-71-4	6438577	-	64860	-	21805.3	27492	28482.9	21061.5	28709.5	25073.3	25766.8	21165.8	21670	19967.3	23612.7	18912.6	21496.4	17758.2	18786.6	27931.4	19856.4	9377.64	24719	23980.9	23689.6	17851.6	18393.4	20313.8	24658.4	20698.7	19668.4	22020.4
C18_positive	MW0119902	4-(4-Bromo-1H-pyrazol-1-yl)piperidine	4-(4-Bromo-1H-pyrazol-1-yl)哌啶	Heterocyclic compounds	杂环化合物	Heterocyclic compounds	杂环化合物	C8H12BrN3	144.02	229.022	5.6533	M+H-C3H2O3	6.35375	4	0.6139	rp	877399-60-5	52191621	-	-	-	3214.48	2907.15	3109.11	2750.37	2428.02	2755.64	1594.59	2006.32	2590.85	2977.61	3899.87	2575.25	2054.24	2525.23	2343.42	2476.96	3160.94	2879.85	2807	2133.2	2886.2	2903.76	2122.66	1473.94	2602.02	3064.36	2994.73	2257.57
C18_positive	MW0125645	N-Arachidonylmaleimide	N-花生四烯酸马来酰亚胺	Alcohol and amines	醇、胺类	Amines	胺类	C24H35NO2	408.239	369.267	5.8049	M+K	13.0513	4	0.5104	rp	876305-42-9	25021164	-	45064	-	4626.51	5866.37	5936.86	2301.51	10687.7	11863.6	8118.83	1666.03	5153.76	10679.4	10871.6	5725.58	12056	14165.7	2229.79	6414.92	480.684	70.6658	13073.3	7693.67	11405	8227.09	7794.31	21081.6	7208	8126.23	4616.9	3445.79
C18_positive	MW0108979	2-Oxopentanedioic acid 1-octyl ester	2-氧代戊二酸1-辛酯	Organic acid and Its derivatives	有机酸及其衍生物	Organic acid and Its derivatives	有机酸及其衍生物	C13H22O5	297.112	258.147	7.6782	M+K	10.6903	4	0.543	rp	876150-14-0	11615849	-	-	-	5842.89	4427.84	6742.4	4534.24	5897.94	4710.2	4936.74	5436.99	6440.88	5174.11	5414.32	6763.67	3562.43	3707.37	6364.37	3265.2	2810.06	163.28	2869.5	3874.85	3893.06	3793.89	2371.12	7353.92	5591.79	2974.96	3680.48	3202.57
C18_positive	MW0125131	Methyl 6-fluorochroman-2-carboxylate	6-fluorochroman-2-甲酸甲酯	Aldehyde,Ketones,Esters	醛、酮、酯类	Esters	酯类	C11H11FO3	169.058	210.069	0.7829	M+H-COCH2	0.55625	4	0.7363	rp	874649-82-8	18614917	-	-	-	19228	19446.1	19470.6	22415.1	20923.5	15636.8	16872.9	22912.1	26576.8	16953.2	23712.4	28411.2	27175	23707.9	20125.1	20035.9	26063.2	24693.6	21479.9	22064.8	14269.9	23916.4	19511.5	25404.4	12129.8	13538.5	15250.2	19638.1
C18_positive	MW0106072	Butanoic acid, 4-((1,2-dioxohexadecyl)amino)-, ethyl ester	丁酸，4-((1,2-二氧十六烷基)氨基)-乙酯	Organic acid and Its derivatives	有机酸及其衍生物	Organic acid and Its derivatives	有机酸及其衍生物	C22H41NO4	384.308	383.304	5.9412	M+H	6.74938	2	0.8955	rp	873079-69-7	15950454	-	64840	-	13005.8	10856.2	12552.5	9768.8	14199.5	9775.82	10763.9	8584.42	8042.05	9950.63	13286.3	9740.29	11167.8	8877.47	10227.7	14656.8	10292.1	17240.5	10175.5	10694.9	15039.6	11522.3	14496.8	9627.34	11971.6	9450.59	10980.7	7446.22
C18_positive	MW0169545	N-[(3S)-Tetrahydro-2-oxo-3-furanyl]hexadecanamide	N-[(3S)-Tetrahydro-2-oxo-3-furanyl]hexadecanamide	Amino acid and Its metabolites	氨基酸及其代谢物	Amino acid derivatives	氨基酸衍生物	C20H37NO3	340.282	339.277	5.8956	M+H	3.62247	2	0.943	rp	87206-01-7	11609787	-	45449	-	40587.5	31562.3	36209.4	28588.4	41270.8	25748.4	32553.8	26440.5	24167.2	27053.6	37497.5	27007.2	33952.4	25044.4	28494	40179.7	29660.5	52665.1	29151.2	31826.7	38455.7	29600.1	39771.6	27427.8	33979.3	26940.4	32675	22981
C18_positive	MW0124410	Indoleacetic acid	吲哚-3-乙酸	Organic acid and Its derivatives	有机酸及其衍生物	Organic acid and Its derivatives	有机酸及其衍生物	C10H9NO2	373.116	175.063	4.1056	2M+Na	0.4	3	0.95	rp	87-51-4	802	HMDB0000197	-	C00954	31918.1	38962.2	45516.2	40892.1	39198.2	37617	41642	45341.5	42096.7	30906.4	42261.2	42534.4	40895.4	45385.8	48066.9	42556.7	47486.6	23381.6	42335.1	45412.9	37216.7	43289.8	43195.7	46491	40197.5	39242.1	43853.1	47481.6
C18_positive	MW0007397	Isoamyl salicylate	水杨酸异戊酯	Benzene and substituted derivatives	苯及其衍生物	Benzene and substituted derivatives	苯及其衍生物	C12H16O3	181.085	208.11	3.6701	M+H-C2H4	5.13875	4	0.6367	rp	87-20-7	6874	HMDB0040225	-	-	6653.84	5757.24	3073.84	3013.04	8067.84	15325.8	2988.73	5317.23	5471.72	7229.57	6095.75	3496.96	5563.21	5376.03	2071.03	5512.4	1004.25	273.621	6675.66	5481.75	8220.47	4363.68	3946.63	6394.08	4646.96	5698.06	3916.75	3646.78
C18_positive	MW0010569	Clusin	克卢辛	Lig-s and Coumarins	木脂素和香豆素	Lig-s	木脂素	C22H26O7	403.183	402.168	10.0583	M+H	18.4569	3	0.5201	rp	86992-94-1	44575537	HMDB0029542	-	-	2020.97	3601.35	3107.43	2061.7	1463.8	948.068	1510.57	802.113	352.063	918.148	278.389	694.113	692.675	272.055	2462.14	1214.14	1353	563.667	1236.83	632.489	503.657	199.886	182.403	52.745	114.89	179.293	860.599	1970.76
C18_positive	MW0107564	Ile-gly	非法	Amino acid and Its metabolites	氨基酸及其代谢物	Small Peptide	小肽	C8H16N2O3	211.108	188.116	1.2225	M+Na	5.525	3	0.6786	rp	868-28-0	6992869	HMDB0028907	65068	-	38832.3	92452.6	42395.1	44216.8	185441	54157.9	40115.7	73809	53372.4	39567.1	35779.2	24337.1	55947.2	69733.3	51744.6	113298	4537.56	85.4786	28834.5	47246	40723.9	34461	47434	84130.5	57407.6	48315.6	34935.7	55415.9
C18_positive	MW0111670	1,1-Dibromo-2-propanone	1,1-二溴-2-丙酮	Aldehyde,Ketones,Esters	醛、酮、酯类	Ketones	酮类	C3H4Br2O	255.9	215.861	12.5458	M+CH3CN+H	7.83582	3	0.6911	rp	867-54-9	540118	HMDB0040188	-	-	61846.7	63810.2	65116.1	64859.7	62186.9	55099	60562	59901.9	60799.4	66648.4	57434.6	60359.3	60420.9	61942.6	58569.8	58032.9	66109	72346.7	61476.1	58543.2	56609.3	56985.8	54629.9	56803.4	57774.7	64865.3	61581.8	55083.8
C18_positive	MW0155028	Pfaffic acid	PFAFFIC酸	Terpenoids	萜类	Triterpene	三萜	C29H44O3	441.336	440.329	7.3582	M+H	2.16792	4	0.9486	rp	86432-14-6	441936	-	-	C08965	11207.2	7486.89	5288.1	9715.45	11622.5	11821	153.028	1283.98	1071.08	3999.52	1489.4	689.095	2943.11	1282.18	982.844	2044.2	3350.23	1036.03	2123.28	2507.11	900.383	2041.14	3298.03	1418.48	1815.96	3637.01	879.933	4980.52
C18_positive	MW0012936	1-Oleoyl-2-acetyl-sn-glycerol	1-油酰基-2-乙酰基-sn-甘油	GL	甘油脂类	DG	甘油二酯	C23H42O5	399.308	398.303	10.8336	M+H	3.89455	2	0.9569	rp	86390-77-4 | 92282-11-6	6437055	-	424	-	104057	115093	110357	108681	83674.4	18172.1	37353.5	20074.8	18591.6	21395	18045.5	13981.2	14556.3	15021.7	18516.8	15667.9	35296.6	17475.6	34547.7	20470	11801	13038.2	13794.9	14733.6	11902	12550.4	20720.1	19680.3
C18_positive	MW0136935	5,8,11,14-Eicosatetraenamide, N-(4-methyl-2-oxo-2H-1-benzopyran-7-yl)-, (5Z,8Z,11Z,14Z)-	5,8,11,14-二十碳四烯酰胺, N-(4-methyl-2-oxo-2H-1-benzopyran-7-yl)-, (5Z,8Z,11Z,14Z)-	Alcohol and amines	醇、胺类	Amines	胺类	C30H39NO3	462.296	461.293	8.9152	M+H	5.48861	2	0.7881	rp	862913-13-1	16218957	-	45116	-	49498.5	56316	47079.8	31253	36394.5	36691.3	31379.1	39208.5	27510.9	20702.6	29900.7	15503.4	25047.4	26583.5	40661	62191.1	23903.5	46221.4	40599.4	32068.6	26025.1	19218.9	22309	15306.1	25775.5	20892.8	28153.2	19101.4
C18_positive	MW0014220	3-O-Sulfogalactosylceramide (d18:1/16:0)	3-O-磺基半乳糖神经酰胺 (d18:1/16:0)	SL	鞘脂类	Cer	神经酰胺	C40H77NO11S	826.538	779.522	0.7054	M+H+HCOOH	13.7693	4	0.5012	rp	862509-48-6	24779578	HMDB0012313	-	C06125	11990.1	29737.3	11119.2	22944.6	21152.9	23731.1	23103.2	24981	19016.2	23085.2	25744.5	24051.4	14828.9	16403.9	25849.4	23850.6	12121	14366.8	25867.1	25595.4	20970.6	19444.2	19759.3	19065.8	11291	25679	11944.8	13841.7
C18_positive	MW0016340	Campesteryl linoleate	菜油酸亚油酸酯	Aldehyde,Ketones,Esters	醛、酮、酯类	Esters	酯类	C46H78O2	731.606	662.6	12.2092	M+Na+HCOOH	1.23453	4	0.7201	rp	86248-87-5	131751944	HMDB0036287	-	-	1030.39	1342.94	1425.18	1510.34	183.759	3108.46	47.9369	3439.81	4753.13	3581.57	5312.11	7274.36	4901.42	6742.51	3170.03	5659.35	163.952	3668.39	496.347	3320.53	6123.22	7193.04	3991.46	3845.63	3166.57	2515.92	4230.95	2727.34
C18_positive	MW0054645	Mactraxanthin	Mactraxanthin	Aldehyde,Ketones,Esters	醛、酮、酯类	Esters	酯类	C40H60O6	619.439	636.439	10.7161	M+H-H2O	4.83452	3	0.6253	rp	86105-69-3	102158275	HMDB0036928	-	-	38188.9	37744.8	49311.6	40700.3	37212.5	24874.9	30128.4	24232.1	25387.5	28724.2	27876.5	19132.1	18817.3	15493.5	19859.2	28593.6	32705.7	11886.4	30337.5	34207.4	22535.1	21018.6	24548.1	26682.6	18003.9	14558.2	28798.1	16537.5
C18_positive	MW0126392	2,4-Quinolinediol	2,4-喹啉二醇	Alcohol and amines	醇、胺类	Alcohols	醇类	C9H7NO2	208.06	161.048	3.0399	M+HCOO+2H	0.647188	1	0.6868	rp	86-95-3 | 70254-44-3 | 70254-43-2	54680871	-	-	-	10568.6	13473.5	11931.6	16356.1	10692.7	15144.7	11825.2	10877.8	7708.92	11679.9	9029.99	8118.85	20046.4	14778.3	16705.6	9273.42	21952.2	5905.58	8875.85	9893.63	6440.06	10014.4	20743.3	8368.47	6298.04	10051.6	7680.98	14388.2
C18_positive	MW0157922	Thymotrinan	Arg Lys Asp	Amino acid and Its metabolites	氨基酸及其代谢物	Small Peptide	小肽	C16H31N7O6	456.199	417.234	2.2329	M+K	3.79142	4	0.6637	rp	85465-82-3	3033953	-	17233	-	2242.09	2163.11	792.261	203.363	6801.97	5451.38	4438.54	2154.22	2919.03	3541.05	2952.31	2470.37	3831.99	3408.17	1126.17	2331.62	313.909	97.9877	3383.97	2282.74	4012.28	1956.16	1485.56	8907.75	1285.72	1473.96	983.837	2096.28
C18_positive	MW0016250	1-Hexadecyl-2-butyryl-sn-glycero-3-phosphocholine	1-Hexadecyl-2-butyryl-sn-glycero-3-phosphocholine	GP	甘油磷脂类	PA	磷脂酸	C28H58NO7P	552.396	551.395	7.3871	M+H	14.9532	2	0.8043	rp	85405-03-4	24779310	-	62940	-	52495.4	44901.8	334347	174693	302064	22538.7	215502	28045.9	32253.1	28608.9	29936.2	26047.1	46530	19097.7	26584.4	31997.5	37734.8	15230.8	27047.3	29768.8	25738.9	27627.9	37772.1	20319.7	28805.6	20290.7	24537.5	20903.9
C18_positive	MEDP1904	LPE(18:2/0:0)	LPE(18:2/0:0)	GP	甘油磷脂类	LPE	溶血磷脂酰乙醇胺	C23H44NO7P	478.293	477.286	8.2369	M+H	1.22319	1	0.9406	rp	85046-18-0	52925130	HMDB0011507	-	-	1.96025e+06	2.56855e+06	1.89449e+06	1.57025e+06	1.628e+06	1.70416e+06	1.58167e+06	1.43485e+06	1.1829e+06	838786	1.3342e+06	1.07842e+06	1.20862e+06	1.35146e+06	1.82736e+06	1.788e+06	1.5671e+06	1.34651e+06	1.36534e+06	1.39601e+06	1.93189e+06	1.23868e+06	1.531e+06	917148	1.27686e+06	1.35759e+06	1.62068e+06	1.37526e+06
C18_positive	MW0169728	Pyridoxamine	吡哆胺	Heterocyclic compounds	杂环化合物	Heterocyclic compounds	杂环化合物	C8H12N2O2	191.082	168.09	1.5449	M+Na	5.45609	1	0.6443	rp	85-87-0	1052	HMDB0001431	238	C00534	50771.1	71106.5	48369.1	92723.4	46093.1	39450.1	74370.3	87363.7	97434.5	46541.7	98810.3	101588	81435.4	64053.6	104611	80957.8	114037	62738.8	87316.3	85010.1	76510	98534.9	93401.3	76767.4	67950.1	72158.2	125906	87951.4
C18_positive	MW0123613	Dibucaine	地布卡因	Heterocyclic compounds	杂环化合物	Heterocyclic compounds	杂环化合物	C20H29N3O2	344.228	343.226	9.2367	M+H	13.3039	2	0.8554	rp	85-79-0	3025	HMDB0014668	-	C07879	149705	218632	209029	220015	125780	126942	210721	191870	254263	152527	181878	140242	201549	154886	155579	97433.7	222109	80139.2	148243	142417	163289	121097	227017	134067	105012	146759	217909	170540
C18_positive	MW0009146	Norcisapride	诺西沙必利	Benzene and substituted derivatives	苯及其衍生物	Benzene and substituted derivatives	苯及其衍生物	C14H20ClN3O3	352.082	313.119	1.3915	M+K	3.29825	4	0.924	rp	84946-16-7	3019427	HMDB0061018	-	-	8665.28	9270.41	9931.79	9644.78	13509.7	7817.02	10036.5	16311.6	12394.6	17622.2	15171.1	9767.79	16248.5	16573.8	15833.3	12610.5	15114	8055.01	9407.39	16339	7743.31	14559.3	10670	7357.29	6259.93	9207.45	7517.32	8418.7
C18_positive	MW0015782	Androstanedione	5-雄烷二醇-3,17-二酮	Hormones and hormone related compounds	激素及激素相关物质	Hormones and hormone related compounds	激素及激素相关物质	C19H28O2	335.221	288.209	7.5712	M+HCOO+2H	1.2	3	0.6856	rp	846-46-8	222865	HMDB0000899	5855	C00674	776393	3.28099e+06	947070	602710	1.27626e+06	903135	573931	687394	673335	644708	544961	330054	477976	319509	113026	668211	12434.3	17783.5	576272	374663	2.86865e+06	446496	454986	594991	610098	469422	549383	441115
C18_positive	MW0009905	4-Hydroxy-3-(2'-hydroxy-[1,1'-biphenyl]-4-yl)-6-oxo-6,7-dihydrothieno[2,3-b]pyridine-5-carbonitrile	4-Hydroxy-3-(2'-hydroxy-[1,1'-biphenyl]-4-yl)-6-oxo-6,7-dihydrothieno[2,3-b]pyridine-5-carbonitrile	Benzene and substituted derivatives	苯及其衍生物	Benzene and substituted derivatives	苯及其衍生物	C20H12N2O3S	160.035	360.057	0.7829	M+2H-COCH2	4.6575	4	0.6461	rp	844499-71-4	54708532	-	-	-	2303.77	35148	30735.7	5901.03	25598.4	29580.5	27361.5	26357	23474	15393.6	17334.1	20467.2	14379.8	21109.4	21896.7	21337	18976.1	803.483	17496.3	24297	34420.3	21282.1	40842.7	30648.1	27347.1	26415.2	32361	27676.5
C18_positive	MW0116525	N-BOC-piperidine-4-carboxylic acid	N-BOC-哌啶-4-羧酸	Organic acid and Its derivatives	有机酸及其衍生物	Organic acid and Its derivatives	有机酸及其衍生物	C11H19NO4	216.123	229.131	1.1922	M+H-CH2	3.9795	4	0.6598	rp	84358-13-4 | 174316-71-3 | 174286-31-8	392871	-	-	-	5045.75	3383.28	6591.75	4567.09	15573.9	3315.6	7821.12	4472.78	4996.98	4875.08	3562.63	4774.03	6258.75	6005.61	8175.52	7044.72	2224.52	456.004	7395.06	5973.57	6325.49	2924.86	5745.13	20173.6	1646.42	4729.44	3141.41	7315.83
C18_positive	MEDL01942	Dibutyl phthalate	邻苯二甲酸二丁酯	Benzene and substituted derivatives	苯及其衍生物	Benzene and substituted derivatives	苯及其衍生物	C16H22O4	279.159	278.152	9.6492	M+H	1.22836	1	0.9786	rp	84-74-2	3026	HMDB0033244	-	C14214	905541	875737	901500	938592	769782	792481	788936	758442	768606	787015	943644	790827	722636	791986	773009	743048	833432	880974	820365	748215	642479	657509	686395	694148	729506	743155	954763	810164
C18_positive	MW0055405	N-Palmitoyl Taurine	N-棕榈酰牛磺酸	FA	脂肪酰类	FFA	游离脂肪酸	C18H37NO4S	386.234	363.244	7.0168	M+Na	2.03499	2	0.9396	rp	83982-06-3	14504290	HMDB0240594	-	-	12491.8	11953.9	12167.9	12675	11803.6	8454.9	10321.4	8815.34	9481.82	8944.94	10981.4	9354.09	10335	9788.31	10826.4	8563.59	12378.4	1464.05	10271.4	10107.3	9168.6	10734.6	10663.7	8865.54	10533.1	9892.65	10441.1	10843.4
C18_positive	MW0004446	4,4'-Methylenebis(2-methylaniline)	4,4'-亚甲基双(2-甲基苯胺)	Benzene and substituted derivatives	苯及其衍生物	Benzene and substituted derivatives	苯及其衍生物	C15H18N2	265.116	226.147	1.989	M+K	10.0035	4	0.5532	rp	838-88-0	13283	-	-	C19260	3109.18	3785.95	6284.33	17351.8	23588.7	7338.65	4583.84	21097.3	14545.4	5680.5	7256.72	4959.05	3817.02	5700.93	20045.7	39415.9	1503.13	3479.99	4926.24	2379	9939.68	9237.84	15683.2	12466	7922.14	7504.07	10292	4997.78
C18_positive	MW0007147	Fexofenadine	非索非那定	Heterocyclic compounds	杂环化合物	Heterocyclic compounds	杂环化合物	C32H39NO4	502.293	501.288	8.2674	M+H	5.57458	2	0.8631	rp	83799-24-0 | 138452-21-8	3348	HMDB0005030	2766	C06999	627937	719711	760760	672609	468126	380611	850896	634160	639792	472668	867023	638578	487410	603774	685377	931607	936269	784145	609064	600757	551522	612588	584664	555077	495618	648601	606994	533264
C18_positive	MEDP1406	Carnitine C14:1	肉碱 C14:1	FA	脂肪酰类	CAR	酰基肉碱	C21H39NO4	370.295	369.288	6.7551	M+	3.61307	1	0.7888	rp	835598-21-5	22833575	HMDB0002014	6437	-	35584.4	34350.8	70793.6	60629.1	123530	58474.3	129920	102790	106959	100016	170683	80068.3	118685	136830	139204	112900	162361	75727.9	85912.5	157695	64716.3	127544	105592	83261.6	49802.5	79933.5	73384.8	78186.6
C18_positive	MW0015906	Armillarin	阿米拉林	Terpenoids	萜类	Sesquiterpenoids	倍半萜	C24H30O6	387.215	414.204	8.0408	M+H-CO	0.576528	4	0.7358	rp	83329-14-0	134206	HMDB0039380	-	-	15127.6	10335.1	3768.49	5458.64	14419.5	18569.5	4550.27	3341.04	6627.93	11640.2	2768.79	2843.09	4079.59	3592.07	700.829	4179.2	304.159	83.6717	6734.45	1941.78	10225.6	1911.39	3950.88	5144.16	4942.46	5814.9	6583.16	2303.33
C18_positive	MW0006066	Antibiotic SB 202742	抗生素 SB 202742	Benzene and substituted derivatives	苯及其衍生物	Benzene and substituted derivatives	苯及其衍生物	C24H34O3	353.247	370.251	6.2648	M+H-H2O	0.526927	3	0.6698	rp	83173-24-4	131753068	HMDB0041206	-	-	5178.79	268.696	685.885	14831.1	16844.3	14877.9	53248.9	44994	43558.8	28655	9268.6	32003.7	78953.6	123325	40108.9	19271.4	127283	14624.3	19929.9	39122.6	5450.6	27015.6	96541.3	64599.7	7470.39	499.503	625.434	58630.1
C18_positive	MW0012949	(2S)-2-methoxy-3-octadecoxypropan-1-ol	(2S)-2-methoxy-3-octadecoxypropan-1-ol	GL	甘油脂类	DG	甘油二酯	C22H46O3	381.341	358.345	10.2573	M+Na	10.7612	4	0.5419	rp	83167-59-3	459930	-	-	-	1817.13	2055.76	1878.65	2284.61	1569.89	680.844	1273.42	1103.27	1122.88	785.069	510.234	415.25	338.528	355.824	284.48	990.164	1252.63	629.606	1201.3	319.514	419.052	249.305	634.597	574.964	344.235	512.387	1233.96	1114.4
C18_positive	MW0117082	Indole-3-propionic acid	3-吲哚丙酸	Organic acid and Its derivatives	有机酸及其衍生物	Organic acid and Its derivatives	有机酸及其衍生物	C11H11NO2	190.086	189.079	5.2634	M+H	0.651014	1	0.9485	rp	830-96-6	3744	HMDB0002302	6602	-	130336	158754	146175	149382	166750	99687.2	199678	231462	193738	133781	223368	142376	188569	176124	219333	175699	238780	87950.3	233665	166795	309283	178885	357325	122474	114756	87196.6	181618	162260
C18_positive	MW0126369	Quinacrine	奎纳克林	Heterocyclic compounds	杂环化合物	Heterocyclic compounds	杂环化合物	C23H30ClN3O	400.209	399.208	3.0244	M+H	15.0283	2	0.865	rp	83-89-6	237	HMDB0015235	24079	C07339	19873.2	12609.5	7327.37	4891.89	23591.5	26689.2	7927.44	6917	13546	2498.98	7777.83	7952.09	13550.8	8380.7	3968.81	9074.84	50.9032	12.269	9689.08	8222.07	4163.28	6617.55	10398.7	11617.8	8238.02	6301.82	5416.3	12648.5
C18_positive	MW0156360	Reserpic acid	利血酸	Benzene and substituted derivatives	苯及其衍生物	Benzene and substituted derivatives	苯及其衍生物	C22H28N2O5	387.178	400.2	5.759	M+H-CH2	2.05423	4	0.7012	rp	83-60-3	65747	-	-	-	74650.6	42239.2	46885.4	33931.1	60004.2	78734.6	13582.1	37666	41317.5	42882.1	33678.2	31089	12278.2	10652.1	4098.66	25219.9	506.65	24.6581	34870.9	19055.4	88833.7	26206.3	27220.4	23427.1	40133.4	30164.1	30185.6	17327.4
C18_positive	MW0049216	Deoxycholic acid	脱氧胆酸	Bile acids	胆汁酸	Bile acids	胆汁酸	C24H40O4	357.279	392.293	8.2369	M+H-2H2O	0.817962	1	0.9546	rp	83-44-3	222528	HMDB0000626	265	C04483	66788.7	51983	57407.5	163031	144911	52908.5	9991.1	23654	51243.2	42048.4	50751.5	48646.2	44197.4	26061.5	40220.4	20617.5	42731.3	35325.1	48128.9	24002.8	30600.6	35949.6	74704.8	65035.3	28845.5	13424.2	12057.1	58148.8
C18_positive	MW0119709	3-Methylindole	粪臭素；3-甲基吲哚	Heterocyclic compounds	杂环化合物	Indole and Its derivatives	吲哚及其衍生物	C9H9N	132.08	131.073	5.1868	M+H	1.25	3	0.6717	rp	83-34-1	6736	HMDB0000466	5453	C08313	20877.2	22915.4	23576.4	23087.7	21925.8	19222	21125.2	21227.4	20545.6	20214.2	22854.4	21464.3	22350.3	22800.9	22345.4	20671.4	22229.6	14679.1	21612	23291.5	20705	22372.7	21053.7	22520	21482.5	22300.2	22551.4	22523.9
C18_positive	MW0009468	Pindone	平多内	Benzene and substituted derivatives	苯及其衍生物	Benzene and substituted derivatives	苯及其衍生物	C14H14O3	231.105	230.094	4.3387	M+H	10.5683	2	0.7153	rp	83-26-1	6732	-	72882	C19141	59.0422	99.7856	62.4957	17556.1	97238.2	373813	10.3583	258236	221997	19.8534	359819	546288	366628	415742	69.0563	66.3801	12.43	21.0792	173574	431217	10.7035	12.7753	514558	71.3854	29.3487	711218	389813	39.7071
C18_positive	MW0109079	Perindopril	培哚普利	Heterocyclic compounds	杂环化合物	Heterocyclic compounds	杂环化合物	C19H32N2O5	369.24	368.231	9.3738	M+H	2.67868	2	0.9185	rp	82834-16-0	107807	HMDB0014928	-	C07706	34561.5	57705.5	50034.8	51966.4	28836.7	26378.8	40433.6	27263.3	40065.8	25735	23911.7	35208.7	17189.7	22063	17126.8	20842.1	23357.3	6230.76	22396.9	17639.4	25954.8	16534.7	37265.4	16022.5	14612	25606.4	28654.4	14150.8
C18_positive	Lmrn003000	DL-3-Phenyllactic acid	DL-3-苯基乳酸	Organic acid and Its derivatives	有机酸及其衍生物	Organic acid and Its derivatives	有机酸及其衍生物	C9H10O3	230.079	166.063	3.8565	M+CH3CN+Na	0.275	3	0.9671	rp	828-01-3	3848	HMDB0000779	5745	C01479	5611.58	7462.38	4916.46	7266.75	5328.84	4257.71	7985.21	6577.26	5332.38	3833.38	5946.77	5954.8	5972.55	6760.09	7751.64	4417.24	6889.57	1977.62	4339.45	4310.69	2460.76	5395.13	5023.15	7170.34	6377.15	5491.92	7263.59	4473.97
C18_positive	FDATN01380	Palbociclib Isethionate	Palbociclib (PD0332991) Isethionate	Others	其他	Medicine	药物	C26H35N7O6S	287.626	573.237	7.8664	M+2H	5.31592	4	0.6333	rp	827022-33-3	11478676	-	-	-	1605.2	1178.53	1873.54	1359.81	1927.03	889.375	1220.89	873.22	225.802	503.817	1295.03	1537.22	953.352	839.44	645.408	2255.43	755.08	377.431	1217.36	810.713	976.029	494.535	330.767	1175.77	351.369	411.114	649.568	674.51
C18_positive	MW0006357	Bifenthrin	联苯菊酯	Benzene and substituted derivatives	苯及其衍生物	Benzene and substituted derivatives	苯及其衍生物	C23H22ClF3O2	445.12	422.126	11.188	M+Na	11.4134	2	0.6624	rp	82657-04-3	5281872	-	-	-	2505.63	3748.29	1812.52	641.831	1265.48	510.691	900.794	604.545	1037.78	794.055	807.072	969.999	838.57	935.074	507.391	609	459.306	990.921	1320.08	1219.96	900.399	784.411	458.082	1129.01	567.316	1123.19	196.016	723.024
C18_positive	MW0055235	Poly-N-acetyllactosamine	聚-N-乙酰乳糖胺	FA	脂肪酰类	Oxidized lipids	氧化脂质	C14H25NO11	366.14	383.143	9.3277	M+H-H2O	0.0682599	2	0.9082	rp	82441-98-3	119547	HMDB0006583	4231	-	20619.9	18050.2	16199	26107.6	17842.5	11967.7	21809.4	13208.2	18162.8	18099.8	22082.4	15485.5	14795.8	13825.8	12378.8	12606.1	19011.1	18516.9	21290.9	16450.1	9861.42	11524.2	16130.2	15943.7	15033.8	9813.7	26114.1	18965.5
C18_positive	MW0156999	Methyl 10-acetyloxy-3,4-dihydroxy-1,16-dimethyl-11,19-dioxo-6,12,20-trioxahexacyclo[13.7.0.02,8.05,9.08,13.017,21]docosa-17,21-diene-5-carboxylate	甲基 10-acetyloxy-3,4-dihydroxy-1,16-dimethyl-11,19-dioxo-6,12,20-trioxahexacyclo[13.7.0.02,8.05,9.08,13.017,21]docosa-17,21-diene -5-羧酸盐	Terpenoids	萜类	Triterpene	三萜	C25H28O11	244.079	504.163	0.798	M+2H-H2O	2.30462	4	0.6956	rp	82290-17-3	5201	-	-	-	1386.78	17338.4	13886.6	28641.7	16369.6	13450.1	15208.7	20077.6	3059.06	13948.2	18861.7	11359.9	21038	17756.9	19047.7	15772	16385.6	1501.59	13431.1	15801.6	10688.6	10919.3	13353.3	19246.9	15741.8	13033.5	9001.85	18904.6
C18_positive	MW0121017	5,8-Dihydro-6-(4-methyl-3-pentenyl)-1,2,3,4-tetrathiocin	5,8-Dihydro-6-(4-methyl-3-pentenyl)-1,2,3,4-tetrathiocin	Heterocyclic compounds	杂环化合物	Heterocyclic compounds	杂环化合物	C10H16S4	265.023	264.014	4.3668	M+H	6.2915	4	0.615	rp	82203-03-0	10912402	HMDB0038142	-	-	4605.96	4428.23	2666.09	2325.54	2301	3930.03	4898.8	3534.7	4900.46	8107.24	8217.81	6256.05	8892.51	10488.2	6607.84	5408.41	11928.5	17.7532	6846.09	7061.57	6067.71	6543.27	6806.5	4940.91	4068.96	6792.4	5952.8	3704.17
C18_positive	MW0015275	8,11-Eicosadiynoic acid	8,11-二十二碳二烯酸	FA	脂肪酰类	Oxidized lipids	氧化脂质	C20H32O2	989.681	304.24	11.9095	3M+2K-H	0.576	4	0.9858	rp	82073-91-4	1899	-	24087	-	100720	49032.5	25381.7	38881	5460.98	68491	829.599	1991.72	1248.91	474.967	97.5848	54.8866	73460.9	37.1737	46.8828	73355.8	22.119	63490.3	63.9019	70404.4	73266.5	23.705	74686.7	73687.2	69421.1	71748.1	72845.3	70609.7
C18_positive	MW0005881	8-Anilino-1-naphthalenesulfonic acid	8-苯胺-1-萘磺酸	Benzene and substituted derivatives	苯及其衍生物	Benzene and substituted derivatives	苯及其衍生物	C16H13NO3S	282.052	299.062	8.3872	M+H-H2O	16.6425	2	0.7273	rp	82-76-8	1369	HMDB0061854	-	C11326	3578.43	1925.81	611.468	618.79	1214.03	2008.87	1984.61	1120.34	2907.69	4926.26	7214.35	4756.19	4657.81	6456.93	3058.74	2066.47	9265.43	84.5409	3828.06	3521.96	3456.57	3544.69	3907.39	1794.37	2339.32	5196.65	3585.3	1679.21
C18_positive	MW0126952	Visnagin	维斯纳金	Heterocyclic compounds	杂环化合物	Heterocyclic compounds	杂环化合物	C13H10O4	294.076	230.058	1.3915	M+CH3CN+Na	5.00927	1	0.615	rp	82-57-5	6716	-	-	C09049	45882.5	40923.6	33732.4	35654.4	25758.2	24580.2	22256	21936.3	24682.9	20785.4	14694.3	26307.9	17564.6	18814.4	18970.2	20423.3	17235	13097	26525.4	17188.2	29170.6	19704.3	22184.1	22224.3	31998.7	30494.4	23079.1	21707.4
C18_positive	MW0152747	Lolitrem B	-	Heterocyclic compounds	杂环化合物	Heterocyclic compounds	杂环化合物	C42H55NO7	668.389	685.398	9.7704	M+H-H2O	6.43737	3	0.6027	rp	81771-19-9	11947793	-	-	C20551	22875	16849	17510.3	16354.3	44546.3	37512.7	26471.1	17754.6	18043.7	24402.6	19024.7	14717.8	26238.2	21071.6	8010.75	23733.6	1934.23	11620.2	22341.7	18322.7	17585.2	10165	19176.3	29501.3	8372.14	8437.6	9103.61	13708.2
C18_positive	MW0124616	[(1S,4S,12S,13R,16R,17R)-17-hydroxy-12-methyl-8-oxapentacyclo[14.2.1.01,13.04,12.05,9]nonadeca-5(9),6,10-trien-17-yl]methyl hexadecanoate	[(1S,4S,12S,13R,16R,17R)-17-hydroxy-12-methyl-8-oxapentacyclo[14.2.1.01,13.04,12.05,9]nonadeca-5(9),6,10-trien- 17-基]甲基十六烷酸酯	Heterocyclic compounds	杂环化合物	Heterocyclic compounds	杂环化合物	C36H56O4	591.387	552.418	10.7621	M+K	11.1137	4	0.5368	rp	81760-45-4	101046637	-	-	-	1925.34	1953.42	2372.43	2598.67	2037.23	628.456	1059.61	521.833	811.114	529.357	550.21	456.969	481.718	404.21	331.502	702.084	1077.05	561.872	1028.12	732.608	347.218	640.187	381.248	414.074	851.354	888.934	834.153	410.278
C18_positive	MW0006719	Dehydrochorismic acid	脱氢分支酸	Benzene and substituted derivatives	苯及其衍生物	Benzene and substituted derivatives	苯及其衍生物	C10H8O6	225.043	224.032	4.8915	M+H	9.32502	3	0.6396	rp	81757-66-6	9920917	HMDB0036314	-	-	155.028	142.495	70.5735	79.5347	103.225	103.987	211.868	99.799	146.887	305.416	580.237	360.261	444.087	677.127	298.636	170.871	1173.57	31.1471	285.501	241.179	211.487	270.845	135.027	91.3066	115.612	260.332	322.795	111.776
C18_positive	MW0107787	Leucine enkephalin acetate salt	亮氨酸脑啡肽醋酸盐	Amino acid and Its metabolites	氨基酸及其代谢物	Small Peptide	小肽	C30H41N5O9	556.28	615.29	7.8595	M+H	4.60721	2	0.8927	rp	81678-16-2	90477426	-	24069	-	13646.3	10863.1	11075	11097.9	16575.5	10395.2	9851.78	12577	8228.83	8443.06	10693.2	8695.65	8132.15	9013.63	11389.3	14596.8	11198.3	4748.91	12649.5	13938.8	10297.9	10665.8	8965.49	13779.2	5698.15	6523.01	7668.95	10518.3
C18_positive	MW0015696	Dihydroartemisinin	双氢青蒿素	Heterocyclic compounds	杂环化合物	Heterocyclic compounds	杂环化合物	C15H24O5	323.129	284.162	4.7362	M+K	0.935	4	0.9772	rp	81496-81-3	456410	HMDB0060593	-	-	790797	841765	809438	775932	822339	227.352	864583	855781	872415	828261	896730	914159	869978	863790	152.628	865564	124.01	737686	780007	830674	865860	857407	881194	869403	859603	848090	879702	835511
C18_positive	MW0122764	Alfuzosin Hydrochloride	盐酸阿夫唑嗪	Others	其他	Medicine	药物	C19H28ClN5O4	448.173	425.183	4.6585	M+Na	9.36594	4	0.563	rp	81403-68-1	71764	-	-	-	1401.27	2902.07	1222.59	1420.68	4358.51	1341.39	2931.06	1233.62	4024.94	1445.67	2436.22	1023.95	2804.42	2258.7	3005.19	2347.3	3479.72	703.429	1304.26	2684.18	2415.05	2002.56	2858.09	3088.18	881.277	573.046	1352.42	1415.11
C18_positive	MW0010795	14,15-Epoxy-5,8,11-eicosatrienoic acid	-	FA	脂肪酰类	Oxidized lipids	氧化脂质	C20H32O3	389.23	320.235	8.0559	M+Na+HCOOH	1.27892	2	0.6294	rp	81276-03-1	5283205	HMDB0004264	-	C14771	95400.5	58412.2	65013.8	40167.1	84333	90625	22357.2	38689.3	39152.9	74996.4	44831.9	34331.4	16910.9	15067.4	8332.81	26898.8	476.564	14558.2	51509.9	22858.2	52545.7	37157	27002.5	26973.7	66509.5	42696.8	43852.4	20762.8
C18_positive	MW0168952	Clarithromycin	克拉霉素	Heterocyclic compounds	杂环化合物	Heterocyclic compounds	杂环化合物	C38H69NO13	748.476	747.477	10.0583	M+H	14.4603	2	0.7925	rp	81103-11-9	84029	HMDB0015342	-	C06912	11033.5	7850.06	5540.21	3502.2	19553.1	11691.6	8741.55	4595.37	6676.76	8257.88	4734.65	4054.75	8703.07	4984.34	2508.16	8419.05	340.263	722.444	8395.57	6099.95	6114.03	3641.96	5159.9	8244.34	2369.19	2513.38	2941.77	4636.17
C18_positive	MW0138325	Gossypetin 8-glucuronide 3-sulfate	Gossypetin 8-glucuronide 3-硫酸盐	Flavonoids	黄酮	Flavonoid	黄酮	C21H18O17S	557.017	574.027	5.2172	M+H-H2O	8.57392	3	0.5675	rp	81074-98-8	73829986	HMDB0037752	-	-	14.4853	139.673	52.5826	126.835	510.599	5613.06	1626.86	1310.41	10.139	3485.15	1445.17	54.9348	85.2423	54.4833	256.829	42.6707	493.919	40.2763	64.5783	1228.98	14.9781	4011.41	4403.07	72.3466	1350.83	30.5848	194.605	74.0064
C18_positive	MEDL00638	Taurocholic acid	牛磺胆酸	Bile acids	胆汁酸	Bile acids	胆汁酸	C26H45NO7S	498.288	515.292	6.1723	M+H-H2O	0.0974917	1	0.8833	rp	81-24-3	6675	HMDB0000036	5104	C05122	52074	45329.9	48982.3	102857	242968	45514.2	32671.9	27225	144276	16827.5	14257.6	9068.12	29668.9	22888.9	12327.4	28952.4	49330.3	2828.54	56980.7	36004.5	17361.7	16901.9	23232.8	12920.9	87863	34700.6	46286.9	27534.1
C18_positive	MW0014656	Sapintoxin d	皂苷d	Aldehyde,Ketones,Esters	醛、酮、酯类	Esters	酯类	C30H37NO8	522.259	539.252	7.7687	M+H-H2O	19.4341	3	0.5493	rp	80998-07-8	114977	HMDB0062413	-	-	18285.7	25234.7	25408.1	19315.5	18325.4	9483.51	25650.1	7772.18	11207.9	8303.15	16080.4	12814.9	11753	11565.8	18200	18521.7	21687	1873.89	17738.2	19550.4	21791.8	8515.93	23909.7	14612.9	13011.5	14669.8	20238.2	9879.08
C18_positive	MW0142580	N-Lignoceroyl Taurine	N-木蜡酰牛磺酸	Organic acid and Its derivatives	有机酸及其衍生物	Organic acid and Its derivatives	有机酸及其衍生物	C26H53NO4S	628.319	475.37	7.9505	M+K+CF3COOH	9.52973	4	0.5605	rp	807370-75-8	53442599	-	3736	-	2820.79	4323.25	2243.97	1787.16	5855.72	2435.99	2658.58	2634.64	1279.2	3451.84	2301.39	1860.35	4253.64	2744.3	3885.25	2533.7	3811.4	2736.45	4672.37	2947.37	3871.64	3186.8	5238.18	3876.34	2453.22	1535.32	3735.98	3770.98
C18_positive	MW0116909	1-butyl-3-methyl-1H-imidazol-3-ium	1-丁基-3-甲基-1H-咪唑-3-鎓	Heterocyclic compounds	杂环化合物	Heterocyclic compounds	杂环化合物	C8H15N2+	178.086	139.124	2.6653	M+K	1.30875	4	0.7183	rp	80432-08-2	2734162	-	-	-	7604.61	10785.2	9149.84	10178	8320.95	8263.41	7528.98	5424.1	5940.02	5593.03	6295.69	6008.22	5041.99	5967.35	6433.33	5452.92	5892.73	314.928	4969.02	5021.93	5100.78	6321.5	3834.03	6681.33	7178.22	6992.92	7139.59	6035.36
C18_positive	MEDL01849	Solanidine	茄次碱	Alkaloids	生物碱	Alkaloids	生物碱	C27H43NO	474.263	397.334	7.3102	M+2K-H	8.83725	4	0.5714	rp	80-78-4	65727	HMDB0003236	3517	C06543	868.94	932.42	859.04	608.383	874.966	262.115	308.707	334.251	263.326	109.229	242.478	194.98	449.348	286.072	224.732	352.245	547.42	140.538	450.825	433.672	519.23	215.752	309.434	175.799	344.479	276.651	328.662	415.667
C18_positive	MW0003811	3-amino-4-hydroxy-N-methylbenzenesulfonamide	3-氨基-4-羟基-N-甲基苯磺酰胺	Benzene and substituted derivatives	苯及其衍生物	Benzene and substituted derivatives	苯及其衍生物	C7H10N2O3S	135.002	202.041	0.7677	M+3Na-H	4.46775	4	0.6499	rp	80-23-9	66456	-	-	-	993.351	7132.28	10609.3	13319	28850.2	7040.22	32880.5	11369.4	7644.59	4917.51	7987.01	5877.71	6198.91	6283.2	11618.6	6777.77	3467.16	2553.89	7053.74	492.781	6057.78	10616.4	8457.09	22729.2	2797.88	9267.49	4324.97	10079.2
C18_positive	MW0006708	Dapsone	氨苯砜	Benzene and substituted derivatives	苯及其衍生物	Benzene and substituted derivatives	苯及其衍生物	C12H12N2O2S	497.134	248.062	3.4227	2M+H	6.90876	2	0.6216	rp	80-08-0	2955	HMDB0014395	-	C07666	93743.5	148363	92978	110203	266492	235584	38875.2	183097	145333	108973	76145.3	64370	271442	102860	312334	137589	239546	54254.3	238500	205039	111708	105892	237649	75703.7	105322	149003	51170.2	270190
C18_positive	MW0009992	Triphenylphosphine oxide	三苯基氧化膦	Benzene and substituted derivatives	苯及其衍生物	Benzene and substituted derivatives	苯及其衍生物	C18H15OP	279.093	278.086	6.557	M+H	2.86026	2	0.7479	rp	791-28-6	13097	-	64889	-	8887.23	6216.75	6717.41	7563.24	3730.64	5350.78	5849.28	5045.39	3530.43	5321.17	6163.86	4667.37	3665.1	5655.88	4008.37	4070.82	4680.87	4811.02	4248.42	5491.91	3323.15	29968	4643.99	3624.52	7113.12	7013.96	5180.39	5280.93
C18_positive	MW0009882	Tetrabromobisphenol A	四溴双酚A	Benzene and substituted derivatives	苯及其衍生物	Benzene and substituted derivatives	苯及其衍生物	C15H12Br4O2	540.774	543.753	3.102	M+H	16.4043	3	0.7637	rp	79-94-7	6618	-	-	-	45186.2	66983.4	68662.3	34135.6	503145	34537.5	205273	77915.2	285701	37229.5	60316.7	47563.3	153871	100371	263372	183664	260256	11386.3	43297.8	180156	149880	93170.9	225697	397608	137527	230254	141382	167887
C18_positive	MW0109041	Pantothenic acid	泛酸	CoEnzyme and vitamins	辅酶和维生素	CoEnzyme and vitamins	辅酶和维生素	C9H17NO5	220.118	219.111	2.2639	M+H	0.7802	1	0.8371	rp	79-83-4	6613	HMDB0000210	-	C00864	222111	274578	220016	292501	288570	206769	392972	185656	211759	187999	221101	213373	249120	306941	242529	202312	283806	70286.4	163960	278902	240926	267834	242955	375931	251278	222521	276380	200662
C18_positive	MW0152588	Leucomycin A13	亮霉素A13	Aldehyde,Ketones,Esters	醛、酮、酯类	Esters	酯类	C41H69NO14	822.46	799.472	0.7209	M+Na	4.76092	4	0.6441	rp	78897-52-6	11954020	-	-	C14063	18352.9	18065.7	18460.3	19251.9	18683.8	14506.8	14560.9	15402.6	17162.1	19005.3	15393.6	18304.8	18596.6	18490	17199.9	15592.7	18180.5	1935.42	18451.3	23583.3	20806.1	19349.9	15760.5	19550.8	17470.9	17544.2	24090.2	18389.9
C18_positive	MW0012935	(2r)-3-(Hexadecyloxy)-2-methoxypropyl 2-(trimethylammonio)ethyl phosphate	2-O-甲基PAF C-16	GP	甘油磷脂类	PC	磷脂酰胆碱	C25H54NO6P	564.359	495.369	3.6856	M+Na+HCOOH	9.74779	2	0.7102	rp	78858-44-3	127599	-	43417	-	81965.7	76844.2	122524	139270	213808	78809	107190	78386.3	153498	81593.5	142405	102662	125020	108237	122343	154889	83396.1	55778.6	82230.3	132581	91202.4	126566	115013	126440	103833	91011.2	88038.8	125128
C18_positive	MW0013611	1-O-Hexadecyl-2-O-ethyl-SN-glycero-3-phosphorylcholine	2-O-乙基PAF C-16	GP	甘油磷脂类	PC	磷脂酰胆碱	C26H56NO6P	576.329	509.385	6.4645	M-2H+3Na	15.4686	2	0.5872	rp	78858-42-1	24779410	-	62939	-	16952	25184.6	13035.4	17636.8	34741.7	26763.4	14949.2	10430.7	28081.1	22274.1	22064.5	13862.4	16058.4	10529.3	4434.9	15094.4	2580.39	1040.07	18077.7	6913.23	23583.8	11253	10210.7	23894.8	12828.4	10073.9	12135.3	20171.8
C18_positive	MW0053472	(1S,3Z,5R,7R)-3-[(3,4-dihydroxyphenyl)-hydroxy-methylene]-1-[(2S)-2-isopropenyl-5-methyl-hex-4-enyl]-6,6-dimethyl-5,7-bis(3-methylbut-2-enyl)bicyclo[3.3.1]nonane-2,4,9-trione	藤黄醇	Benzene and substituted derivatives	苯及其衍生物	Phenolics	苯酚类	C38H50O6	625.337	602.361	4.043	M+Na	19.794	2	0.7329	rp	78824-30-3	5281560	HMDB0039154	68019	C09929	24718.1	12952.6	20552.3	19146.8	7638.66	11627.4	24287.5	9375.12	6913.61	10225.2	15662.2	17433.2	9562.71	8090.97	8862.46	6555.79	8993.47	11484.7	10872.1	5897.19	6857.97	15523.2	12513.5	12656.2	12381.1	13183.7	14939.3	6423.55
C18_positive	MW0006036	Amorolfine hydrochloride	盐酸阿莫罗芬	Others	其他	Medicine	药物	C21H36ClNO	312.254	353.248	11.9138	M+H-COCH2	11.1435	4	0.5364	rp	78613-38-4 | 106614-68-0	54259	-	-	-	6921.62	8394.38	8809.45	6044.4	10698.4	6166.61	8354.36	4919.55	7102.07	5179.76	9698.29	5141.71	4991.83	3857.24	6986.7	10149.2	5513.09	1867.74	7591.8	9069.13	9494.76	7118.94	7301.44	2472.05	4322.79	3215.86	6256.46	6070.27
C18_positive	MW0104334	N-(3-Carboxy-1-oxopropyl)-DL-methionine	N-(3-Carboxy-1-oxopropyl)-DL-蛋氨酸	Organic acid and Its derivatives	有机酸及其衍生物	Organic acid and Its derivatives	有机酸及其衍生物	C9H15NO5S	250.071	249.067	5.1868	M+H	2.7335	4	0.6861	rp	78306-53-3 | 7251-64-1	248487	-	-	-	1924.17	1170.67	2837.91	2409.22	1536.85	1324.07	513.616	1380.04	1604.45	2017.69	1984.74	2286.98	2279.05	2337.29	165.948	1852.21	1612.86	1785.2	1604.37	1953.32	1269.19	1184.5	2108.73	1214.33	1968.84	1968.87	2363.41	857.512
C18_positive	MW0154984	Penitrem E	培硝胺 E	Heterocyclic compounds	杂环化合物	Heterocyclic compounds	杂环化合物	C37H45NO6	600.329	599.325	6.8762	M+H	5.2506	3	0.8203	rp	78213-66-8	3086087	-	-	C20597	23190.9	17172.8	8964.67	6179.34	37479.1	25258.5	11069.3	7678.6	11522.2	25528.1	13636.7	10728.2	24183.8	19040.9	6365.99	31653.3	2222.53	215.554	14332.4	11538	16388.5	9105.52	7085.8	24430.5	7289.54	10725.5	3725.34	6386.51
C18_positive	MW0114867	Pyruvaldehyde	丙酮醛	Aldehyde,Ketones,Esters	醛、酮、酯类	Aldehydes	醛类	C3H4O2	239.02	72.0211	1.299	3M+Na	4.5735	4	0.6478	rp	78-98-8	880	HMDB0001167	6049	C00546	8442.89	4647.04	7813.92	5983.11	3937.38	2542.89	2140.72	4436.38	1756.94	4454.33	2886.76	3167.58	9330.53	2257.53	7383.37	6643.53	7576.92	561.738	6637.89	4959.87	4528.2	4079.23	5424.03	4289.02	4885.61	6756.76	4381.32	7372.04
C18_positive	MW0112736	3,6-Dimethyl-4-octyne-3,6-diol	3,6-二甲基-4-辛炔-3,6-二醇	Alcohol and amines	醇、胺类	Alcohols	醇类	C10H18O2	153.127	170.131	5.4652	M+H-H2O	0.80025	4	0.9804	rp	78-66-0	6546	-	-	-	105757	110066	109993	107375	114661	91287.4	108206	103272	102838	100634	103523	91900.2	107401	109283	119595	101310	107649	795.682	96092.9	110181	95673.5	96001.8	92840.8	115397	93864.8	103358	100302	102755
C18_positive	MEDP0827	3,5,5-Trimethyl-2-cyclohexen-1-one	异佛尔酮	Aldehyde,Ketones,Esters	醛、酮、酯类	Ketones	酮类	C9H14O	139.112	138.105	5.8956	M+H	0.434673	1	0.8839	rp	78-59-1	6544	HMDB0031195	-	C14743	1.01705e+06	738370	627191	530622	476234	867014	440499	559077	728737	886668	1.0296e+06	896081	691920	835114	714073	594600	886859	401.306	841421	666546	807523	863891	694725	436957	852179	913241	973794	659082
C18_positive	MW0127114	Tribufos	S，S，S-磷酸三硫代磷酸酯	Aldehyde,Ketones,Esters	醛、酮、酯类	Esters	酯类	C12H27OPS3	315.11	314.096	4.2591	M+H	14.4209	2	0.8267	rp	78-48-8	5125	-	44546	-	11184.8	12706.1	11007.1	6057.97	12038.8	5750.15	6102.58	7462.29	6573.8	9061.91	12612	4534.86	5913.94	7511.31	5274.62	9152.88	5914.1	5783.34	11203.9	6247.17	10901.1	12828.8	6141.4	7061.5	5312.88	11560	13806.4	6469.66
C18_positive	MW0106120	Carisoprodol	卡立普多	Aldehyde,Ketones,Esters	醛、酮、酯类	Esters	酯类	C12H24N2O4	283.165	260.174	9.5734	M+Na	4.57827	2	0.8998	rp	78-44-4	2576	HMDB0014539	-	C07927	39529.8	44223	56765.9	39361.4	29385.2	132387	33901.2	141860	25756.9	35745.2	22209.7	18326.7	30053.9	60533.4	103233	28232.4	25190.2	10508.9	62343.9	26230.8	76520	12712.8	19447.3	19973	11774.7	111989	18239.9	23485.4
C18_positive	MW0054042	Isoamyl 2-furonpropionate	2-呋喃丙酸异戊酯	Aldehyde,Ketones,Esters	醛、酮、酯类	Esters	酯类	C12H18O3	183.138	210.126	6.0794	M+H-CO	1.48625	4	0.7142	rp	7779-67-1	538506	HMDB0037735	-	-	11210.5	10624.7	12853.5	11340.9	10152.5	11840.5	9317.1	9725.36	10858.5	9627.29	12161.7	12709.3	11734	11160.4	22645.5	9708.96	9752.13	320.873	22957.6	12502.7	11122.7	11691.9	8364.26	10588.8	11924	14277.7	10508.3	9330.14
C18_positive	MW0004948	4-ethyl-N-(4H-1,2,4-triazol-4-yl)benzamide	4-乙基-N-(4H-1,2,4-三唑-4-基)苯甲酰胺	Benzene and substituted derivatives	苯及其衍生物	Benzene and substituted derivatives	苯及其衍生物	C11H12N4O	217.107	216.101	12.3164	M+H	2.22225	4	0.6974	rp	777874-30-3	2225294	-	-	-	11853.8	7088.1	11930.6	9282.4	13933.7	5194.97	11047.4	8181.08	11481.8	7108.93	13427.2	11656.5	13965.2	10236.1	12070	9385.75	8662.08	7896.67	11047.4	10852.1	16759.9	8249.13	6687	9636.01	11536.1	7351.94	11874.4	9183.38
C18_positive	MW0168079	Water	水	Others	其他	Metal, Non-metal and related compounds	金属、非金属及相关物质	H2O	55.0539	18.0106	1.3915	3M+H	11.4117	4	0.5326	rp	7732-18-5	962	HMDB0002111	3194	C00001	9464.09	9473.28	8349.51	11170.5	8671.33	8019.27	10421.7	7730.65	8175.59	7964.31	7415.72	7943.74	3472.1	8116.27	7603.3	8264.75	8081.18	853.783	8257.41	7829.42	8314.94	8010.91	7999.32	6144.23	8729.91	7925.17	8276.23	5505.8
C18_positive	MW0013619	1-O-Octadecyl-2-O-methyl-sn-glycero-3-phosphocholine	2-O-甲基PAF C-18	GP	甘油磷脂类	PC	磷脂酰胆碱	C27H58NO6P	562.349	523.4	7.0784	M+K	22.3369	2	0.5416	rp	77286-66-9	6918215	-	43416	-	117543	138032	103528	116042	324608	80038.1	138156	106156	102921	124255	157429	96140.6	133528	122050	108667	147312	102964	43008.6	141354	110006	229281	194059	231611	151572	109228	102064	98347.6	134957
C18_positive	MW0120088	4,6-Dihydrothieno[3,4-b]thiophene-2-carboxylic acid	4,6-二氢噻吩并[3,4-b]噻吩-2-羧酸	Organic acid and Its derivatives	有机酸及其衍生物	Organic acid and Its derivatives	有机酸及其衍生物	C7H6O2S2	131.95	185.981	0.1656	M+2K	2.69775	4	0.6869	rp	7712-05-2	67111556	-	-	-	51159.9	51685.6	43246.5	44541.5	40038.9	41088.6	46738.2	122527	67244.3	40011.8	24934.9	37037.3	34659.7	49997.7	45407	59594.9	38282.7	46098.5	41680	47737	43415.5	39311.9	40901.8	46762.3	10080	50310.9	24079	35186.8
C18_positive	MW0119640	3-Indoleacetonitrile	3-吲哚乙腈	Heterocyclic compounds	杂环化合物	Indole and Its derivatives	吲哚及其衍生物	C10H8N2	313.14	156.069	2.7581	2M+H	13	3	0.7502	rp	771-51-7	351795	HMDB0006524	-	C02938	10850.3	13469.1	7607.36	6812.43	25825.6	20656.5	12129.4	16392.5	10432	15049.4	6809.06	9636.45	10443.3	10016.2	6923.3	10689.3	4546.12	229.525	7557.17	8786.43	11916.4	7137.05	9309.21	13644.7	7535.58	6430.5	4034.56	8941.77
C18_positive	MW0111075	Tromethamine	氨丁三醇	Alcohol and amines	醇、胺类	Alcohols	醇类	C4H11NO3	190.068	121.074	3.1097	M+Na+HCOOH	2.76675	4	0.6854	rp	77-86-1	6503	HMDB0240288	-	C07182	31092.9	2252.99	52221.5	57060.6	15093.6	49617.9	5380.03	47478	25356.9	11079.7	17846.4	27504.2	10542.7	5240.73	34447.6	28355.7	1535.66	1607.29	26705.1	23155	45340.2	25928.6	26622	34083.9	54366	32631.8	46697.9	57245.1
C18_positive	MW0103048	Ursolic acid	熊果酸	Terpenoids	萜类	Triterpene	三萜	C30H48O3	439.356	456.36	7.6629	M+H-H2O	0.622173	2	0.7004	rp	77-52-1	64945	HMDB0002395	-	C08988	121967	117197	141689	125030	137420	119735	131139	128530	142345	116609	127889	125251	128857	118608	134143	122908	107596	45029.8	111597	110093	123602	128256	125900	113110	125103	116766	136887	137273
C18_positive	MW0061068	Perillic acid	紫苏酸	Terpenoids	萜类	Terpenoids	萜类	C10H14O2	189.091	166.099	5.4342	M+Na	4.0505	4	0.9083	rp	7694-45-3	1256	HMDB0004586	-	C11924	23243.8	32270.9	34960.2	40251.3	34112.9	17252.9	30110.2	27175.1	38365.4	22008.1	26419.2	22070.2	23315.3	16897.5	27621.4	19884.9	24807.3	7992.01	17536.2	21869.7	31765	25707	24635.1	22602.5	18587.6	15888.9	28886.1	18561.3
C18_positive	MW0147526	cis-1,2-Diphenylcyclobutane	顺式1,2-二苯基环丁烷	Heterocyclic compounds	杂环化合物	Heterocyclic compounds	杂环化合物	C16H16	165.138	208.125	2.7426	M+H-CO2	1.9985	4	0.9525	rp	7694-30-6	111326	HMDB0031821	-	-	50679.9	10766	64816.3	23568.3	4483	7836.68	38657.3	73206	35317.9	39737.3	44664.2	27216.2	2845.96	14596.5	38285.5	70542.4	3475.1	215.185	42778.1	26377.3	49875	49283.6	39663.8	16108.4	47326.8	41955.3	44661.7	55159
C18_positive	ZINC13282468	Camptothecin acetate	喜树碱乙酸酯	Alkaloids	生物碱	Alkaloids	生物碱	C22H18N2O5	408.155	390.122	5.3719	M+H+NH3	1.0705	4	0.9739	rp	7688-64-4	9886692	-	-	-	13200.2	13913.4	15450.4	13921.4	15697.8	12734.8	19286.2	14490.2	15275.6	12799.7	15154.1	16204.2	20434.2	16102.1	17699.3	14883.8	17651	4807.3	14371.2	17899	13513.1	15092.7	16190.4	14336.3	13361	14852.9	14055.1	21154.2
C18_positive	MEDP1348	LPC(16:1/0:0)	LPC(16:1/0:0)	GP	甘油磷脂类	LPC	溶血磷脂酰胆碱	C24H48NO7P	494.324	493.317	7.9503	M+	2.64814	1	0.7959	rp	76790-27-7	24779461	HMDB0010383	-	C04230	5.47827e+06	5.88289e+06	6.26573e+06	5.72933e+06	8.22022e+06	4.52375e+06	5.93373e+06	4.78112e+06	4.39941e+06	3.98146e+06	6.89611e+06	5.97019e+06	5.64932e+06	4.84765e+06	5.86804e+06	7.20687e+06	4.88904e+06	3.77454e+06	6.84409e+06	7.09272e+06	7.24899e+06	5.97997e+06	9.91629e+06	8.78064e+06	5.22743e+06	3.31513e+06	4.27927e+06	4.4779e+06
C18_positive	MW0010583	3,4-Bis[(3-hydroxyphenyl)methyl]oxolan-2-one	3,4-双[(3-羟基苯基)甲基]oxolan-2-one	Aldehyde,Ketones,Esters	醛、酮、酯类	Ketones	酮类	C18H18O4	299.124	298.12	6.4337	M+H	15.535	2	0.6744	rp	76543-15-2	123917	HMDB0006101	-	-	1969.7	1941.36	3633.86	3278.97	2512.74	3890.43	2792.14	9598.25	2146.51	3163.98	3475.74	2099.97	3732.2	2937.59	4651.51	2512.13	3383.94	547.782	3816.57	3244.1	3851.72	3416.65	2568.6	2873.68	1104.17	7196.33	2174.98	2392.06
C18_positive	MW0111287	Sphinganine	鞘氨醇	SL	鞘脂类	SPH	鞘氨醇	C18H39NO2	302.306	301.298	6.6489	M+H	0.684849	1	0.8073	rp	764-22-7	91486	HMDB0000269	-	C00836	223889	188587	208089	156238	625099	170609	369900	149688	122348	144626	183790	136917	168604	138224	206392	268619	180166	802225	148955	183026	222923	162266	398176	139236	173082	124603	139137	138983
C18_positive	MW0053970	Hydrocortamate	氢化可氨酸	Aldehyde,Ketones,Esters	醛、酮、酯类	Esters	酯类	C27H41NO6	560.263	475.293	5.2634	M+K+HCOOH	0.816759	4	0.98	rp	76-47-1	84088	HMDB0014907	-	-	11234.3	11859.8	21544	34075.6	26931.3	10775.1	8548.97	10813.4	41114.3	6211.21	5990.92	3129.74	5999.81	11032	3249.63	6480.73	18384.6	798.387	10982.1	15528.3	6143.09	4999.3	5094.91	3644.63	9593.07	6706.37	11580	8908.25
C18_positive	MW0156164	Protoverine	原维林	Alkaloids	生物碱	Alkaloids	生物碱	C27H43NO9	508.302	525.294	9.6942	M+H-H2O	20.9865	3	0.6413	rp	76-45-9	442982	-	-	C10817	4088.39	3243.84	3667.12	5091.06	3120.59	1943.5	2886.83	2002.3	1983.96	2043.79	1462.28	3889.24	1860.53	1479.48	1719.74	1712.79	4013.89	2407.76	2915.94	1734.89	838.699	823.585	1080.14	1275.73	1228.08	1179.47	1719.81	1267.02
C18_positive	MW0115677	Chloropentafluoroethane	五氟氯乙烷	Others	其他	Hydrocarbon derivatives	烃衍生物	C2ClF5	154.977	153.961	12.3318	M+H	20.3086	3	0.6384	rp	76-15-3	6430	HMDB0031333	-	-	223072	215297	200110	138984	202878	142429	208863	178128	234542	265982	253590	257550	255676	194058	130679	217546	239960	145384	224947	244766	154027	251051	226376	231880	243384	178453	150975	164026
C18_positive	MW0120329	4-Chloro-1,1-dioxidotetrahydrothiophen-3-yl acetate	4-Chloro-1,1-dioxidotetrahydrothiophen-3-yl acetate	Heterocyclic compounds	杂环化合物	Heterocyclic compounds	杂环化合物	C6H9ClO4S	212.992	211.991	13.4439	M+H	2.51825	4	0.6908	rp	75754-25-5	282947	-	-	-	5548.94	5879.08	3329.33	5419.71	4054.81	3448.51	6828.63	4707.34	3102.36	6482.96	3764.56	4296.57	3720.38	5120.89	4016.58	17542.9	3713.14	3070.75	3767.13	4082.89	3814.29	3517.12	3783.54	3063.27	3234.09	8432.76	3572.52	3956.77
C18_positive	MW0002523	[2-(2,6-Dichlorophenyl)-1,3-thiazol-4-yl]acetic acid	[2-(2,6-二氯苯基)-1,3-噻唑-4-基]乙酸	Benzene and substituted derivatives	苯及其衍生物	Benzene and substituted derivatives	苯及其衍生物	C11H7Cl2NO2S	309.948	286.957	0.746	M+Na	3.8635	4	0.6622	rp	757192-72-6	2125314	-	-	-	11676.6	12925.3	10380.5	8332.66	11594.5	7250.13	12926.6	11256.5	8774.03	10426.9	14109.8	13763.9	13957.4	11489.9	15197.7	7891.84	14262.8	2256.97	9403.78	13276.7	6967.6	8842.11	13248.2	10756	8551.87	9215.31	11106.2	9929.71
C18_positive	MW0169283	2-Amino-1-phenylethanol	2-氨基-1-苯基乙醇	Alcohol and amines	醇、胺类	Alcohols	醇类	C8H11NO	120.081	137.084	1.989	M+H-H2O	0.453183	1	0.8854	rp	7568-93-6	1000	HMDB0001065	59	C02735	5.34782e+06	6.81778e+06	5.58497e+06	5.92689e+06	6.06885e+06	5.15089e+06	5.77643e+06	5.82949e+06	5.13691e+06	4.17973e+06	4.99593e+06	5.25557e+06	5.12542e+06	5.63892e+06	5.3249e+06	4.99848e+06	5.08538e+06	1.64479e+06	4.25246e+06	4.87984e+06	5.08929e+06	4.90536e+06	5.17646e+06	5.46218e+06	4.66609e+06	5.05689e+06	4.29078e+06	4.7403e+06
C18_positive	MW0124155	Fomepizole	甲吡唑	Heterocyclic compounds	杂环化合物	Heterocyclic compounds	杂环化合物	C4H6N2	124.086	82.0531	10.2267	M+CH3CN+H	1.44082	2	0.7267	rp	7554-65-6	3406	HMDB0015344	-	C07837	18351.7	10908.6	28376.6	20773.8	16708.5	17108.7	16617.3	5890.96	37014.3	25497.9	23985.3	41005.7	7733.23	24047.1	24663	17560.2	7344.41	18488.4	10314.2	14325.2	16709.7	16125.5	8914.53	16633.4	11919	10865.6	41177.4	23789.7
C18_positive	MW0168563	3,3'-Diamino-4,4'-dihydroxydiphenyl Sulfone	3-氨基-4-羟基苯砜	Benzene and substituted derivatives	苯及其衍生物	Benzene and substituted derivatives	苯及其衍生物	C12H12N2O4S	281.051	280.052	6.4563	M+H	19.6519	2	0.8275	rp	7545-50-8	82047	-	4086	-	3751.03	3541.59	3549.41	3025.37	1458.82	3913.63	2737.79	2419.04	2959.24	5579.53	7248.91	5423.19	11749.8	7113.94	2682.38	3365.95	9119.77	2918.84	4392.16	4172.69	2332.07	10588.3	4133.15	2650.05	3160.13	5598.11	5832.97	2773.24
C18_positive	MW0124713	Lovastatin	洛伐他汀	Heterocyclic compounds	杂环化合物	Heterocyclic compounds	杂环化合物	C24H36O5	640.356	404.256	9.4965	3M+3Na-H	8.09988	4	0.5835	rp	75330-75-5	53232	HMDB0014372	-	C07074	2800.38	2133.99	2058.28	2382.31	1516.8	176.35	686.435	409.633	402.917	590.481	615.21	448.519	297.412	257.662	387.108	721.191	689.683	53.1802	845.432	512.694	361.368	288.461	644.157	1112.85	282.83	114.028	413.218	329.738
C18_positive	MW0054393	Lithocholate 3-O-glucuronide	石胆酸盐 3-O-葡糖苷酸	Aldehyde,Ketones,Esters	醛、酮、酯类	Esters	酯类	C30H48O9	552.329	552.33	6.8157	M+	0.876599	3	0.5344	rp	75239-91-7	126511	HMDB0002513	6706	C03033	107065	89052.6	34989.3	23008.9	102316	112151	26988	25069.9	37013	68830.2	51325.8	29738.8	55951.2	49672.4	18029.9	94836.6	11025.9	116.597	39585	33353.8	79306.3	25538.4	25164.6	33601.4	34208.7	106366	18118.6	13672.4
C18_positive	MW0009190	1-Phenyl-3-(pyridin-2-ylmethyl)thiourea	1-Phenyl-3-(pyridin-2-ylmethyl)thiourea	Benzene and substituted derivatives	苯及其衍生物	Benzene and substituted derivatives	苯及其衍生物	C13H13N3S	282.052	243.083	6.4492	M+K	0.0455	4	0.7489	rp	75160-54-2	737300	-	-	-	917.173	910.975	534.211	609.917	598.182	632.314	673.995	531.991	410.975	1473.74	1597.44	1215.59	3037.26	1690.64	933.593	349.554	2295.2	807.962	925.088	945.388	3326.21	1230.17	865.797	459.211	763.74	1190.75	1285.23	700.705
C18_positive	MW0154673	Obacunone	奥巴库酮	Terpenoids	萜类	Triterpene	三萜	C26H30O7	437.193	454.199	8.0712	M+H-H2O	6.55878	2	0.7251	rp	751-03-1	119041	HMDB0035858	-	C08775	25467.2	23952.5	24643.3	20434.7	17412	14679	13843.5	12978.5	11018.7	13629.2	16811.1	12095.4	12751.2	10848	10937.4	18236	15506.7	15022.5	15114.7	12564	9469.06	13025.5	9520.36	17536.6	13392.4	10561.5	11558.6	11028.9
C18_positive	MW0054684	Manoalide	马诺里德	Terpenoids	萜类	Ditepenoids	二萜	C25H36O5	381.24	416.256	10.3186	M+H-2H2O	6.98814	2	0.9029	rp	75088-80-1	6437368	-	-	C17156	11256.7	8108.3	11677.2	12783.8	7160.55	9988.67	6724.57	6623.57	5023.69	4596.18	3136.57	2815.84	2043.81	661.557	3338.36	7853.8	3046.33	823.18	3421.91	2362.85	4514.98	1187.35	3197.37	2078.64	2663.06	2522.64	5107.2	5636.7
C18_positive	MW0112102	2-Chloro-1-(2-hydroxy-3,4-dimethoxyphenyl)ethanone	2-氯-1-(2-羟基-3,4-二甲氧基苯基)乙酮	Aldehyde,Ketones,Esters	醛、酮、酯类	Ketones	酮类	C10H11ClO4	104.992	230.035	9.7246	M+2Na+K	1.0335	4	0.7248	rp	7507-92-8	344485	-	-	-	6181.62	6492.25	6439.54	6104.49	4837.4	5116.11	5732.59	5602.69	4967.28	5354.66	3985.24	5711.98	4686.98	4432.56	4232.16	4208.77	3673.59	7833.72	3847.49	5003.93	2708.39	3075.84	5299.89	4188.91	4344.05	26046.9	4404.71	6276.34
C18_positive	MW0002391	2',6'-Dihydroxy-4'-methoxyacetophenone	2',6'-二羟基-4'-甲氧基苯乙酮	Aldehyde,Ketones,Esters	醛、酮、酯类	Ketones	酮类	C9H10O4	165.054	182.058	7.1401	M+H-H2O	0.27882	1	0.85	rp	7507-89-3	24135	HMDB0029646	-	C10680	17622.8	27595.2	23729.1	16204.7	26829.4	21303.8	23092	17152.6	16510.5	15878.5	21490.9	15313.7	17693	13242.1	14415	23220.2	17127.3	3474.95	14152.1	21399.2	17542.2	14057.1	15643	17223.7	20398.3	15880.3	15102	19722.9
C18_positive	MW0154106	Tetramethylammonium chloride	四甲基氯化铵	Alcohol and amines	醇、胺类	Amines	胺类	C4H12ClN	279.077	109.066	3.732	2M+Na+K-H	12.9322	4	0.5119	rp	75-57-0 | 9050-97-9	6379	-	-	-	3833.14	6998.23	1750.59	3515.32	5436.06	3872.04	340.173	1074.85	392.754	1783.14	1135.64	1067.32	2428.96	1186.5	5568.43	3123.18	1654.85	599.151	7538.68	5045.32	6559.77	6341.01	7715.82	3640.19	3864.28	2963.51	2503.74	3869.46
C18_positive	MW0111339	Trimethylamine	三甲胺	Alcohol and amines	醇、胺类	Amines	胺类	C3H9N	163.116	59.0735	0.7706	2M+2Na-H	1.4983	4	0.7139	rp	75-50-3	1146	HMDB0000906	3772	C00565	9552.05	8306.75	9725.41	8252.58	8109.12	5652.09	7304.04	9387.2	2124.8	5969.53	9645.71	7436.29	9490.59	9000.7	8649.57	8506.66	6754.1	5900.53	7099.27	12422.4	5745.34	10614.1	7763.76	9429.83	7702.29	6668.05	6570.83	8503.08
C18_positive	MW0149275	Fortimicin AP	福霉素AP	Carbohydrates and Its metabolites	碳水化合物及其代谢物	Carbohydrates and Its metabolites	碳水化合物及其代谢物	C14H30N4O5	335.237	334.222	6.2648	M+H	23.4495	4	0.6548	rp	74958-29-5	46174018	-	-	C17975	5476.03	3831.7	3728.54	318.352	5989.88	3529.5	7211.3	1014.31	749.797	796.066	4825.19	10460.3	13248.8	29571.6	10536.6	6450.28	29810.1	2799.92	932.625	10842.7	13376.7	9632.7	24159.1	11242.9	5523.65	2954.83	6146.64	14097.4
C18_positive	MW0158342	Tylactone	泰内酯	Aldehyde,Ketones,Esters	醛、酮、酯类	Ketones	酮类	C23H38O5	377.269	394.272	5.5896	M+H-H2O	2.68875	4	0.6871	rp	74758-60-4	10250053	-	-	C12000	2580.59	1097.08	1179.33	3961.2	2837.29	1381.45	11621	2748.55	13290.4	6291.45	3068.45	5229.77	8226.39	11815.5	3194.92	2932.37	10093.6	4269.77	6051.39	3939.86	4490.13	16366.1	31624.4	19466.7	5352.91	483.588	6107.66	6981.97
C18_positive	MW0004865	4-chloro-N-(2-methoxyphenyl)benzenesulfonamide	4-氯-N-(2-甲氧基苯基)苯磺酰胺	Benzene and substituted derivatives	苯及其衍生物	Benzene and substituted derivatives	苯及其衍生物	C13H12ClNO3S	298.03	297.023	3.1926	M+H	0.89575	4	0.9781	rp	7454-65-1	310128	-	-	-	5452.87	4534.58	3871.9	4632.25	4980.54	2481.77	2932.05	3986.98	4563.36	4233.31	2184.58	3878.27	3499.43	1561.36	2712.76	3396.13	3206.8	5669.32	2441.65	2817.79	2744.44	3160.72	3033.87	3360.97	3034.44	3384.79	2296.52	3490.31
C18_positive	MW0007375	Indecainide	因德卡尼	Benzene and substituted derivatives	苯及其衍生物	Benzene and substituted derivatives	苯及其衍生物	C20H24N2O	155.106	308.189	4.7206	M+2H	0.34125	4	0.7415	rp	74517-78-5	52195	HMDB0014338	-	-	6952.59	5829.47	5975.72	4832.19	6558.29	8351.14	6323.25	9674.01	5518.54	5460.15	6498.91	5142.72	7648.76	6210.36	9350.53	6408.57	4719.18	962.785	5944.77	8302.24	7584.55	5138.91	5471.67	6493.23	2749.58	8615.28	4999.97	3992.71
C18_positive	MW0061346	Prostaglandin f1alpha	前列腺素 f1alpha	Hormones and hormone related compounds	激素及激素相关物质	Hormones and hormone related compounds	激素及激素相关物质	C20H36O5	379.246	356.256	9.7551	M+Na	3.05465	2	0.9342	rp	745-62-0	5280939	HMDB0002685	3503	C06475	6582.19	2193.81	1820.53	840.413	2646.4	15374.1	212.226	716.311	1224.05	3431.49	478.305	417.879	31.088	1054.82	118.5	379.953	661.425	470.876	1088.66	178.411	3481.9	447.201	218.486	997.002	3563.79	625.032	457.634	1769.34
C18_positive	MEDP1684	H-Leu-leu-phe-OH	亮氨酸-亮氨酸-苯丙氨酸	Amino acid and Its metabolites	氨基酸及其代谢物	Small Peptide	小肽	C21H33N3O4	476.226	391.247	3.469	M+K+HCOOH	21.1322	1	0.5928	rp	74479-02-0	7408573	-	-	-	69249.4	91966.7	119861	56252.6	571374	62852.3	206676	84665.9	369869	34774.1	73503.3	53052.2	168397	106366	269369	180168	282051	18314	46289.3	199919	164374	90671.1	235648	354184	179022	244385	167487	172046
C18_positive	MEDP1146	LPC(O-18:0/0:0)	LPC(O-18:0/0:0)	GP	甘油磷脂类	LPC	溶血磷脂酰胆碱	C26H56NO6P	510.391	509.385	10.196	M+H	1.33879	1	0.9458	rp	74430-89-0	3985	-	-	-	214098	165470	183943	135969	226482	139096	184088	125202	85814.5	112431	106622	92799.8	97217.4	74951.1	102788	152660	96288.5	49599.2	126202	97290.9	87283.3	84145.4	89725.2	85640.9	84847.3	75496.6	88561.5	81051.3
C18_positive	MW0056728	1-Octadecyl-2-acetyl-sn-glycero-3-phosphocholine	1-十八烷基-2-乙酰基-sn-甘油-3-磷酸胆碱	GP	甘油磷脂类	PC	磷脂酰胆碱	C28H58NO7P	552.401	551.395	10.1538	M+H	1.10999	2	0.9549	rp	74389-69-8	2733535	-	43410	-	23137	20151.3	20389.8	10447.3	24046.4	12765	12051.8	5315.08	5189.7	6291.69	2757.67	5230.44	5944.64	3757.56	6477.33	7070.12	2402.17	3919.83	4553.44	5998.68	6490.13	6594.93	5200.6	2855.84	4131.26	3799.76	3370.35	4914.35
C18_positive	MW0013385	Platelet activating factor	PAF C-16	GP	甘油磷脂类	PC	磷脂酰胆碱	C26H54NO7P	562.327	523.364	9.5888	M+K	0.563089	2	0.9529	rp	74389-68-7	108156	HMDB0062195	-	-	48131.6	42089.8	43745.5	35720.2	31427.2	18095.4	31032.5	23594.6	21274.4	21198.5	19202.5	24849.1	16582.6	15109.6	18400.1	24189.9	20079.1	23136.2	25695.4	17395.8	16733.7	15485.4	19329.6	20201.7	15663.3	16475.4	23795.4	20515.3
C18_positive	MW0114593	Hexapropylene glycol	六丙二醇	Alcohol and amines	醇、胺类	Alcohols	醇类	C18H38O7	367.269	366.262	5.3409	M+H	0.61575	4	0.7348	rp	74388-92-4	12827208	-	-	-	11061.9	5214.35	10199.8	10711.5	25129.2	12904.4	5611.87	13494.7	8525.4	10681.7	12640	6685.1	5744.81	7733.26	8101.29	8358.7	6370.13	1746.1	10588	16392	25444.3	5033.83	9302.49	6784.09	12608.8	12813.9	29139.3	7309.72
C18_positive	MEDL02589	Xanthotoxol geranyl ether	9-[(2e)-3,7-二甲基辛基-2,6-二氧基]呋喃[3,2-g]色烯-7-酮	Lig-s and Coumarins	木脂素和香豆素	Coumarins	香豆素	C21H22O4	361.139	338.152	4.2505	M+Na	6.01532	2	0.8401	rp	7437-55-0	5317564	HMDB0039309	-	-	16425.3	12503.4	12072.2	6900.69	22333	22817	19694.4	6384.9	20264.7	15336.3	4489.97	12422.9	20679	8151.11	6235.44	7802.64	7319.72	4587.92	4436.67	12809.8	10436.4	9924.52	579.926	28379	10115	9360.23	5972.53	23403.6
C18_positive	MEDN0024	3-Chloro-L-tyrosine	3-氯-L-酪氨酸	Amino acid and Its metabolites	氨基酸及其代谢物	Amino acid derivatives	氨基酸衍生物	C9H10ClNO3	216.045	215.035	5.6533	M+H	7.17407	2	0.8565	rp	7423-93-0	110992	HMDB0001885	6369	-	1463.46	619.32	707.661	533.679	348.895	809.928	261.315	470.898	754.782	1247.13	1367.83	714.996	634.306	706.671	662.178	569.963	1452.9	1758.8	952.901	707.541	1004.81	1149.88	651.958	129.121	879.886	1050.17	1186.79	626.927
C18_positive	MW0009814	Sulfometuron-methyl	甲磺隆	Benzene and substituted derivatives	苯及其衍生物	Benzene and substituted derivatives	苯及其衍生物	C15H16N4O5S	387.068	364.084	4.0275	M+Na	9.15888	2	0.763	rp	74222-97-2	52997	-	-	C10955	3508.79	4152.28	3670.47	3107.81	3210.66	6988.64	9232.26	5830.01	6068.39	5497.76	6354.1	8081.01	16021.1	15154.3	13176.1	6578.82	16025.8	8464.28	6435	10799.7	5313.81	5986.94	5152.68	6655.44	3682.88	8844.56	4726.17	9614.69
C18_positive	MW0125199	Molindone	莫林酮	Aldehyde,Ketones,Esters	醛、酮、酯类	Ketones	酮类	C16H24N2O2	299.17	276.184	0.5672	M+Na	1.94525	4	0.7037	rp	7416-34-4	23897	HMDB0015555	-	C07230	4614.71	3656.77	6166.18	5185.39	4148.93	4630.89	7166.17	3138.91	3251.3	5643.46	5072.07	3107.13	6282.47	3585.8	3668.28	2256.06	4420.38	1709.27	3671.99	2720.01	5269.72	4048.33	3671.14	3557.79	5006.32	3940.33	4763.21	1222.34
C18_positive	MEDN1863	Carbocyclic thromboxane A2	碳环血氧烷A2	Organic acid and Its derivatives	有机酸及其衍生物	Organic acid and Its derivatives	有机酸及其衍生物	C22H36O3	331.264	348.266	9.891	M+H-H2O	1.59837	2	0.8957	rp	74034-56-3	5311387	-	-	-	6908.23	12362.8	9125.07	13764.1	7814.23	5769.27	9434.1	4498.23	10696.6	6702.81	6966.3	5502.55	5801.87	4397.47	4847.54	5397.21	9162.65	2815.34	4963.16	4306.2	5473.18	3125.65	10559.9	2129.93	4386	5261.17	8897.04	5756.54
C18_positive	MW0156096	Propane	丙烷	Others	其他	Hydrocarbon derivatives	烃衍生物	C3H8	53.0021	44.0626	4.2291	M+Na+K	5.5007	4	0.6298	rp	74-98-6	6334	HMDB0031630	-	-	55663.8	51812.5	51161.1	48098.9	58661.8	49207.4	45564.2	51859.7	49956.3	55717.1	63707.6	54593.3	51021.4	62724.6	49691.2	51433.2	51288	6882.21	50883.2	64811.8	50515.4	49701	50589	55600.6	51261.7	50486.3	52216.6	46794.9
C18_positive	MW0010395	Ethylene	乙烯基	Others	其他	Hydrocarbon derivatives	烃衍生物	C2H4	129.054	28.0313	4.2291	3M+2Na-H	1.24965	4	0.7197	rp	74-85-1	6325	HMDB0029594	-	C19503	7032.69	6721.56	6220.01	7939.27	534.532	6348.56	407.987	7097.6	368.884	7543.87	6262.87	1597.25	10256.4	2099.38	6968.82	12392.7	11689.4	3798.04	6920.07	6247.89	550.154	5296.45	36.0189	11664.1	4917.72	5564.77	4835.57	4360.66
C18_positive	MW0105709	Arginine	L-精氨酸	Amino acid and Its metabolites	氨基酸及其代谢物	Amino acids	氨基酸	C6H14N4O2	175.119	174.112	0.7522	M+H	0.696222	1	0.8571	rp	74-79-3	6322	HMDB0000517	5502	C00062	119678	127674	89627.7	86533.5	68338.7	39396.7	92377.4	70231.9	77119.7	29127.5	64017.2	49884	55102	60578	51375.5	17973.9	69585.9	46520.9	70916.1	76552.2	87131.6	66573.4	53476.8	70051.8	88869.2	56674.1	93537.3	62777.9
C18_positive	MW0126887	Trimipramine	曲米帕明	Heterocyclic compounds	杂环化合物	Heterocyclic compounds	杂环化合物	C20H26N2	295.211	294.21	4.1826	M+H	16.4973	4	0.7191	rp	739-71-9	5584	HMDB0014864	-	-	91620.8	26837.9	43244	5534.15	100023	106887	42896.8	65940.1	49698.6	45270.8	85686.4	86093.6	46554.2	24433	49276.7	28213.4	20083.1	16376.1	64536.1	31107.6	148557	24609.7	23103.7	45609.8	99081	120524	77652	45129.9
C18_positive	MW0143071	N-Nitrosothiazolidine	N-亚硝基噻唑烷	Heterocyclic compounds	杂环化合物	Heterocyclic compounds	杂环化合物	C3H6N2OS	156.977	118.02	0.1462	M+K	12.7087	4	0.5149	rp	73870-33-4	52687	-	-	-	5649.49	6320.68	6147.14	5029.3	5559.68	5191.09	5994.22	4598.26	6990.46	5849.54	226.381	1569.66	6010.15	4850.78	5195.55	7958.19	4265.92	6360.3	4309.65	3818.01	4252.62	8188.18	6408.31	2796.46	7619.62	7391.02	231.984	5322.84
C18_positive	MW0012318	Coriolic acid	-	FA	脂肪酰类	Oxidized lipids	氧化脂质	C18H32O3	293.248	296.235	10.3339	M+H-H2O	1.51567	1	0.6253	rp	73804-64-5 | 18104-45-5	5282947	HMDB0112194	35490	-	74236.4	49872.8	52193.9	32163.1	64977.9	51274.6	13677.1	19742.4	14310.9	23948.6	18380.7	11966.6	7533.59	7231.4	6210.3	21076.6	1659.05	69.2791	30002.8	12840.8	35817.7	13869.1	15725.7	10301.9	28299.2	15487.6	25176.3	9957.69
C18_positive	MW0120628	4-Methylpiperidine-1-carboximidamide	4-甲基哌啶-1-甲脒	Alcohol and amines	醇、胺类	Amines	胺类	C7H15N3	294.091	141.127	1.1468	M+K+CF3COOH	31.0063	4	0.6061	rp	73771-19-4	3056395	-	-	-	54821.3	128309	48994.5	276039	56365.4	33587.5	34453.7	283469	45134.1	60795.2	166845	50847.7	41075.1	48492.7	222658	143136	83742.5	52.0782	153244	113814	152562	180962	120952	69179.5	195097	161550	252388	106799
C18_positive	MW0153998	Mycinamicin IV	霉素IV	Heterocyclic compounds	杂环化合物	Heterocyclic compounds	杂环化合物	C37H61NO11	696.423	695.424	9.743	M+H	6.67994	3	0.5038	rp	73684-71-6	6447311	-	-	C18846	1468.63	1627.44	988.085	843.132	925.663	1421.07	1939.08	681.418	396.578	545.907	806.328	313.986	1489.13	239.875	467.086	636.577	237.418	53.9917	1121.07	648.702	601.51	275.319	253.421	796.553	188.186	36.549	489.991	892.1
C18_positive	MW0102880	2-Octenoic acid, ethyl ester	2-辛烯酸乙酯	FA	脂肪酰类	Others	其他	C10H18O2	171.138	170.131	6.5876	M+H	1.11336	2	0.7051	rp	7367-82-0 | 2351-90-8	5364399	HMDB0037497	-	-	110658	98756.7	105751	97893.3	91683.8	96372.5	88449.2	88284	93016.5	100770	112534	97752.4	95752.5	108209	102337	95848.7	104565	36.826	106919	104640	95477.8	104238	98868.9	90127	100144	105661	107554	101472
C18_positive	MW0153995	(1R,2R,3R,6E,8S,9S,10S,12R,14E,16R)-9-[(2S,3R,4S,6R)-4-(dimethylamino)-3-hydroxy-6-methyloxan-2-yl]oxy-3-ethyl-2-[[(2R,3R,4R,5R,6R)-5-hydroxy-3,4-dimethoxy-6-methyloxan-2-yl]oxymethyl]-8,10,12-trimethyl-4,17-dioxabicyclo[14.1.0]heptadeca-6,14-diene-5,13-dione	(1R,2R,3R,6E,8S,9S,10S,12R,14E,16R)-9-[(2S,3R,4S,6R)-4-(二甲基氨基)-3-羟基-6-甲基氧烷-2 -yl]oxy-3-ethyl-2-[[(2R,3R,4R,5R,6R)-5-hydroxy-3,4-dimethoxy-6-methyloxan-2-yl]oxymethyl]-8,10, 12-trimethyl-4,17-dioxabicyclo[14.1.0]heptadeca-6,14-diene-5,13-dione	Heterocyclic compounds	杂环化合物	Heterocyclic compounds	杂环化合物	C37H61NO12	694.418	711.419	10.0583	M+H-H2O	7.30228	3	0.5026	rp	73665-15-3	53297410	-	-	C18845	14898.2	8786.41	9539.91	1189.65	45975.2	23470.6	34517.1	6085.93	3795.55	21288.5	623.149	2199.08	16412.5	1676.22	1557.6	17388.8	848.832	84.6998	15641.2	12685.1	5824.13	2088.71	1611.69	23429.5	3415.87	1013.65	2862.38	5531.15
C18_positive	MW0103902	(3R)-3-hydroxy-3-methyl-5-(phosphonooxy)pentanoic acid	5-磷酸甲羟戊酸	Organic acid and Its derivatives	有机酸及其衍生物	Organic acid and Its derivatives	有机酸及其衍生物	C6H13O7P	381.017	228.04	5.667	3M+2K	2.77525	4	0.6852	rp	73566-35-5	439400	HMDB0001343	6177	C01107	167.532	61.8245	68.4661	22.1981	43.7727	112.795	13.5282	19.7374	84.2228	109.474	219.441	143.086	32.3341	99.8646	26.9897	59.3951	120.017	304.71	115.804	81.3341	107.276	103.524	13.1049	8.02335	62.7383	114.645	141.657	2.45158
C18_positive	MW0151906	Janthitrem C	Janthitrem C	Heterocyclic compounds	杂环化合物	Heterocyclic compounds	杂环化合物	C37H47NO4	570.346	569.351	8.2823	M+H	17.2143	3	0.6201	rp	73561-91-8	156106	HMDB0040684	-	C20601	247595	241220	282447	282954	239257	219310	305984	249531	262859	250636	483810	357965	269783	274055	265177	312055	263583	283039	270489	258986	189363	273324	222334	374240	183381	252667	190983	240263
C18_positive	MW0005118	4-Hydroxyphenylacetaldehyde	4-羟基苯乙醛	Benzene and substituted derivatives	苯及其衍生物	Benzene and substituted derivatives	苯及其衍生物	C8H8O2	183.063	136.052	4.5495	M+HCOO+2H	5.7	3	0.5005	rp	7339-87-9	440113	HMDB0003767	-	C03765	9980.81	9649.3	9053.99	8333.25	9996.45	8015.07	8605.96	9824.23	12179.6	10127.3	10550.9	9944.3	10905.8	9807.31	11703.5	8746.89	8658.89	11.5612	9285.2	11567.5	10003.1	9476.8	7965.09	8871.93	9671	10025.7	9947.54	10312
C18_positive	MW0149294	Fruticosonine	果核糖苷	Heterocyclic compounds	杂环化合物	Heterocyclic compounds	杂环化合物	C20H28N2O	313.235	312.22	9.906	M+H	17.7976	3	0.5801	rp	73326-88-2	442091	-	-	C09191	33783	20691.1	20790.2	18709.8	13917.2	10003	11653	14215.7	17240.9	23557.1	14368.2	15107.7	12400.8	13458	14214.2	12529.4	21717.1	3991.12	15215.4	11470.3	11153.5	7731.88	11909.1	7858.02	12355.8	12972	14339.3	13045.3
C18_positive	MW0127423	O,O-dimethyl S-(((4-chlorophenyl)thio)methyl) phosphorothioate	O,O-二甲基 S-(((4-氯苯基)硫代)甲基)硫代磷酸酯	Others	其他	Others	其他	C9H12ClO3PS2	280.954	297.965	12.2092	M+H-H2O	8.501	4	0.8269	rp	7332-32-3	81778	-	-	-	55532.5	59855.2	56244.3	54841.1	45543.2	45620.6	51185.2	53252.3	49613.6	49899.6	54313.6	51460	48904.1	54753.9	52974.7	54284.4	54396.2	58564.8	49542.5	47217.6	42844	51126.5	41109.6	41404.7	46949.1	52874.5	51508.7	48908.1
C18_positive	MW0014603	5,12-Dihydroxyicosa-6,8,10,14-tetraenoic acid	5（S），12（S)-DiHETE	Organic acid and Its derivatives	有机酸及其衍生物	Organic acid and Its derivatives	有机酸及其衍生物	C20H32O4	319.227	336.23	6.9705	M+H-H2O	4.851	4	0.8923	rp	73151-67-4 | 83709-73-3	169	-	43391	-	37820.2	67128.3	54106.6	51305.6	101677	32978.8	59590.5	43898.8	62551.6	41174.2	55382.6	38754.9	63383.6	43429.3	57478.1	66636.3	47892.7	10423.4	33325	41308.2	46130.2	37640.3	44684.3	45595.5	23984	28159.7	36758.4	34708.4
C18_positive	MW0120697	CyPPA	CyPPA	Heterocyclic compounds	杂环化合物	Heterocyclic compounds	杂环化合物	C16H23N5	286.201	285.195	4.1825	M+H	0.8645	4	0.7288	rp	73029-73-9	909822	-	-	-	6353.16	11072.6	17066.4	15147.6	35994.1	13197.7	43833.4	27413.9	25596	30164.3	25884.3	19061	28621.8	39057.7	34451	24035.1	43600.5	9356.05	26315.6	36754	12408.8	21420.2	19326.6	32324	10505.1	16869.9	13347.5	20903.4
C18_positive	MW0109413	Propetamide	异丙胺	Alcohol and amines	醇、胺类	Amines	胺类	C14H22N2O2	251.175	250.168	3.1476	M+H	9.68	4	0.5582	rp	730-07-4 | 35188-06-8 | 39648-89-0	68937	-	-	-	5895.51	9633.68	8308.87	10149.3	9085.69	9269.86	8905.6	4998.73	9645.79	9579.44	11376	11465.2	10352.3	9972.08	12788.7	13723.8	10551.1	3774.08	11750.6	11799.8	10672.7	8230.87	11444.7	13798	9811.69	10928.4	9913.7	9806.54
C18_positive	MW0169458	Melatonin	褪黑激素	Hormones and hormone related compounds	激素及激素相关物质	Hormones and hormone related compounds	激素及激素相关物质	C13H16N2O2	279.134	232.121	3.3456	M+HCOO+2H	0.809678	2	0.6647	rp	73-31-4	896	HMDB0001389	73	C01598	10173.4	24347.5	8926.1	5346.14	9563.67	7890.14	5886.81	10218	4608.62	5356.29	6351.99	3710.23	4132.63	8564.52	6781.7	4444.36	5210.56	1051	8032.27	5515.93	12680.2	4340.56	8907.59	9807.18	21101.1	15666.8	11943.3	11867.5
C18_positive	MW0139252	p-Coumaroylagmatine	对香豆酰胍丁胺	Heterocyclic compounds	杂环化合物	Heterocyclic compounds	杂环化合物	C14H20N4O2	299.149	276.159	4.2291	M+Na	1.31418	1	0.5708	rp	7295-86-5	5280691	HMDB0033460	-	C04498	72216.7	142656	101911	117520	7626.62	108391	3873.12	112542	853.387	133671	121015	33972	170449	52125.5	108251	188089	127358	36378.8	116179	97451.3	1347.8	105575	2090.78	153078	96125.2	118892	86445.6	61746.8
C18_positive	MW0110469	Vinyl-L-NIO (hydrochloride)	乙烯基-L-NIO（盐酸盐）	Amino acid and Its metabolites	氨基酸及其代谢物	Amino acid derivatives	氨基酸衍生物	C9H18ClN3O2	253.143	235.109	0.0659	M+H+NH3	1.8865	4	0.705	rp	728944-69-2	71433867	-	62972	-	767.509	622.732	512.746	757.101	295.353	296.171	473.43	358.009	422.044	433.717	720.975	366.548	430.799	466.374	374.797	401.564	369.317	361.496	414.158	360.634	409.335	375.295	337.311	421.576	309.794	301.991	591.588	539.96
C18_positive	MW0123983	Ethyl 4,6-dibromo-5-hydroxy-2-methyl-1-benzofuran-3-carboxylate	4,6-二溴-5-羟基-2-甲基-1-苯并呋喃-3-甲酸乙酯	Benzene and substituted derivatives	苯及其衍生物	Benzene and substituted derivatives	苯及其衍生物	C12H10Br2O4	378.899	377.893	0.7054	M+H	8.50425	4	0.5768	rp	7287-42-5	1517775	-	-	-	480.755	1443.72	2694.69	265.152	2634.09	1647.82	378.22	866.233	213.828	5011.81	1810.76	249.763	247.332	2254.19	373.732	6941.6	3223.82	2012.49	3641.36	528.696	2445.61	782.05	4583.59	4838.72	2083.14	2481.42	2515.05	579.793
C18_positive	MW0146672	beta-Funaltrexamine	β-Funaltrexamine	Benzene and substituted derivatives	苯及其衍生物	Benzene and substituted derivatives	苯及其衍生物	C25H30N2O6	439.181	454.21	5.6822	M+H-CH4	3.55165	4	0.6686	rp	72782-05-9	5311018	-	-	C18127	10281.3	9088.26	9381.74	6318.64	7959.21	3827.27	7558.79	5792.75	7408.44	4717.97	4076.8	2678.92	4226.99	4606	2568.09	5228.74	3463.93	779.688	2830.46	4694.24	3297.31	2820.61	3955.34	4715.41	3482.45	2665.15	3631.47	4155.51
C18_positive	MEDP0539	Ubiquinone-1	辅酶Q1	CoEnzyme and vitamins	辅酶和维生素	CoEnzyme and vitamins	辅酶和维生素	C14H18O4	209.116	250.12	5.3409	M+H-COCH2	1.273	4	0.7192	rp	727-81-1	4462	HMDB0002012	6435	C00399	16599.5	20515.6	25051.1	16550.8	26324.5	50754	19358.6	65216.7	9616.8	20459.4	18898.1	19939.7	16360	21807.1	21673.6	22084.9	20176.8	2130.22	27652.7	19793.4	27316.9	17316.6	15420.5	18395	15279.8	49379.1	12355.6	40488.4
C18_positive	MW0161505	2-(1H-indol-3-yl)-2-oxoacetaldehyde	2-(1H-吲哚-3-基)-2-氧代乙醛	Heterocyclic compounds	杂环化合物	Indole and Its derivatives	吲哚及其衍生物	C10H7NO2	347.103	173.048	4.1056	2M+H	0.15	3	0.9534	rp	7269-72-9	13284402	-	-	-	53333	52207.9	51030.4	44739.5	49198.1	44140.7	42612.3	48980.7	48173.9	49692.7	55080.2	51786.8	49448.7	57915.4	49306	51801.5	49468.5	33958.3	50353.7	48386	47766.4	50879.5	42264.1	47300.9	49216.3	51549.4	48257.7	53268.1
C18_positive	MW0141318	12alpha-(Chloromethyl)-12-hydroxy-pregn-4-ene-3,20-dione	12α-(氯甲基)-12-羟基-pregn-4-ene-3,20-dione	Aldehyde,Ketones,Esters	醛、酮、酯类	Ketones	酮类	C22H31ClO3	417.162	378.196	2.6808	M+K	4.56825	4	0.6479	rp	7255-84-7	252374	-	-	-	3783.88	3974.4	4421.72	2666.7	4442.86	4992.89	4238.87	1229.71	4189.69	1543.85	1470.73	1681.47	2971.08	2304.05	2293.59	1504.59	3243.3	520.782	918.168	1794.65	3300.21	1754.42	4211.95	3397.26	2012.55	2950.93	1944.96	1134.93
C18_positive	MW0121064	6-Acetoxydihydrotheaspirane	5-乙酰氧基双氢西斯匹烷	Heterocyclic compounds	杂环化合物	Heterocyclic compounds	杂环化合物	C15H26O3	277.178	254.188	7.4333	M+Na	2.013	4	0.9521	rp	72541-09-4	93838	HMDB0040276	-	-	80879.6	149416	102547	93263.7	102301	134808	95982.6	116216	115384	155741	89929.1	69993.7	66814.5	58682	96327	125459	65925.9	8608.37	79487.7	111458	101188	78455	78351	65262.1	97309.9	108528	92053.2	79946.3
C18_positive	MW0054561	Lyso-PAF c-18	溶血-PAF c-18	GP	甘油磷脂类	LPC-O	溶血磷脂酰胆碱	C26H56NO6P	548.359	509.385	9.816	M+K	19.1053	2	0.5236	rp	72490-82-5 | 74430-89-0 | 34240-68-1	3985	HMDB0011149	43411	-	291159	463992	317224	306030	348078	262356	423345	292660	262194	254246	244493	270287	250412	233292	271990	252375	257269	212569	259535	259329	231546	207824	256676	267566	244237	241476	245397	337639
C18_positive	MW0153774	Meticillin sodium	甲氧西林钠	Organic acid and Its derivatives	有机酸及其衍生物	Organic acid and Its derivatives	有机酸及其衍生物	C17H21N2NaO7S	393.108	420.097	5.4497	M+H-CO	1.7008	4	0.7092	rp	7246-14-2	23678596	-	-	-	2464.29	2416.57	3114.78	4558.95	2388.54	1000.2	1093.78	1997.93	1565.87	1679	1286.73	1073.96	379.212	1667.79	1555.51	2429.59	1564.82	342.156	1977.71	1590.25	1275.49	2377.17	954.905	1192.81	2595.66	2451.65	2142.82	547.793
C18_positive	MW0055071	Mintsulfide	薄荷硫醚	Terpenoids	萜类	Sesquiterpenoids	倍半萜	C15H24S	259.146	236.16	4.8217	M+Na	0.32125	4	0.742	rp	72445-42-2	14564587	HMDB0038151	-	-	874.026	1664.51	1288.51	1645.41	1037.28	392.2	1144.22	457.993	1420.95	758.81	1449.4	845.296	134.244	611.519	373.239	1332.33	803.706	86.5205	584.35	466.345	676.323	645.236	795.664	583.955	1176.07	737.102	1008.37	1028.47
C18_positive	MW0053877	Herculin	赫库林	Aldehyde,Ketones,Esters	醛、酮、酯类	Ketones	酮类	C16H29NO	290.193	251.225	3.0166	M+K	0.2135	4	0.7447	rp	72362-03-9	5318023	HMDB0030273	-	-	3556.3	4240.88	2283.88	1249.83	11000.5	10172.3	9008.14	4265.9	6523.64	10111.8	4371.82	3027.84	8796.63	7266.44	2363.85	5844.56	1592.55	38.5407	6095.82	5118.06	6509.51	4097.79	4868.7	10276.6	3737.29	3140.31	2163.33	8301.62
C18_positive	MW0137884	Dehydrocarpaine I	脱氢芸香碱 I	Heterocyclic compounds	杂环化合物	Heterocyclic compounds	杂环化合物	C28H48N2O4	477.362	476.361	7.7687	M+H	13.8509	3	0.7973	rp	72362-02-8	131750991	HMDB0030271	-	-	308624	262631	307011	248670	291338	250614	272278	210991	254957	250078	262594	269937	265053	232473	258672	243689	235667	106394	244643	236200	229800	259777	218288	196073	255311	236373	263589	255598
C18_positive	MW0005749	6-(3-Bromo-phenylamino)-1H-pyrimidine-2,4-dione	6-(3-溴-苯氨基)-1H-嘧啶-2,4-二酮	Benzene and substituted derivatives	苯及其衍生物	Benzene and substituted derivatives	苯及其衍生物	C10H8BrN3O2	195.985	280.98	0.9184	M+H-C3H2O3	4.969	4	0.64	rp	72255-49-3	810824	-	-	-	9617.01	7494.57	3896.79	3918.52	8482.44	5313.34	8714.47	7600.44	7951.26	5466.63	5311.37	5251.25	7619.31	10406.3	8284.1	9039.64	10760	4621.79	6863.78	9025.97	7578.28	8412.67	7764.46	8221.7	5668.97	6615.4	6129.28	5901.85
C18_positive	MW0147804	Coryneine	紫堇碱	Benzene and substituted derivatives	苯及其衍生物	Phenolics	苯酚类	C11H18NO2+	235.094	196.134	4.6508	M+K	5.61525	4	0.6276	rp	7224-66-0	165581	-	-	C17486	2202.9	1522.35	1925.04	1379.29	2714.57	5531.19	968.547	1397.85	1458.52	1318.85	1297.06	1142.9	835.373	363.177	93.5751	986.226	314.644	11.8448	1540.05	660.887	1934.11	1474.51	1046.78	2009.03	1107.93	1263.74	1046.83	2039.49
C18_positive	MW0002259	2,4-Difluorobenzylamine	2,4-二氟苄胺	Benzene and substituted derivatives	苯及其衍生物	Benzene and substituted derivatives	苯及其衍生物	C7H7F2N	166.041	143.055	0.7522	M+Na	1.63925	4	0.7107	rp	72235-52-0	2733244	-	-	-	16556.5	16211	17008.1	15182.3	15737.8	15589.2	17595.2	17688.3	17939.9	18826.8	15165.1	19485.6	16037.3	17716.4	17870.3	16179	16544.7	8986.2	16388.3	15387.4	14756.2	15082.8	16544.1	15741	15338.8	18007.3	15455.2	18116.1
C18_positive	MW0137280	Aflatoxin B2 alpha	黄曲霉毒素 B2 α	Heterocyclic compounds	杂环化合物	Heterocyclic compounds	杂环化合物	C17H14O6	337.075	314.079	8.3872	M+Na	16.2568	2	0.9428	rp	7220-81-7	23648	HMDB0035208	-	C16753	32596.8	24348.8	8407.44	7467.87	11432.3	15624	21774.8	11554.8	24904.1	46689.2	55330.1	41051.5	40148.4	54337	29217.4	20773.7	72010.3	2022.34	34103.2	31552.6	30829.2	36817.1	33850.9	16218.5	23541.7	40909	37546.6	16612.5
C18_positive	MW0123939	Ethyl 2-amino-4-methylthiazole-5-carboxylate	2-氨基-4-甲基-噻唑-5-羧酸乙酯	Aldehyde,Ketones,Esters	醛、酮、酯类	Esters	酯类	C7H10N2O2S	209.038	186.046	4.674	M+Na	5.92195	2	0.6771	rp	7210-76-6	343747	-	45446	-	13800.3	8985.58	12023.1	10803.7	9975.12	7378.18	9107.7	22101.6	38439.7	11937.6	10496.8	10248	8944.27	15412.5	18713.9	36007.5	5576.02	2797.82	8710.56	4969.45	9995.98	13298.1	14435.5	6543.03	8836.96	9599.9	11140.4	9646
C18_positive	MW0109300	Prilocaine	丙胺卡因	Alcohol and amines	醇、胺类	Amines	胺类	C13H20N2O	259.129	220.158	1.8511	M+K	8.59175	4	0.5754	rp	721-50-6	4906	HMDB0014888	-	C07531	16506.2	22251.4	14592.9	17855.8	24504	22053.9	2577.32	13361.1	3235.63	3261.28	4282	6893.18	2684.72	1433.98	12916.6	15637.8	645.261	1113.11	3753.92	3157.88	16784.9	2407.65	9706.06	10730.2	12072.4	2085.93	11173.2	11771.4
C18_positive	MW0010027	L-Valine	L-缬氨酸	Amino acid and Its metabolites	氨基酸及其代谢物	Amino acids	氨基酸	C5H11NO2	159.113	117.079	1.3298	M+CH3CN+H	0.802219	1	0.877	rp	72-18-4	6287	HMDB0000883	5842	C00183	28584.5	25799.4	22467.2	23533.6	17436	20545.3	7235.02	17454.8	16551.2	10000.4	15547.8	17045.4	8034.07	8589.76	13077.3	10185.4	4105.22	12895	8800.61	8312.24	15533.3	12743.8	8070.97	7017.13	15698.2	15668.1	17649.5	13450.8
C18_positive	MW0125578	N-(6,6-dimethyl-5-(1-methylpiperidine-4-carbonyl)-1,4,5,6-tetrahydropyrrolo[3,4-c]pyrazol-3-yl)-3-methylbutanamide	N-(6,6-二甲基-5-(1-甲基哌啶-4-羰基)-1,4,5,6-四氢吡咯并[3,4-c]吡唑-3-基)-3-甲基丁酰胺	Alcohol and amines	醇、胺类	Amines	胺类	C19H31N5O2	344.243	361.248	4.3361	M+H-H2O	1.9385	4	0.7038	rp	718630-59-2	46191454	-	-	C76289	7185.73	18578.5	3261.89	11891.4	9691.29	37172.9	24979.8	6001.59	8980.33	4219.51	4865.26	638.406	10235.8	17705.7	38836.9	10037	2268.98	1070.55	12525.7	3043.3	32857.4	7852.1	16730.8	10963.7	8011.7	4259.3	3899.57	26993.1
C18_positive	MW0014839	5(S)-Hydroperoxyeicosatetraenoic acid	5S-氢过氧-6E，8Z，11Z，14Z-二十碳四烯酸	FA	脂肪酰类	Oxidized lipids	氧化脂质	C20H32O4	319.227	336.23	6.4899	M+H-H2O	4.98778	2	0.7494	rp	71774-08-8	5280778	HMDB0001193	6070	C05356	29153.9	46485.9	46594.2	47171.1	52186.9	21046.7	44958.4	33522.7	43749	30902.9	40993.2	25865.3	40470.4	29434.5	29022.5	36904	30706.1	10499.3	25747	27467.3	34294.1	23568.9	41904.9	39546.5	11574.8	26520.2	37644.6	30568.9
C18_positive	MW0054359	Linalyl anthranilate	邻氨基苯甲酸芳樟酯	Aldehyde,Ketones,Esters	醛、酮、酯类	Esters	酯类	C17H23NO2	296.165	273.173	4.845	M+Na	4.69775	4	0.6453	rp	7149-26-0	23535	HMDB0030433	-	-	1863.36	1524.95	2132.3	867.233	3979.51	3155.89	1269.12	680.116	2804.19	2220.72	1274.33	341.425	741.964	560.161	199.079	2256.71	343.196	136.369	1426.48	132.436	2772.3	63.1166	1278.19	1194.82	2295.48	2033.19	2475.37	3255.69
C18_positive	MW0155701	3alpha-Hydroxy-17-acetoxy-6alpha-methyl-5beta-pregnan-20-one	-	Hormones and hormone related compounds	激素及激素相关物质	Hormones and hormone related compounds	激素及激素相关物质	C24H38O4	355.263	390.277	5.9872	M+H-2H2O	0.636445	2	0.5373	rp	71315-38-3	91810534	-	1090	-	56070.1	45823.9	54747	179534	142329	65379	44810.6	20424.7	42445	65912.3	34856.2	51518.2	68284.3	91967.8	36628.6	48770.1	99752	21564.1	46046.3	65761.1	40678.7	139257	134779	143550	35637.2	11342.6	40739.3	69755.5
C18_positive	MW0102812	Iliren	伊利人	FA	脂肪酰类	Oxidized lipids	氧化脂质	C20H28O6S	361.139	396.161	3.6238	M+H-2H2O	18.0176	2	0.7674	rp	71116-82-0	6435135	-	96518	-	38700	33321.4	36854	27037.1	64613.1	58441.1	61240.1	30417.7	59780.1	42889.3	21288.2	41738.9	68131.2	47232.3	29733.7	26972.3	17835.5	3771.08	30659.7	40151.4	46574.6	29069.4	40926.8	72015.4	31227.7	22215.3	20148.6	53307.8
C18_positive	MW0142243	(2Z)-2-aminobut-2-enoic acid	2-氨基丁-2-烯酸酯；（2Z)-2-氨基丁-2-烯酸；2-氨基丁-2-烯酸酯	Organic acid and Its derivatives	有机酸及其衍生物	Organic acid and Its derivatives	有机酸及其衍生物	C4H7NO2	203.106	101.048	7.1401	2M+H	9.35	3	0.7426	rp	71018-10-5 | 20748-08-7	6449989	-	-	C17234	26845.3	37589.4	37748.1	25859.3	39113.1	31950.6	33754.1	29103.3	26922.6	24945.1	29270.5	24302.3	28894.2	21119.1	22962.5	35632.1	26189.2	5844.97	22352.5	32595.4	27883.5	21785.5	23310.8	24791.3	29745.5	25190.8	23070.2	29934.2
C18_positive	MW0110774	3-((Isopentyl)nitrosoamino)-2-butanone	3-((异戊基)亚硝基氨基)-2-丁酮	Aldehyde,Ketones,Esters	醛、酮、酯类	Ketones	酮类	C9H18N2O2	209.116	186.137	4.7051	M+Na	12.0697	4	0.5235	rp	71016-15-4	51227	HMDB0033553	-	-	17002.3	14015.2	13130.8	6497.04	15307.2	20199.1	10742.4	11783	13017	16410.1	8547.04	11342	11697.9	8826.27	10973	9505.63	14593.8	792.32	12898	11000.8	14614.9	9154.5	10041	10907.9	11779.4	12087.4	7669.1	23595.7
C18_positive	MW0127058	6-Hexyltetrahydro-2H-pyran-2-one	6-己基四氢吡喃-2-酮	Aldehyde,Ketones,Esters	醛、酮、酯类	Ketones	酮类	C11H20O2	185.151	184.146	7.3102	M+H	8.90103	2	0.7018	rp	710-04-3	61204	HMDB0036784	-	-	2171.75	2147.8	5747.63	524.592	3350.82	6458.99	1212.43	3605.29	2623.54	10052.7	5769.33	5494.62	4508.9	3675.79	4461.72	4921.23	5226.03	109.212	5622.9	4708.77	6848.63	10896.5	3088.93	2684.66	6099.36	6625	8937.27	2391.13
C18_positive	MW0159322	Veratridine	藜芦定	Alkaloids	生物碱	Alkaloids	生物碱	C36H51NO11	674.34	673.346	8.5676	M+H	20.5703	2	0.5864	rp	71-62-5	6280	-	3688	-	11226.7	13320.8	11116.8	13141.4	11915.8	6834.55	9949.55	6771.66	8361.17	5930.62	8218.55	11709.2	5859.93	6135.11	5690.98	8234.39	5833.83	6241.34	9182.61	9062.98	10222.1	5990.96	8830.83	8059.67	6550.97	5250.48	6486.36	7774.43
C18_positive	MW0006171	Benzene	苯	Benzene and substituted derivatives	苯及其衍生物	Benzene and substituted derivatives	苯及其衍生物	C6H6	120.08	78.047	3.8629	M+CH3CN+H	1.125	3	0.7677	rp	71-43-2	241	HMDB0001505	6285	C01407	23521.2	30255.8	22373.8	29116.7	23169.9	19302.6	28603.5	22246.1	18983.2	15340.3	21277.8	19243.8	24173.8	28214.4	26525	16698.8	25367.5	7773.95	15441.9	17747.8	17441.9	18907.9	18484.5	29083	20780.4	19994.5	24715.6	16854.8
C18_positive	MW0169004	Cytosine	胞嘧啶	Nucleotide and Its metabolites	核苷酸及其代谢物	Nucleotide and Its metabolites	核苷酸及其代谢物	C4H5N3O	112.05	111.043	1.1168	M+H	0.640069	1	0.9792	rp	71-30-7	597	HMDB0000630	283	C00380	130875	104255	125254	102954	102961	131566	92830.3	79256.3	71728.8	99054.6	118174	103279	66446.6	89761.4	69980.2	23282	102041	7183.58	102019	82254.9	128772	128976	150717	77011.7	121737	95152.1	145309	89912.3
C18_positive	MEDL02163	15(S)-HPETE	15(S)-过氧氢二十碳四烯酸	FA	脂肪酰类	FFA	游离脂肪酸	C20H32O4	319.227	336.23	6.7252	M+H-H2O	3.26088	1	0.7513	rp	70981-96-3	5280893	HMDB0004244	-	C05966	111458	349450	154023	141169	95691.3	79693.3	160798	217420	297650	61364.7	106843	75191.7	93438	50418.8	60604.2	76394.7	85141.5	12185.2	49893.2	41399.2	84642.2	44496.9	261929	75031.1	119434	66034.5	42232.8	56174.2
C18_positive	MW0125782	1-Hexadecanoylpyrrolidine	1-十六烷基吡咯烷	Heterocyclic compounds	杂环化合物	Heterocyclic compounds	杂环化合物	C20H39NO	104.106	309.303	12.1594	M+3H	2.9125	4	0.6822	rp	70974-48-0	247220	HMDB0032740	-	-	15979.9	18308.7	14289.8	12299.5	12321.7	2647.9	4960.61	2405.98	2689.12	2931.05	3759.97	3363.3	2578.25	3351.81	3278	5031.32	3019.93	6430.82	3018.03	2723.02	1884.69	3107.57	3672.1	4103.2	2807.8	2851.06	3155.28	2572.03
C18_positive	MW0105195	4-Amino-5-fluoropentanoic acid	4-氨基-5-氟戊酸	Organic acid and Its derivatives	有机酸及其衍生物	Organic acid and Its derivatives	有机酸及其衍生物	C5H10FNO2	204.063	135.07	1.1468	M+Na+HCOOH	1.108	4	0.9731	rp	70960-97-3	130363	-	-	-	73155.2	145061	74244.6	124498	130756	53394.5	89225.5	107266	69731.2	47851	69548.6	64567.3	71844.1	73249.8	83380.4	72620.8	50777.5	14278	50156.5	72398.4	41889.2	43612.2	52008	127382	51840.7	54409.8	79865.5	13121.4
C18_positive	MW0011869	1,2-Dipalmitoyl-sn-glycerol 3-phosphate	1,2-二十六烷酰基-sn-甘油-3-磷酸	GP	甘油磷脂类	PA	磷脂酸	C35H69O8P	733.445	648.473	9.5119	M+K+HCOOH	4.17211	3	0.7303	rp	7091-44-3	446066	HMDB0000674	5644	C00416	8977.82	7935.76	3753.15	6782.33	18627.6	10095.3	8102.1	3813.74	5750.38	7938.66	5917.67	3358.68	7467.94	6034.62	1777.41	7779.09	336.521	96.7532	7650.27	5836.62	8741.41	3248.33	6319.51	5748.53	2553.55	2074.71	2118.66	3399.64
C18_positive	MW0113231	5-Hydroxykynurenamine	5-羟基犬尿素	Alcohol and amines	醇、胺类	Amines	胺类	C9H12N2O2	203.081	180.09	1.5602	M+Na	5.05	3	0.6442	rp	708-23-6	164719	HMDB0004076	-	C05638	15674.9	17375.4	17548.4	12274.6	14562.5	13413.9	9254.02	16946.8	8128.58	8622.98	8478.75	9704.98	6438.64	7940.36	10161.6	9616.72	3062.07	407.36	7175.23	6932.27	7900.61	7038.39	5496.89	12160.7	10584.5	7337.89	9012.18	7475.16
C18_positive	MW0157370	Tecostanine	替可司宁	Heterocyclic compounds	杂环化合物	Heterocyclic compounds	杂环化合物	C11H21NO	206.147	183.162	12.3318	M+Na	0.786	4	0.7307	rp	708-18-9	120773	-	-	C09989	15116.3	9155.14	10541.2	9438.17	7766.82	8403.91	11805.7	7305.3	8170.65	6501.76	6332.15	10052.3	5659.58	11997.9	7882.69	14121.1	5806	9363.64	10675.2	8295.25	4889.23	15464.5	8870.13	7836.73	8981.54	11895	7805.32	8056.82
C18_positive	MW0126052	Pefloxacin	培氟沙星	Others	其他	Medicine	药物	C17H20FN3O3	351.182	333.149	1.5295	M+H+NH3	0.3255	4	0.9919	rp	70458-92-3	51081	HMDB0014630	-	-	85602.1	99397	140330	194835	41666.4	23943	203904	182795	253274	47067.9	196350	212527	225752	131421	345736	138428	478679	38756.1	206518	236366	140968	251993	308314	215304	113050	108814	304577	206499
C18_positive	MW0140734	Z-Phenylacetaldoxime	Z-苯乙醛肟	Benzene and substituted derivatives	苯及其衍生物	Benzene and substituted derivatives	苯及其衍生物	C8H9NO	118.065	135.068	1.989	M+H-H2O	0.775	3	0.9301	rp	7028-48-0	5939523	-	-	-	14819.8	20778	16978	17849.8	18154.4	17438.7	14869.2	18317.2	16033.8	11861.8	14406.5	15129.3	18371.7	16275.2	17382.5	15597.4	14267.4	3581.08	12051	14537.8	15458.1	12066.2	11571.4	18522.1	16272.9	16427.3	12307.9	12113.7
C18_positive	MW0125928	1-Methyl-6-oxo-1,6-dihydropyridine-3-carboxamide	N’-甲基-2-吡啶酮-5-甲酰胺	Alcohol and amines	醇、胺类	Amines	胺类	C7H8N2O2	153.066	152.059	1.5755	M+H	1.23942	1	0.8171	rp	701-44-0	69698	HMDB0004193	7025	C05842	142029	143509	130744	120703	107189	70734.1	147057	82549.5	102581	77071.9	77632	164659	74159.3	80322.3	42434.4	73263.6	72385.1	13957.4	81254.4	98256	150642	94745.6	95777.1	134183	213741	185120	173242	101675
C18_positive	MW0193993	Iodotyrosine	3-碘化酪氨酸	Amino acid and Its metabolites	氨基酸及其代谢物	Amino acid derivatives	氨基酸衍生物	C9H10INO3	345.93	306.971	12.8501	M+K	7.54982	2	0.7089	rp	70-78-0	439744	HMDB0000021	-	C02515	8334.51	18227.8	11637.8	15968.9	9727.81	4800.48	16996.1	9079.76	7594.32	10822.1	7582.41	8668.74	7777.57	9652.47	7958.31	8948.81	9577.02	18650.3	9904.94	8436.64	6467.89	7651.73	10066.2	12001.4	8600.84	8922.22	4550.17	17155.1
C18_positive	MW0105888	Asparagine	L-天冬酰胺	Amino acid and Its metabolites	氨基酸及其代谢物	Amino acids	氨基酸	C4H8N2O3	97.0442	132.054	1.1922	M+H-2H2O	11.496	1	0.7371	rp	70-47-3	6267	HMDB0000168	14	C00152	58451.6	61307.8	68372.8	69726.6	72875.9	60279.2	85649.9	75395.3	68550.5	66310	66338	69412.5	74692.4	72382.2	73006	74406.5	65833.7	23950.6	75107	68501	68700.2	69817.1	75501.9	76932.6	70780.7	70280.6	72118	84876.9
C18_positive	MW0156299	Quadrigemine A	四联碱A	Heterocyclic compounds	杂环化合物	Heterocyclic compounds	杂环化合物	C44H50N8	691.436	690.416	9.4812	M+H	17.6346	3	0.8281	rp	69937-02-6 | 112295-93-9	172448	-	-	C09234	544.035	309.535	140.569	140.157	802.429	279.942	503.283	92.2712	272.714	370.383	482.692	131.983	249.082	196.805	66.2339	251.54	19.2538	158.044	174.637	105.813	236.146	69.4088	98.7184	198.215	32.9211	52.113	117.316	42.3005
C18_positive	MW0052959	Fusidic acid	-	Others	其他	Medicine	药物	C31H48O6	499.348	516.345	8.6738	M+H-H2O	14.135	2	0.6605	rp	6990-06-3	3000226	HMDB0015570	-	C06694	233085	237434	205162	200513	211148	182051	195311	195119	176454	194919	191764	182022	176159	175532	249716	283063	192943	170651	168962	190834	180483	165223	193772	165724	158756	163354	171042	181757
C18_positive	MW0140120	(+)-Luguine	卢金	Heterocyclic compounds	杂环化合物	Heterocyclic compounds	杂环化合物	C19H13NO5	336.087	335.079	0.4708	M+H	1.5685	4	0.7123	rp	69735-28-0	442317	-	-	C09575	4780.76	3387.69	4046.31	4092.35	4321.16	1984.84	4886.9	4717.05	4099.73	3572.64	2217.63	3051.39	5327.46	4549.51	4212.67	3282.52	3054.82	4183.31	3153.24	3435.89	3193.05	4051.7	4011.7	2893.75	3179.53	3896.28	1798.16	3092.38
C18_positive	MW0104232	Ethyl (1-aminocyclohexyl)acetate	(1-氨基环己基)乙酸乙酯	Organic acid and Its derivatives	有机酸及其衍生物	Organic acid and Its derivatives	有机酸及其衍生物	C10H19NO2	186.156	185.142	6.1723	M+H	8.55275	4	0.576	rp	696645-77-9	4201756	-	-	-	7472.5	7368.72	7392.85	6447.79	6493.82	5452.22	5849.58	5736.74	6194.46	6857.49	7032.64	6767.29	7060.43	6371.32	6134.18	6742.36	5466.83	636.867	6534.83	9209.88	5885.16	5716.26	5692.07	7144.73	6836.71	7361.48	5993.3	5919.6
C18_positive	MW0013677	2alpha-Methylandrosterone	2α-甲基雄酮	Hormones and hormone related compounds	激素及激素相关物质	Hormones and hormone related compounds	激素及激素相关物质	C20H32O2	304.236	304.24	9.2367	M+	10.7206	2	0.6292	rp	6961-54-2	247863	-	-	-	480281	663237	635451	637819	376985	353660	552329	511862	618038	406360	515478	398699	549066	387406	414869	344163	601620	224609	390962	384594	422231	342022	620859	386002	304491	383214	526075	407709
C18_positive	MW0127047	Gamma-Caprolactone	γ-己内酯	Aldehyde,Ketones,Esters	醛、酮、酯类	Esters	酯类	C6H10O2	115.075	114.068	3.593	M+H	0.141931	1	0.9613	rp	695-06-7	12756	HMDB0003843	-	-	1.07262e+06	1.04372e+06	1.0593e+06	1.05867e+06	1.0355e+06	1.01701e+06	980905	1.03741e+06	998467	1.04489e+06	1.09854e+06	1.04165e+06	1.06724e+06	1.07222e+06	1.03947e+06	979612	1.04763e+06	711.294	1.02941e+06	1.05548e+06	968924	1.03161e+06	912086	976681	1.04012e+06	1.08443e+06	1.02533e+06	1.00242e+06
C18_positive	MW0142831	3beta-Cyclopentyl-5alpha-androstan-17beta-ol	3beta-Cyclopentyl-5alpha-androstan-17beta-ol	Alcohol and amines	醇、胺类	Alcohols	醇类	C24H40O	345.309	344.308	8.2823	M+H	17.0601	3	0.8509	rp	6944-47-4	246162	-	-	-	32503.3	41188.7	38880.2	28975.4	23596.9	35112	35756.9	30181.7	35304.5	37631.7	35243.2	44646.1	32972.4	45887.2	36916.6	24528.2	35337.7	17657.2	36851.1	33951.2	27643.3	48229.9	43350.9	30628.3	59878.1	54972.8	44579.5	40887.4
C18_positive	MW0127234	1-[(2-Aminoethyl)sulfanyl]-4-bromobenzene	1-[(2-氨基乙基)硫烷基]-4-溴苯	Heterocyclic compounds	杂环化合物	Heterocyclic compounds	杂环化合物	C8H10BrNS	251	232.97	12.3164	M+H+NH3	5.93525	4	0.6216	rp	69326-62-1	420615	-	-	C78402	3515.49	5123.84	2605.89	4018.38	2604.74	2205.56	3963.99	2392.9	4348.12	2825.22	2986.69	2958.28	3057.05	3515.95	4178.84	3455.49	2898.6	2324.1	3458.86	2696.71	4287.54	2525.03	3201.81	3881.1	3290.45	1097.45	2684.23	5328.78
C18_positive	MW0143793	6-Chloro-1,3,5-triazine-2,4(1H,3H)-dione	6-Chloro-1,3,5-triazine-2,4(1H,3H)-dione	Aldehyde,Ketones,Esters	醛、酮、酯类	Ketones	酮类	C3H2ClN3O2	517.85	146.984	12.7286	3M+2K-H	16.3852	4	0.7204	rp	69125-10-6 | 135581-60-1	118372	-	-	C08736 | C76185	29789.4	25921.5	9861.05	5674.85	9844.51	17963.6	9178.16	15188.2	24997.2	14753.3	13751.9	22785.1	13731.4	24115.5	8945.17	11725.7	7488.79	12752.3	7877.65	7559.87	23923.9	12378.4	5163.25	23244	13835.1	23612	6614.24	11640.7
C18_positive	MW0054001	Hypaconitine	次乌碱	Benzene and substituted derivatives	苯及其衍生物	Benzene and substituted derivatives	苯及其衍生物	C33H45NO10	616.322	615.304	5.403	M+H	18.732	2	0.8448	rp	6900-87-4	441737	-	-	C08688	32957.3	41401.6	23867.8	29092.2	436115	60708.9	54579.1	46915.7	45283.7	66398.8	103471	38125.4	324287	63054.2	18740.8	53742.4	4539.28	28.6973	68970	48326.7	73778.2	48338	54354.1	85921.1	68597	47796.8	34608.9	34529.6
C18_positive	MW0009710	Salicylic acid	水杨酸	Benzene and substituted derivatives	苯及其衍生物	Benzene and substituted derivatives	苯及其衍生物	C7H6O3	121.028	138.032	9.6492	M+H-H2O	1.2192	2	0.9253	rp	69-72-7	338	HMDB0001895	616	C00805	20114	19859.9	19946.5	21765.3	17310	17517.3	17528.9	19545.8	19221.8	21046.3	21447.5	20337.1	18735.6	20588.8	20219	19808.4	19919.7	20268.6	19393.8	20272.9	17019.4	15758.9	17428.3	19065.1	17720.8	18778.2	22378.9	23222.6
C18_positive	MW0144993	alpha-Phocaecholic acid	α-磷胆酸	Organic acid and Its derivatives	有机酸及其衍生物	Organic acid and Its derivatives	有机酸及其衍生物	C24H40O6	509.245	424.283	9.7246	M+K+HCOOH	1.20391	4	0.7208	rp	6879-45-4	193429	-	-	C17651	1494.95	1085.55	1878.4	1884.36	1725.05	400.848	248.088	569.677	265.42	278.64	612.824	57.8152	470.557	282.562	1052.57	388.768	239.232	136.568	633.629	429.314	169.082	229.49	287.812	302.741	215.321	245.747	446.583	407.743
C18_positive	MW0123421	Coralyne chloride	氯化珊瑚	Heterocyclic compounds	杂环化合物	Heterocyclic compounds	杂环化合物	C22H22ClNO4	400.134	399.124	3.1819	M+H	11.84	4	0.5266	rp	6872-73-7 | 38989-38-7	23306	-	43948	-	1119.27	619.596	540.047	465.832	576.41	164.229	84.0334	454.823	208.887	400.061	345.864	142.906	446.706	206.75	103.595	369.217	218.632	580.432	416.55	248.327	76.585	465.141	123.411	386.359	148.38	301.065	260.966	254.239
C18_positive	MW0149117	Fabianine	法比亚宁	Heterocyclic compounds	杂环化合物	Heterocyclic compounds	杂环化合物	C14H21NO	220.178	219.162	7.9655	M+H	18.5083	3	0.6099	rp	6871-51-8	442529	-	-	C09949	4057.03	3718.52	3947.77	2959.37	1996.57	3751.17	2908.28	3357.45	3802.53	3723.57	4581.1	2693.06	3108.72	3145.79	2875.17	3258.54	2967.54	4237.49	2507.57	2391.47	1855.81	2215.54	1889.11	1609.8	2877.15	4167.02	6179.31	4397.29
C18_positive	MW0121057	5-Methyl-5-[4-(3-methylbutoxy)phenyl]imidazolidine-2,4-dione	5-甲基-5-[4-(3-甲基丁氧基)苯基]咪唑烷-2,4-二酮	Aldehyde,Ketones,Esters	醛、酮、酯类	Ketones	酮类	C15H20N2O3	434.195	276.147	4.2826	3M+H+K	5.9815	4	0.6208	rp	68524-21-0	2835307	-	-	-	2836.37	3151.41	1322.64	1806.19	9169.06	1933.89	5033.54	4328.03	8007.01	1768.3	6408.54	2998.12	1163.05	938.695	966.384	4258.67	288.878	1580.03	2445.61	681.5	4039.02	718.468	5671.37	1295.93	2167.09	1178.68	2502.81	4147.3
C18_positive	MW0125685	N-butyl-1-phenyl-1H-pyrazolo[3,4-d]pyrimidin-4-amine	N-丁基-1-苯基-1H-吡唑并[3,4-d]嘧啶-4-胺	Alcohol and amines	醇、胺类	Amines	胺类	C15H17N5	306.12	267.148	2.3903	M+K	6.511	4	0.6111	rp	68380-52-9	219760	-	-	-	24575.9	40476.6	17915.1	14217.8	37545.1	56468.2	13776.9	17662.4	14080.4	28825.9	15233.3	8453.72	9892.6	13746.1	6002.19	17449.7	2722.18	2163.7	12836.7	9936.69	25031.3	13987.5	13070.4	17227.2	18820	21506.8	10240.9	8449.37
C18_positive	MW0127106	Dioctylphosphinic acid	二辛基次膦酸	Organic acid and Its derivatives	有机酸及其衍生物	Organic acid and Its derivatives	有机酸及其衍生物	C16H35O2P	909.669	290.238	9.906	3M+K	11.3313	4	0.5337	rp	683-19-2	99411	-	-	-	21422.3	22361.6	23790.7	24533.5	372.652	6346.56	36595.1	1134.09	2233.65	23872.5	24750.7	58097.2	47462	52976.7	20240	151.785	32.8949	7960.71	129.699	12160	71353.2	6488.29	79624.6	51520	29425.6	79321.6	25332.9	22102.4
C18_positive	MW0111078	Linoleoyl ethanolamide	亚油酰基乙醇酰胺	Alcohol and amines	醇、胺类	Amines	胺类	C20H37NO2	324.287	323.282	6.6489	M+H	5.60806	2	0.9148	rp	68171-52-8	5283446	HMDB0012252	-	-	23295.2	17422.1	22252.9	17112.5	49612.8	13067.1	36172.8	14165	12086	11784.1	17568	13488.1	15061.8	12947.5	21449.7	23822.9	19997.5	83072.2	14113.1	16967.3	18389.9	16686.3	38723.5	12605.7	16713.9	11375	14804.8	15182.8
C18_positive	MW0053989	Hydroxyprogesterone	17a-羟孕酮	Hormones and hormone related compounds	激素及激素相关物质	Hormones and hormone related compounds	激素及激素相关物质	C21H30O3	331.227	330.219	7.3871	M+H	0.992178	2	0.745	rp	68-96-2	6238	HMDB0000374	5363	C01176	10957.7	8532.16	7468.13	4700.5	60698.3	13916.7	4896.06	4680.92	6754.78	49046.9	11096.5	5164.38	4291.15	5472.95	2020.36	7035.62	199.57	12.5362	10912.4	5245.24	10779.1	8117.55	7154	8302.37	9351.79	7969.2	7852.03	2487.14
C18_positive	MW0159863	Hypoxanthine	次黄嘌呤	Nucleotide and Its metabolites	核苷酸及其代谢物	Nucleotide and Its metabolites	核苷酸及其代谢物	C5H4N4O	137.045	136.038	1.43	M+H	1.025	3	0.9432	rp	68-94-0	790	HMDB0000157	83	C00262	14137.7	15257.7	174185	17487.3	1492.21	250195	889.693	1556.52	7179.84	2510.63	1070.68	6631.5	161.257	1377.14	80.8665	1487.99	989.167	45.9469	1870.07	965.961	3935.45	1121.42	2347.5	712.954	3177.79	1496.54	3255.35	2702.55
C18_positive	MW0063823	Tetrahydrocorticosterone	四氢皮质酮	Hormones and hormone related compounds	激素及激素相关物质	Hormones and hormone related compounds	激素及激素相关物质	C21H34O4	351.251	350.246	9.7246	M+H	1.77425	4	0.9576	rp	68-42-8	65553	HMDB0000268	-	C05476	32742	14754.9	30898.7	47987	28091.2	15699.3	7911.33	34847.5	15249.9	956.273	26845.2	4967.85	31852.3	3389.55	72338.1	7438.78	12696.2	84.5914	9024.05	23189.6	13645.1	10779.6	6244.61	7683.35	14261.5	15104.3	1126.1	42443.6
C18_positive	MW0055368	Norethindrone	炔诺酮	Hormones and hormone related compounds	激素及激素相关物质	Hormones and hormone related compounds	激素及激素相关物质	C20H26O2	299.196	298.193	10.8848	M+H	10.5483	2	0.9113	rp	68-22-4	6230	HMDB0014855	-	C05028	9532.04	5121.36	5751.12	2782.89	3922.67	1293.5	9470.46	7060.64	6151.7	7209.89	7399.37	2823.92	5549.41	5573.73	12658.1	4826.09	1952.03	3778.46	6642.21	5382.44	6506.02	6191.54	7543.52	2303.33	2317.52	3368.94	5548.31	3210.01
C18_positive	MW0151197	Homobaldrinal	同型	Aldehyde,Ketones,Esters	醛、酮、酯类	Esters	酯类	C15H16O4	245.07	260.105	3.6701	M+H-CH4	2.85225	4	0.6835	rp	67910-07-0	49999	-	-	-	1671.94	1009.51	1286.03	532.386	1078.44	649.794	496.934	1514.99	1421.02	2271.12	2589.45	2025.33	847.076	2233.47	2000.81	1773.31	2446.38	1030.8	2055.04	2209.51	1591.43	2246.94	1732.58	1275.3	2072.17	2626.75	1701.8	1611.03
C18_positive	MW0154721	2,6-Dideoxy-3-O-methyl-arabino-hexose	2,6-二脱氧-3-O-甲基-阿拉伯-己糖	Carbohydrates and Its metabolites	碳水化合物及其代谢物	Sugars	糖类	C7H14O4	121.083	162.089	2.4506	M+H-COCH2	10.5225	4	0.5454	rp	6786-76-1 | 18607-77-7	165532	-	-	-	9174.08	9699.28	13896.9	12648.8	12735.1	8780.81	14043.2	11174.3	9790.47	9128.35	9064.35	8216.37	10920	11621.5	11429.1	11295.6	9860.2	2090.68	9235.74	6389.62	9775.43	8536.65	12416.6	9458.22	9910.19	9529.65	8128.47	7637.01
C18_positive	MW0011840	1,2,3-Tris((1-ethoxy)ethoxy)propane	1,2,3-三((1-乙氧基)乙氧基)丙烷	Others	其他	Others	其他	C15H32O6	309.228	308.22	4.7206	M+H	0.27775	4	0.9931	rp	67715-82-6	5362567	HMDB0037162	-	-	96624.7	44210.3	58460.2	37967.6	94551.8	90258.9	60953.4	83173.6	54897.4	64584.3	106635	70106.5	61323.1	55174.1	80263.6	58895.5	47532.2	12430.4	81841.3	153483	117048	43730.4	65629.5	91983.2	115521	104777	231221	51091.9
C18_positive	MW0118743	2-Methyl-4-propyl-1,3-oxathiane	2-甲基-4-丙基-1,3-氧杂环丁烷	Heterocyclic compounds	杂环化合物	Heterocyclic compounds	杂环化合物	C8H16OS	135.044	160.092	0.4513	2M+2Na+K	2.96475	4	0.6811	rp	67715-80-4	101010	HMDB0031572	-	-	12466.6	10705.7	16741.7	10742.2	13529.5	8528.5	14554.7	13954.2	9745.87	9563.34	17668.1	11097.5	13190.7	10652.9	10667.2	14467.2	6328.5	11602	13496.9	11098.6	11835.1	8267.5	12589.8	9316.21	9657.87	16073.4	20036.4	9307.11
C18_positive	MW0007336	Hydramethylnon	羟甲基壬	Benzene and substituted derivatives	苯及其衍生物	Benzene and substituted derivatives	苯及其衍生物	C25H24F6N4	495.19	494.19	7.8749	M+H	15.5691	2	0.8677	rp	67485-29-4	5281875	-	68756	-	125994	75932.7	130270	111729	53678.5	85085.2	18590.8	56728.8	38220.6	51362.8	62815.9	78490.5	29144.3	11710.2	47013.1	27663.4	20828.5	421.919	51093.2	23133.5	64004	64103.7	31707.3	12357.7	122464	61165.8	114903	77670.5
C18_positive	MW0052493	Drospirenone	屈螺酮	Aldehyde,Ketones,Esters	醛、酮、酯类	Ketones	酮类	C24H30O3	755.424	366.219	9.1447	2M+Na	6.23725	4	0.616	rp	67392-87-4	68873	HMDB0015467	-	-	6886.34	7181.14	17761.2	14192.7	7458.19	6482.92	10875.4	3506.22	10520.6	5125.21	6037.32	5892.95	4611.33	2554.3	1452.56	1570.11	4555.97	516.518	4754.95	1633.38	4646.71	517.379	11257.3	2211.47	2390.13	2670.25	2243.37	2917
C18_positive	MEDP1333	LPC(0:0/20:4)	LPC(0:0/20:4)	GP	甘油磷脂类	LPC	溶血磷脂酰胆碱	C28H50NO7P	527.321	543.332	8.4626	M+H-H2O	12.7152	1	0.8328	rp	67341-29-1	52924038	HMDB0061699	-	-	29968.8	31763.1	29772.3	22965.4	30925.9	25986.8	28248.5	26944.1	19109	23638.2	28174.8	23835.2	25472.7	23138.9	26324.1	29316.6	23106.2	29277.4	32217.7	24774	24510.4	21885.4	23240.5	21606.8	19581	19224	21443.2	19826.1
C18_positive	MW0108628	N-Acetylhistamine	N-乙酰组胺	Alcohol and amines	醇、胺类	Amines	胺类	C7H11N3O	195.122	153.09	11.331	M+CH3CN+H	4.65101	2	0.6985	rp	673-49-4	69602	HMDB0013253	-	C05135	639.653	668.876	493.242	628.599	918.604	346.435	236.321	525.763	594.787	254.184	299.828	252.166	242.486	421.258	318.404	528.32	620.236	151.019	313.868	326.088	400.669	370.386	303.806	429.924	142.227	416.712	523.042	448.34
C18_positive	FDATN01519	D-phenylalanine	D-苯丙氨酸	Amino acid and Its metabolites	氨基酸及其代谢物	Amino acids	氨基酸	C9H11NO2	130.065	165.079	6.1259	M+H-2H2O	0.7	3	0.806	rp	673-06-3	71567	-	-	C02265	132635	190734	112060	115282	124367	185731	81932.6	101343	66050.5	90391.3	108110	66861.3	98324.4	118729	111953	102766	83866.1	43213.3	92063.2	96605.9	113214	109511	88742.5	100714	146501	116565	107232	93653.7
C18_positive	MW0126552	Simeton	西蒙顿	Heterocyclic compounds	杂环化合物	Heterocyclic compounds	杂环化合物	C8H15N5O	236.091	197.128	5.1868	M+K	0.8495	4	0.7292	rp	673-04-1	12654	-	-	-	8362	7791.32	8821.21	8587.89	8944.3	7308.8	9124.51	9383.29	8808.66	7497.23	9045.88	8671.24	9971.24	11267.8	9986.14	8162.76	10430.6	5671.06	7470.46	9149.26	8902.09	9475.43	7811.82	9440.28	9605.97	8433.6	9412.39	9406.48
C18_positive	MW0124141	Fluperlapine	氟拉平	Heterocyclic compounds	杂环化合物	Heterocyclic compounds	杂环化合物	C19H20FN3	679.294	309.164	2.8201	2M+Na+K-H	5.31475	4	0.6333	rp	67121-76-0	49381	-	-	C10967	9667.32	10477	11089.9	8366.3	10059.6	7313.13	13338.5	10841	9069.03	10849.8	12070.9	9358.62	10597.8	10861	8407.8	10058.4	7772.42	4084.18	9663.82	8806.44	8878.26	10498.7	8960.16	8785.72	8119.55	9733.47	12401.4	10042.2
C18_positive	MW0140445	3-(2-Acetamidoethyl)thio-6-ethyl-7-oxo-1-azabicyclo(3.2.0)hept-2-ene-2-carboxylic acid	3-(2-乙酰氨基乙基)硫代-6-乙基-7-氧代-1-氮杂双环(3.2.0)庚-2-烯-2-羧酸	Organic acid and Its derivatives	有机酸及其衍生物	Organic acid and Its derivatives	有机酸及其衍生物	C13H18N2O4S	129.054	298.099	4.5495	M+2H-COCH2	1.81975	4	0.7065	rp	67007-79-8	196445	-	-	C17370	20855.4	20450	20668.8	19400.6	18720.7	19004.1	18429.6	20330.4	20684.8	20518	21078.5	19905.7	21393.2	20369.9	21441.6	21012.2	20538.6	665.171	20755	20929.3	17507.2	19340	17726.5	20242.3	17741.9	20427.4	18920.5	18447
C18_positive	MW0127456	Dimethyl sulfoxide	二甲基亚砜	Others	其他	Others	其他	C2H6OS	79.0213	78.0139	0.8733	M+H	0.64814	2	0.9047	rp	67-68-5	679	HMDB0002151	3985	C11143	3.29463e+06	3.05504e+06	2.8221e+06	2.78386e+06	2.62839e+06	2.86962e+06	2.58794e+06	2.74723e+06	2.83938e+06	3.01707e+06	3.16349e+06	3.12209e+06	2.76735e+06	2.78395e+06	2.86063e+06	2.94629e+06	2.87675e+06	2.29517e+06	3.00077e+06	2.72605e+06	2.83116e+06	2.89602e+06	2.77465e+06	2.45274e+06	2.97572e+06	3.01291e+06	3.29307e+06	2.99092e+06
C18_positive	MW0113851	Acetone	丙酮	Aldehyde,Ketones,Esters	醛、酮、酯类	Ketones	酮类	C3H6O	121.064	58.0419	12.0058	3M+3Na-H	8.3379	4	0.5795	rp	67-64-1	180	HMDB0001659	3745	C00207	2374.51	3625.28	4302.3	8052.38	20575.1	6457.29	6016.75	9808.88	4169.99	6895.81	5586.99	6299.44	6101.99	9913.44	6243.41	6022.26	6227.46	5820.07	6061.53	5923.33	5712.97	5248.21	5904.23	6070.37	6527.7	6290.55	20419.1	5899.98
C18_positive	MW0061059	(2R,3S,4S,5R,6R)-2-(hydroxymethyl)-6-pentoxyoxane-3,4,5-triol	(2R,3S,4S,5R,6R)-2-(羟甲基)-6-pentoxyoxane-3,4,5-triol	FA	脂肪酰类	Others	其他	C11H22O6	251.155	250.142	2.8356	M+H	5.9035	4	0.6222	rp	66957-71-9	511918	-	-	-	4870.15	3149.03	5370.43	4228.15	2882.08	3343.32	1381.79	2224.14	4245.93	2817.12	3770.16	3531.96	1269.42	1544.76	2283.17	1614.44	977.753	3036.98	2692.16	1019.42	1941.04	2026.98	1876.63	1672.05	3828.22	3347.94	4990.82	2340.2
C18_positive	MW0121225	5-Bromo-3-fluoropyridine-2-carboxylic acid	5-溴-3-氟吡啶-2-羧酸	Organic acid and Its derivatives	有机酸及其衍生物	Organic acid and Its derivatives	有机酸及其衍生物	C6H3BrFNO2	333.936	218.933	12.2245	M+H+CF3COOH	7.20575	4	0.8487	rp	669066-91-5	21075872	-	-	-	23362.4	12439	12686.2	23353.7	9584.71	7191.39	8941.16	9761.73	8737.02	7922.77	8647.74	6942.42	10362.8	7918.07	9890.23	8042.71	10232.8	21802.8	7647.06	9449.81	9628.19	7546.18	8267.56	8104.9	11100.4	18356.3	8851.76	9131.49
C18_positive	MW0144289	methyl (1R,2R,4S)-2-ethyl-2,5,7-trihydroxy-6,11-dioxo-4-{[2,3,6-trideoxy-4-O-{2,6-dideoxy-4-O-[(2R,6S)-6-methyl-5-oxo-5,6-dihydro-2H-pyran-2-yl]-alpha-L-lyxo-hexopyranosyl}-3-(dimethylamino)-alpha-L-lyxo-hexopyranosyl]oxy}-1,2,3,4,6,11-hexahydrotetracene-1-carboxylate	甲基 (1R,2R,4S)-2-ethyl-2,5,7-trihydroxy-6,11-dioxo-4-{[2,3,6-trideoxy-4-O-{2,6-dideoxy- 4-O-[(2R,6S)-6-methyl-5-oxo-5,6-dihydro-2H-pyran-2-yl]-α-L-lyxo-hexopyranosyl}-3-(二甲氨基)-α -L-lyxo-hexopyranosyl]oxy}-1,2,3,4,6,11-hexahydrotetracene-1-carboxylate	Heterocyclic compounds	杂环化合物	Heterocyclic compounds	杂环化合物	C42H51NO15	792.328	809.326	3.3303	M+H-H2O	8.79923	3	0.5271	rp	66789-14-8	53297392	-	-	C18639	7358.15	8214.86	15968.3	17966.2	5973.21	10397.5	22811	28622.7	29410.9	13254.7	19547.6	24454.8	19137	13071.7	25075.7	15445.6	29017.8	5569.13	22134.8	21278.1	16249.3	9490.96	24420.5	21773.5	32911.4	31034	34368.8	32806.6
C18_positive	MW0016105	Beta-Cortol	β-甲酚	Alcohol and amines	醇、胺类	Alcohols	醇类	C21H36O5	355.259	368.256	11.1781	M+H-CH2	1.814	4	0.7066	rp	667-65-2	246164	HMDB0005821	-	-	2607.8	2382.27	1197.79	3597.4	1381.99	22.6334	406.941	195.746	1.63184	151.294	8.97516	9.27089	11.4229	20.1942	259.872	16.5224	238.294	26.0919	111.17	24.5286	6.34359	28.5572	214.244	18.2564	3.05971	150.55	158.381	4.58955
C18_positive	MW0002162	2,3-Dimethoxy-5-sulfamoylbenzoic Acid	2,3-二甲氧基-5-氨磺酰基苯甲酸	Benzene and substituted derivatives	苯及其衍生物	Benzene and substituted derivatives	苯及其衍生物	C9H11NO6S	262.038	261.031	1.2683	M+H	0.73025	4	0.7321	rp	66644-80-2	3017698	-	-	-	6977.53	11670.8	10187.1	8667.02	21297.7	5650.31	20968	8316.31	11073.8	6855.87	6227.1	4135.06	8337.72	7129.14	6570.29	8190.62	6637.64	140.695	4675.33	5588.28	7474.32	6807.36	9622.96	7849.33	4854.41	5611.73	6632.32	6126.98
C18_positive	MW0004839	4-Chloro-3-nitrobenzenesulfonohydrazide	4-氯-3-硝基苯磺酰肼	Benzene and substituted derivatives	苯及其衍生物	Benzene and substituted derivatives	苯及其衍生物	C6H6ClN3O4S	273.962	250.977	0.5519	M+Na	4.3855	4	0.6516	rp	6655-80-7	2774214	-	-	-	4442.31	3293.9	4253.88	4010.29	3170.49	3441.6	5405.11	2333.49	3143.83	3456.6	2487.78	2701.95	4690.02	2700.3	3055.14	1639.56	2747.33	1655.92	2301.64	2110.5	3354.92	3039.21	2250.89	1976.17	3330.14	2756.2	1309.69	1343.82
C18_positive	MW0008906	N-Benzyl-2-bromopropanamide	N-苄基-2-溴丙酰胺	Benzene and substituted derivatives	苯及其衍生物	Benzene and substituted derivatives	苯及其衍生物	C10H12BrNO	279.97	241.01	1.1016	M+K	1.937	4	0.7038	rp	6653-71-0 | 75995-58-3	145880	-	-	-	4762.22	4787.09	10381.3	8948.52	1458.83	6628.01	13033.8	1815.45	7561.03	9822.36	4654.87	5648.85	5312.95	4870.09	1576.76	2797.14	2774.06	736.607	4352.6	1004.2	4236.85	6145.68	7048.9	3600.5	5224.57	2976.14	1955.59	2199.9
C18_positive	MW0110984	Desmethyl Ranitidine	去甲基雷尼替丁	Heterocyclic compounds	杂环化合物	Heterocyclic compounds	杂环化合物	C12H20N4O3S	323.117	300.126	1.943	M+Na	0.97175	4	0.9763	rp	66357-25-3	10380064	-	-	-	18474.6	32066.7	20110.9	23821.1	33030.7	16517.9	29172.5	56776.2	41627.6	14989.7	15819.6	19664.8	16818.9	27090.4	36268.4	50599	10045.8	2544.42	21001.8	23237.2	21350.3	23260.9	35458.1	29151.7	22757.7	16427.2	18744.9	16436.1
C18_positive	MW0125403	Benzothiazol-2-yl-(4-ethoxy-phenyl)-amine	苯并噻唑-2-基-(4-乙氧基-苯基)-胺	Alcohol and amines	醇、胺类	Amines	胺类	C15H14N2OS	271.093	270.083	1.7133	M+H	0.7905	4	0.7306	rp	6634-87-3	234497	-	-	-	7999.69	7042.9	26135.7	18009.1	7174.61	21844.4	8025.33	9117.78	10105.7	6719.17	6584.18	10083.9	6617.77	5228.48	4921.79	8005.01	5307.45	223.757	6024.07	6260.54	7914.18	5313.03	8376.19	7111.26	10268.2	9910.25	8537.06	7236.66
C18_positive	MW0157319	Synaptolepis factor K1	突触结合因子K1	Terpenoids	萜类	Ditepenoids	二萜	C36H54O8	597.375	614.382	8.9934	M+H-H2O	4.92898	3	0.8516	rp	66268-94-8	5281397	-	-	C09192	2760.68	1324.07	2593.69	1109.13	2531.14	3534.39	2315.04	967.837	2589.89	998.945	3774.93	4187.6	892.217	2888.49	4330.5	1496.68	2070.27	3030.89	1599.55	2061.44	3326.9	2381.87	2587.55	1034.54	1448.78	1277.57	1903.18	1219.37
C18_positive	MW0123478	Cyromazine	灭蝇胺	Heterocyclic compounds	杂环化合物	Heterocyclic compounds	杂环化合物	C6H10N6	167.104	166.097	4.2291	M+H	0.425746	2	0.9429	rp	66215-27-8	47866	HMDB0029862	-	C14147	423893	426797	426178	422852	399604	382119	374009	405748	400770	403165	429311	389899	416128	404751	429417	387477	395184	153825	374486	408361	381834	390185	376861	394911	400644	428877	406940	387459
C18_positive	MW0126532	3-(2-Methylpropyl)-3a,4,5,6-tetrahydro-2-benzofuran-1(3h)-one	3-(2-甲基丙基)-3a,4,5,6-四氢-2-苯并呋喃-1(3h)-one	Heterocyclic compounds	杂环化合物	Heterocyclic compounds	杂环化合物	C12H18O2	195.138	194.131	5.8049	M+H	1.04058	2	0.5816	rp	66211-45-8	111213	HMDB0034450	-	-	96602.8	150454	108470	104019	115003	120422	104073	110741	101885	125177	110246	97909.5	91162.5	103750	86101.3	116568	73176.2	6191.43	98193.7	136889	88479.4	81836.9	88931.6	119213	112506	100949	91480.6	81868.7
C18_positive	MW0109635	Ser-Ser-Ser	丝氨酸-丝氨酸-丝氨酸	Amino acid and Its metabolites	氨基酸及其代谢物	Small Peptide	小肽	C9H17N3O7	280.114	279.107	4.4277	M+H	3.375	4	0.6724	rp	6620-98-0	7015687	-	23622	-	24400.6	29528.3	27149.9	29136.6	28473.8	15531.7	25383.3	26335.9	15920.8	25484.6	25722.8	23812.1	29106.1	26754.5	24502.5	22959.1	26410.3	10993	26196	27215.5	22480.3	25024.7	25624.2	27779.5	26631.7	31507	26558.7	28571.9
C18_positive	MW0052540	ent-15-Oxo-16-kauren-19-oic acid	-	Organic acid and Its derivatives	有机酸及其衍生物	Organic acid and Its derivatives	有机酸及其衍生物	C20H28O3	239.126	316.204	7.0938	2M+2Na+K	7.88775	4	0.587	rp	6620-00-4	3232	HMDB0036762	-	-	5441.93	6726.43	2816.31	1686.97	6381.94	8974.58	4115.59	2909.1	4435.29	14785.6	4290.59	3662.65	3020.37	3727.24	1246.58	4078.52	1509.94	332.744	5635.86	3016.26	6380.18	4058.79	3624.28	4087.17	3592.6	3588.01	2568.02	2456.44
C18_positive	MW0126333	Pyridoxal	吡哆醛	Heterocyclic compounds	杂环化合物	Heterocyclic compounds	杂环化合物	C8H9NO3	150.058	167.058	0.8885	M+H-H2O	6.53021	1	0.6612	rp	66-72-8	1050	HMDB0001545	6312	C00250	147250	197343	134875	168333	198728	132400	123690	99978.2	68958.7	69161.4	89841.7	134947	105049	110661	104811	106009	93799.7	31739.8	90680.3	79495.8	91742.1	102188	37235.6	187605	88797.6	96930.8	87730.1	112941
C18_positive	MW0111300	Tetraethylammonium	四乙基铵	Alcohol and amines	醇、胺类	Amines	胺类	C8H20N+	169.121	130.16	3.6546	M+K	8.93675	4	0.5698	rp	66-40-0	5413	-	-	C07512	27420.1	43867.8	9044.5	36566.8	25449.5	6622.27	32971.3	28495.5	39708.6	19041.8	14498.2	11860.2	15061.5	20222	23104.1	29322.8	8112.86	339.951	8766.8	6331.91	9942.57	7194.1	8704	19610.2	11995	8139.81	10382.8	8177.11
C18_positive	MW0169988	Uracil	尿嘧啶	Nucleotide and Its metabolites	核苷酸及其代谢物	Nucleotide and Its metabolites	核苷酸及其代谢物	C4H4N2O2	113.034	112.027	1.1771	M+H	1.2	3	0.6269	rp	66-22-8	1174	HMDB0000300	258	C00106	17985.3	14742.5	31569.6	32003.7	17177.3	13688.2	27508.2	17917.2	51222.5	18625.7	26110.4	33643.6	23027.5	17830.6	20106.3	19653	31436.6	10673	11086	23466.7	23413.8	20375.2	29457.7	44533.3	25012.8	15328.4	30817.2	9627.98
C18_positive	MW0124331	Hydrastinine	羟氨苄青霉素	Heterocyclic compounds	杂环化合物	Heterocyclic compounds	杂环化合物	C11H13NO3	180.067	207.089	4.1362	M+H-C2H4	3.64175	4	0.6668	rp	6592-85-4	3638	-	-	-	1533.48	1606.78	1872.81	1754.26	1586.49	1372.6	1303.98	1353.12	1735.34	1111.61	1675.48	1577.69	1368.58	1362.77	867.294	1370.81	1904.5	1404.81	1299.54	1346.15	1702.28	2174.95	1239.59	1390.33	1469.24	1659.33	2093.79	1914.9
C18_positive	MW0063520	S-Hydroprene	S-氢丁橡胶	Terpenoids	萜类	Sesquiterpenoids	倍半萜	C17H30O2	253.216	266.225	7.2018	M+H-CH2	6.04925	4	0.6195	rp	65733-18-8	5282198	-	-	-	3686.69	5402.09	6046.76	4341.19	5214.21	4835.9	8749.8	11319.3	8620.09	13353.5	8783.12	8057.72	9452.23	7065	21178.7	5660.56	6490.65	1477.8	5043.31	8547.97	8511.31	7436.55	5948.81	3057.75	3917.91	8016.29	8005.03	5532.63
C18_positive	MW0149129	[(2R,3R,10S,12S,13R,14S,17R)-2,12-dihydroxy-4,4,10,13,14-pentamethyl-17-[(2R,5R)-1,5,6-trihydroxy-6-methylheptan-2-yl]-2,3,5,6,7,11,12,15,16,17-decahydro-1H-cyclopenta[a]phenanthren-3-yl] 3-hydroxy-5-[(2-methoxy-2-oxoethyl)amino]-3-methyl-5-oxopentanoate	[(2R,3R,10S,12S,13R,14S,17R)-2,12-二羟基-4,4,10,13,14-五甲基-17-[(2R,5R)-1,5,6- trihydroxy-6-methylheptan-2-yl]-2,3,5,6,7,11,12,15,16,17-decahydro-1H-cyclopenta[a]phe-thren-3-yl] 3-hydroxy-5 -[(2-甲氧基-2-氧代乙基)氨基]-3-甲基-5-氧代戊酸酯	Alcohol and amines	醇、胺类	Alcohols	醇类	C39H65NO11	706.465	723.456	9.8959	M+H-H2O	19.7984	3	0.7417	rp	65694-20-4	128265	HMDB0035189	-	-	1.27086	74.1291	2.35172	23.0223	261.227	11.7374	80.2505	54.884	30.8172	63.3588	71.1873	23.8389	21.5358	26.1578	6.83268	30.2439	8.25217	53.1784	17.1612	6.22886	62.7125	100.266	12.4557	19.1633	50.2228	3.49579	1.1123	8.92993
C18_positive	MW0052649	11-Hydroxy-9-(hydroxymethyl)-2,6a,6b,9,12a-pentamethyl-10-(3,4,5-trihydroxyoxan-2-yl)oxy-1,3,4,5,6,6a,7,8,8a,10,11,12,13,14b-tetradecahydropicene-2,4a-dicarboxylic acid	11-Hydroxy-9-(hydroxymethyl)-2,6a,6b,9,12a-pentamethyl-10-(3,4,5-trihydroxyoxan-2-yl)oxy-1,3,4,5,6,6a ,7,8,8a,10,11,12,13,14b-十四氢蒎烯-2,4a-二羧酸	Organic acid and Its derivatives	有机酸及其衍生物	Organic acid and Its derivatives	有机酸及其衍生物	C35H54O11	633.357	650.367	9.5272	M+H-H2O	10.6542	3	0.7187	rp	65649-36-7	53462068	HMDB0034635	-	-	7777.25	5218.28	2807.39	2413.97	16153.6	7217.33	6091.9	1715.46	4099.92	5389.03	3107.16	2186.53	3845.84	2907.4	416.567	3630.38	500.082	292.65	4630.33	3481.66	3333.24	1039.47	2432.81	5722.46	1183.56	725.601	577.868	1496.75
C18_positive	MW0121260	5-Bromo-5'-hexyl-2,2'-bithiophene	5-溴-5'-己基-2,2'-联噻吩	Heterocyclic compounds	杂环化合物	Heterocyclic compounds	杂环化合物	C14H17BrS2	331.003	329.993	12.3164	M+H	4.036	4	0.6586	rp	655249-04-0	59752457	-	-	-	2167.27	2313.02	1762.08	2126.44	1549.53	1015.03	1099.41	1465.65	1613.4	1732.78	1474.94	1306.16	1173.91	1963.16	1671.55	1542.63	1399.83	1393.7	1308.58	1104.94	1646.57	1462.91	1430.32	1405.45	1665.15	2682.29	1531.65	2492.51
C18_positive	MW0007879	N-(1,4-dioxonaphthalen-2-yl)benzamide	N-(1,4-二氧杂萘-2-基)苯甲酰胺	Benzene and substituted derivatives	苯及其衍生物	Benzene and substituted derivatives	苯及其衍生物	C17H11NO3	278.076	277.074	12.5458	M+H	11.8378	2	0.669	rp	65240-86-0	4882	-	64815	-	119460	81117.9	112146	116155	111433	84967.3	122460	51760.4	115068	92009.6	24235	85311.4	32747.9	101754	105675	90041.2	99537.3	50239.5	103980	86426.6	106119	91100.6	85193.1	98215.9	97955.7	95675.2	92653.8	90623.7
C18_positive	MW0169884	Sulfameter	磺胺计	Benzene and substituted derivatives	苯及其衍生物	Benzene and substituted derivatives	苯及其衍生物	C11H12N4O3S	281.069	280.063	12.2552	M+H	2.5275	4	0.6906	rp	651-06-9	5326	-	43486	-	21994.1	18274.6	17378.6	15292.2	20014.4	16938.6	21951.1	19449.3	22562.8	19480.8	17592.4	22560.2	12211	14920.6	11530.7	13289	17605.4	17716.9	17385	16515.5	17518.4	7984.06	9404.83	17267.2	14591.1	13076.5	17114.9	8677.3
C18_positive	MW0125992	Orotic acid	乳清酸	Organic acid and Its derivatives	有机酸及其衍生物	Organic acid and Its derivatives	有机酸及其衍生物	C5H4N2O4	157.035	156.017	1.0717	M+H	24.8038	2	0.7986	rp	65-86-1	967	HMDB0000226	318	C00295	61609	65720.8	75310	69891.5	79909.4	63239.1	77438.9	70732.5	67323.4	73414.5	66210.3	59084.3	67137.5	68606	71810.4	66490.3	62217.3	19791	64137.3	69237.4	67626.4	64319.2	68333.8	69678	58030.4	69526.6	67279.6	70201
C18_positive	MEDN0243	Pyridoxine	吡哆素	Heterocyclic compounds	杂环化合物	Heterocyclic compounds	杂环化合物	C8H11NO3	214.053	169.074	2.1101	M-H+2Na	19.4411	1	0.5779	rp	65-23-6	1054	HMDB0000239	-	C00314	3476.19	3670.74	3011.85	3323.39	6823.63	2818.63	6478.76	5735.79	5179.02	3582.87	4556.8	5016.3	10963.9	11720.4	9592.53	4291.24	14888.5	3019.87	966.905	10973.3	2380.8	6497.29	5159.53	7526.53	4034.8	5944.56	3868.37	3259.78
C18_positive	MW0009302	Oxprenolol	氧普洛尔	Benzene and substituted derivatives	苯及其衍生物	Phenolics	苯酚类	C15H23NO3	266.173	265.168	5.7283	M+H	5.82829	2	0.9301	rp	6452-71-7	4631	HMDB0015520	-	-	152629	189504	183224	211475	286073	209266	173006	213025	204169	176381	236232	178050	149803	190392	234321	227892	155715	97734.7	171987	280981	254818	208036	195291	198320	305245	255362	290365	222953
C18_positive	MEDP1600	4-Propylphenol	4-丙基苯酚	Benzene and substituted derivatives	苯及其衍生物	Benzene and substituted derivatives	苯及其衍生物	C9H12O	119.085	136.089	7.7086	M+H-H2O	1.8771	1	0.6787	rp	645-56-7	12580	HMDB0032625	-	C14311	94627.9	131775	129044	99594.4	74434.1	68451.9	97636.9	76357.2	42650.9	99150.3	90073.3	70103.7	76096	122734	78922.2	108307	182556	27785.9	118758	111257	76527.1	99237.4	108567	92408.8	118620	114233	93563.8	71001
C18_positive	MW0106042	Bis(4-nitrophenyl) hydrogen phosphate	磷酸双（4-硝基苯基）酯	Amino acid and Its metabolites	氨基酸及其代谢物	Small Peptide	小肽	C12H9N2O8P	378.973	340.01	4.4277	M+K	8.369	4	0.579	rp	645-15-8	255	-	-	C03779	2082.25	1202.41	2041.56	1377.66	1734.15	1256.61	1616.06	1624.11	769.166	1548.5	1602.88	1810.72	1863.8	1514.39	1894.96	1838.11	2186.24	1824.82	2262.17	1970.89	1604.4	1711.47	1783.2	1703.64	2028.13	1910.79	2484.33	1983.19
C18_positive	MW0013095	2',3'-Dihydro-phytomenadione	2',3'-二氢植物甲萘醌	Aldehyde,Ketones,Esters	醛、酮、酯类	Ketones	酮类	C31H48O2	137.132	452.365	9.2367	M+3H-CO2	3.46864	4	0.6704	rp	64236-23-3	152059	HMDB0034839	-	-	4656.82	5365.31	5083.12	6972.41	3696.15	3549.59	4117.27	5684.61	10071.7	3942.12	5114.55	3498.79	4908.26	4551.7	5672.31	4065.87	5286.91	1002.09	3401.5	3344.31	4833.37	3193.83	7084.52	3616.96	1912.91	4040.47	4961.47	4242.25
C18_positive	MW0104121	(Nitrilotris(methylene))triphosphonic acid	(亚硝酸三(亚甲基))三膦酸	Organic acid and Its derivatives	有机酸及其衍生物	Organic acid and Its derivatives	有机酸及其衍生物	C3H12NO9P3	255.988	298.973	0.9035	M+H-CO2	3.73025	4	0.6649	rp	6419-19-8	16698	HMDB0029807	-	-	13425.2	13234.1	11240.6	8624.74	14466.5	8574.98	15420.6	11898.5	11073.9	11187.4	8181.92	9721.91	11722	13908	13227.2	12686.5	13337.1	3970.28	9811.49	14035.5	11122.7	10324.2	10140.5	13016.8	10753.7	11083	9187.26	11700.5
C18_positive	ZINC13108265	Isopongaflavone	念珠菌素	Heterocyclic compounds	杂环化合物	Heterocyclic compounds	杂环化合物	C21H18O4	317.114	334.12	4.1826	M+H-H2O	1.227	4	0.7202	rp	64125-33-3	10958572	-	-	-	44342.4	62922.2	51127.5	35874.3	141825	113937	77299.1	89206.8	64679.7	71095.5	44929.6	35238.2	51495.9	65074.1	31204.7	91746.7	13078.6	611.652	50156.5	46876.1	47993.7	44730.6	52492.2	129611	53318.9	49092.9	29208	34296.2
C18_positive	MW0142785	Pregnane-3alpha,17alpha-diol-11,20-dione	3alpha，17alpha-Dihydroxy-5beta-preg-e-11,20-dione; 17alpha-Hydroxy-11-ketopreg-olone	Aldehyde,Ketones,Esters	醛、酮、酯类	Ketones	酮类	C21H32O4	349.237	348.23	7.3871	M+H	2.351	4	0.9445	rp	641-78-1	101817	-	-	-	32524.6	27090.7	25585.8	14417.2	39910.8	44043.8	14304	17114.1	21756	27003.5	29455.5	16824.7	12396.9	14597.1	5662.42	25288.7	345.454	1585.49	27156.3	14891.5	36128.9	21123	16989.9	21809.1	25708.1	22562.2	25210.9	11865.9
C18_positive	MW0013259	21-Deoxycortisol	21-脱氧皮质醇	Hormones and hormone related compounds	激素及激素相关物质	Hormones and hormone related compounds	激素及激素相关物质	C21H30O4	347.23	346.214	5.3564	M+H	23.2414	1	0.7896	rp	641-77-0	92827	HMDB0004030	-	C05497	34524.2	33059.7	38614.3	23723.3	43185.1	46413.1	32962.8	32605.5	72415.9	21699.2	39729.7	8276.8	26611	18681.4	17417.9	26289.1	20328.3	11179.7	21757.3	20380.2	51743.8	33219.6	21912.2	50785	49131.5	41260.9	68753.3	70749.6
C18_positive	MW0013266	Desoxycortone	脱氧皮质酮	Hormones and hormone related compounds	激素及激素相关物质	Hormones and hormone related compounds	激素及激素相关物质	C21H30O3	331.223	330.219	7.0168	M+H	11.6685	1	0.8643	rp	64-85-7	6166	HMDB0000016	5089	C03205	64633.3	69067.6	68098.7	76097.2	71494.4	64459.1	60264.5	60620.4	59655.6	34284.5	83762	56694	59615.3	58388.5	61226.5	63149.1	65862	15484.7	64048.1	63352.5	60753.9	70987.6	66003.2	57998.1	67972.3	63090.1	68404	60946.6
C18_positive	MW0105409	Acetic acid	醋酸	Organic acid and Its derivatives	有机酸及其衍生物	Organic acid and Its derivatives	有机酸及其衍生物	C2H4O2	158.996	60.0211	13.2211	2M+K	10.8235	4	0.541	rp	64-19-7	176	HMDB0000042	3206	C00033	1364.1	1248.15	4599.34	1528.12	3802.11	1387.45	1275.48	1168.35	2964.54	1239.67	1977.8	3617.15	1179.03	5004.87	1789.5	1127.03	775.978	1358.96	860.517	1364.45	3277.78	986.533	1159.85	1097.94	1540.12	1244.68	1584.97	1591.64
C18_positive	MW0014038	3-Hexaprenyl-4,5-dihydroxybenzoic acid	3-己烯-4，5-二羟基苯甲酸酯	Benzene and substituted derivatives	苯及其衍生物	Benzene and substituted derivatives	苯及其衍生物	C37H54O4	545.402	562.402	11.3615	M+H-H2O	8.19769	3	0.6277	rp	63975-40-6	5280760	HMDB0001063	5976	C05200	46012	88066.4	79260	79193.7	38133	14024.7	14342.2	30944.9	17202.7	18752.7	33871	12239.7	13361.3	21327.7	13758.1	26170.4	40454.2	14758.1	34869.8	13691.7	21384.8	12900.9	12523.1	25917.5	21361.3	19814.8	16736.6	13218
C18_positive	MW0000339	Morphine N-oxide	吗啡 N-氧化物	Alkaloids	生物碱	Isoquinoline alkaloids	异喹啉类生物碱	C17H19NO4	302.145	301.131	9.9362	M+H	15.3195	2	0.9133	rp	639-46-3	5362459	HMDB0029382	-	-	163702	139670	154704	178032	109015	88076.7	98975.5	84306.4	84039.7	85341.5	73688.7	69993.4	77085.5	87240.9	81327	68107.9	95740.9	100606	93483.8	76367.8	64620.7	55672.1	77603.5	79542.4	65787.6	73668.8	92260.1	105832
C18_positive	MW0170034	alpha-amyrin	α-香树脂醇	Alcohol and amines	醇、胺类	Alcohols	醇类	C30H50O	409.382	426.386	9.5119	M+H-H2O	3.09655	2	0.8664	rp	638-95-9	73170	-	34475	C08615	1704.75	1309.49	1545.99	1156.3	1453.28	572.25	654.128	312.378	444.218	313.996	96.6359	462.113	677.004	515.278	653.466	964.94	909.84	196.876	668.986	388.935	434.918	92.3505	552.309	434.488	490.61	172.273	226.64	361.12
C18_positive	MW0055436	Stearaldehyde	十八烷醛	FA	脂肪酰类	Others	其他	C18H36O	337.274	268.277	8.0864	M+Na+HCOOH	6.475	3	0.7208	rp	638-66-4	12533	HMDB0002384	-	C01838	21578.9	29364.4	19365	18673.7	15914	15311.4	19103.1	14454.9	9999.87	8084.44	14523.8	10809.9	11045.4	11874	19084.6	21997.8	17954.3	19583.1	13455.5	15498.5	18247.3	17551.5	18260.6	9910.36	11090.8	10866.2	16443.4	9682.81
C18_positive	MW0006346	Betaxolol	倍他洛尔	Benzene and substituted derivatives	苯及其衍生物	Phenolics	苯酚类	C18H29NO3	308.23	307.215	6.8008	M+H	21.1259	2	0.8287	rp	63659-18-7	2369	HMDB0014341	-	C06849	7161.88	7575.14	7110.64	6619.7	7394.82	6438.82	5503.87	6339.09	7604.43	5846.99	7393.41	6065.74	6871.09	5276.93	4700.92	5564.83	5705.97	3107.2	6918.06	4244.14	10046.5	6249.92	5281.83	10007.9	4819.32	6399.45	5933.17	5629.95
C18_positive	ZINC33832528	2-Methoxy-4-[(1e)-3-Methoxyprop-1-En-1-Yl]phenol	2-甲氧基-4-[（1E)-3-甲氧基丙-1-烯-1-基]苯酚	Benzene and substituted derivatives	苯及其衍生物	Phenolics	苯酚类	C11H14O3	195.1	194.094	4.716	M+H	2.975	3	0.8655	rp	63644-71-3	5319469	-	-	-	24565.9	14488.4	14327.9	11541.1	29056.5	28239.6	10768.8	13375.2	13757.6	20590.7	15486.8	16622.3	9859.2	12643	8669.32	11862.8	2120.76	1589.1	12708.3	16494.6	16210.1	10668.3	9309.95	12665.6	17216.8	10548.9	12043.4	12035.4
C18_positive	MW0003199	2-Methoxy-5-nitrophenol	2-甲氧基-5-硝基苯酚	Benzene and substituted derivatives	苯及其衍生物	Benzene and substituted derivatives	苯及其衍生物	C7H7NO4	339.086	169.037	5.1109	2M+H	8.56171	2	0.7016	rp	636-93-1	69471	-	-	C17385	43019.1	43552.8	50880.7	46733.6	55405.4	35096.6	57012.7	51335.8	53975.4	42866.8	47206.4	48594.8	54043.6	39933	56121.4	38675.3	48322	23310.7	43041.5	43131.5	52684.6	47052.5	37172	38231.8	37219.1	39368.5	46400.1	56443.6
C18_positive	MW0126649	Terazosin	特拉唑嗪	Heterocyclic compounds	杂环化合物	Heterocyclic compounds	杂环化合物	C19H25N5O4	388.197	387.191	7.5559	M+H	4.56426	2	0.8288	rp	63590-64-7	5401	HMDB0015293	-	C07127	5649.4	4632.27	7458.03	5964.83	2825.14	4348.96	1717.06	4024.35	1828.26	5926.89	6516.19	3158.47	5454.03	2094.53	4875.26	5824.43	6688.1	1640.78	5093.07	3184.04	2795.63	5170.59	1909.15	2005.3	5060.02	4154.72	5427.23	3045.02
C18_positive	MW0002661	2-Amino-4-chloro-6-nitrophenol	2-氨基-4-氯-6-硝基苯酚	Benzene and substituted derivatives	苯及其衍生物	Phenolics	苯酚类	C6H5ClN2O3	189.006	187.999	1.2379	M+H	0.3255	4	0.7419	rp	6358-08-3	4348294	-	-	-	7218.51	5321.88	6403.48	7544.06	6361.06	4670.54	6763.51	11855.1	3775.77	6158.83	6636.19	4664.71	10222.2	5007.36	9987.42	10277.2	4163.1	3030.74	8189.14	6445.28	6291.03	4300.39	5634.59	7202.26	5623.06	6831.52	13555.3	9216.69
C18_positive	MW0127230	2-[(2-Chlorobenzyl)thio]pyrimidin-4-ol	2-[(2-氯苄基)硫代]嘧啶-4-醇	Benzene and substituted derivatives	苯及其衍生物	Benzene and substituted derivatives	苯及其衍生物	C11H9ClN2OS	234.994	252.012	1.299	M+H-H2O	1.0285	4	0.7249	rp	6342-22-9	241166	-	-	-	2087.76	1430.01	1216.01	1293.78	5641.28	1354.76	1309.45	2122.36	3270.68	2508.68	766.478	290.369	9860.68	6055.54	8484.98	5959.41	9450.73	1111.67	777.949	8513.59	1877.88	6386.02	6683.5	2534.71	908.028	820.748	4637.49	1750.87
C18_positive	MW0063245	Pyrrole-2-carboxylic acid	吡咯-2-羧酸	Organic acid and Its derivatives	有机酸及其衍生物	Organic acid and Its derivatives	有机酸及其衍生物	C5H5NO2	129.065	111.032	1.3298	M+H+NH3	12.429	4	0.5186	rp	634-97-9	12473	HMDB0004230	3787	C05942	3998.83	13298.4	4121.48	5268.87	17001.4	9780.3	3893.11	6694.59	2207.59	2257.32	1493.8	1724.65	6573.93	4256.58	5285.03	6320.9	3008.5	264.116	943.541	2583.75	1764.94	2040.41	2550.64	2648.19	4896.22	4870.54	1850.95	6296.29
C18_positive	MW0148485	Isorescinnamine, dihydro-	异戊二胺，二氢-	Alkaloids	生物碱	Alkaloids	生物碱	C35H44N2O9	637.305	636.305	11.0402	M+H	11.7837	2	0.8862	rp	6335-49-5	232430	-	85095	-	12948.6	10096.5	12074.3	14704.6	16712.2	7395.52	10760.1	7149.81	4124.29	5268.02	4103.17	5820.65	6901.38	5707.54	7987.07	9662.85	10691.3	9939.52	13444.6	7802.21	5533.92	4794.68	7676.05	7440.82	4619.85	4298.71	4494.91	3615.96
C18_positive	MW0139606	3-(1,3-benzodioxol-5-yl)-7-[(2S,3R,4S,5S,6R)-3,4,5-trihydroxy-6-(hydroxymethyl)oxan-2-yl]oxychromen-4-one	3-(1,3-benzodioxol-5-yl)-7-[(2S,3R,4S,5S,6R)-3,4,5-trihydroxy-6-(hydroxymethyl)oxan-2-yl]oxychromen- 4合一	Benzene and substituted derivatives	苯及其衍生物	Benzene and substituted derivatives	苯及其衍生物	C22H20O10	445.119	444.106	0.0569	M+H	5.29826	4	0.8836	rp	63347-43-3	3085261	HMDB0036609	-	-	1049.82	892.714	1888.47	978.863	1716.73	1898.58	2003.05	1064.81	2217.41	3417.48	2118.95	2888.37	797.927	2264.9	3024.7	3638.45	760.583	2203.14	3281.49	1086.42	3554.42	784.185	903.322	1814.98	687.738	3853.97	1777.27	9503.69
C18_positive	MW0157272	Succinylproline	琥珀酰脯氨酸；琥珀酰-L-脯氨酸	Amino acid and Its metabolites	氨基酸及其代谢物	Amino acid derivatives	氨基酸衍生物	C9H13NO5	254.04	215.079	3.1926	M+K	1.5685	4	0.7123	rp	63250-32-8	194156	-	-	-	1451.94	1476.86	1232.59	1378.21	1034.28	836.463	336.06	834.925	859.673	1014.41	594.486	701.036	919.14	177.58	668.156	573.925	601.772	1409.83	469.877	352.202	929.405	612.87	519.076	745.447	819.096	580.156	351.336	344.649
C18_positive	MW0001243	Urea, tetraphenyl-	1,1,3,3-四苯基脲	Benzene and substituted derivatives	苯及其衍生物	Benzene and substituted derivatives	苯及其衍生物	C25H20N2O	365.168	364.158	9.5734	M+H	8.07633	2	0.7129	rp	632-89-3	222572	-	96364	-	13037.4	12584.9	16225.8	12377.8	7910.89	28267.4	9911.3	33166	9139.21	8742.4	9226.58	6641.8	9455.46	17778.8	25877.4	9879.23	8846.34	3185.32	19700.4	7971.55	16783.5	4170.19	6988.03	8534.48	3460.19	30579.6	6524.11	9261.07
C18_positive	MW0169609	Ouabain	哇巴因	Hormones and hormone related compounds	激素及激素相关物质	Hormones and hormone related compounds	激素及激素相关物质	C29H44O12	585.288	584.283	2.8046	M+H	0.474256	4	0.9883	rp	630-60-4	439501	HMDB0015224	-	C01443	6928.42	13028.5	13374.4	17069.3	17548.6	8394.53	12493.5	11461.1	12614.6	6892.75	11151.2	11344.2	7635.74	9477.12	8198.16	8767.84	6832.9	1339.83	6180.38	9181.85	7273.4	7649.21	9961.17	15225.6	12734	7165.01	10324.8	11190.9
C18_positive	FDATP00445	Phenoxybenzamine hydrochloride	-	Others	其他	Medicine	药物	C18H23Cl2NO	312.138	339.116	2.5427	M+H-CO	3.32525	4	0.6734	rp	63-92-3	5284441	-	-	C07436	4428.37	571.652	2753.27	3574.86	5048.19	288.003	16507.7	8735.57	1179.35	2910.15	4102.96	5563.51	11193.3	10358.8	35770.2	2799.62	14394.1	6089.04	10535.2	15144.4	18211.2	4892.5	24196.2	65278	6587.5	6270.46	13152.9	12694.1
C18_positive	MW0109196	L-Phenylalanine	L-苯丙氨酸	Amino acid and Its metabolites	氨基酸及其代谢物	Amino acids	氨基酸	C9H11NO2	166.086	165.079	1.989	M+H	0.87897	1	0.984	rp	63-91-2	6140	HMDB0000159	28	C00079	3.7083e+06	4.78481e+06	3.8792e+06	3.98178e+06	4.28241e+06	3.56113e+06	4.15538e+06	4.07023e+06	3.64038e+06	2.9448e+06	3.52317e+06	3.56327e+06	3.73137e+06	3.91151e+06	3.8638e+06	3.47553e+06	3.55551e+06	1.12248e+06	3.0822e+06	3.48871e+06	3.48847e+06	3.49686e+06	3.53099e+06	4.35328e+06	3.25902e+06	3.50755e+06	3.13127e+06	3.28847e+06
C18_positive	MW0056883	Colfosceril palmitate	菊苣棕榈酸酯	GP	甘油磷脂类	PC	磷脂酰胆碱	C40H80NO8P	818.531	733.562	9.9514	M+K+HCOOH	0.745238	3	0.9978	rp	63-89-8	452110	HMDB0000564	5548	C00157	1606.76	6471.67	13391.5	11248.2	22561.8	7635.2	213660	168954	35249.3	46894.9	21549.1	33792.1	28769.6	30026	34419.6	21743.1	58234.8	158021	6435.22	33918.9	15779.1	15071	24566.7	14574.9	4233.05	10299.7	11719.2	48665.4
C18_positive	MW0000138	Arecoline	槟榔碱	Alkaloids	生物碱	Piperidine alkaloids	哌啶类生物碱	C8H13NO2	138.091	155.095	2.704	M+H-H2O	0.92825	4	0.7273	rp	63-75-2	2230	HMDB0030353	-	C10129	323.479	493.896	324.031	111.958	568.603	429.354	650.816	448.52	318.522	374.913	414.301	305.302	488.662	702.387	573.08	639	656.807	9.94519	419.944	390.684	859.103	760.435	412.904	182.053	2915.96	2487.82	1889.28	3108.81
C18_positive	MW0108213	Methionine	L-蛋氨酸	Amino acid and Its metabolites	氨基酸及其代谢物	Amino acids	氨基酸	C5H11NO2S	150.058	149.051	1.1318	M+H	2.02179	1	0.9268	rp	63-68-3	6137	HMDB0000696	5664	C00073	304278	438351	531211	392662	454225	330918	301613	417770	191340	192742	369238	353202	277593	302407	448742	286374	237271	40469.8	238318	458697	239486	258629	350234	441149	203285	257105	413531	306638
C18_positive	MW0103519	Cytidine-5'-diphosphate	胞苷-5'-二磷酸	Nucleotide and Its metabolites	核苷酸及其代谢物	Nucleotide and Its metabolites	核苷酸及其代谢物	C9H15N3O11P2	386.015	403.018	4.3668	M+H-H2O	0.0276848	2	0.543	rp	63-38-7	6132	HMDB0001546	6313	C00112	1736.12	1662.24	242.535	315.071	763.144	1332.52	1967.16	724.398	1147.51	4353.8	3744.34	3515.19	5749.64	7942.16	2807.93	2313.4	9233	2614.46	3919.26	4060.77	2714.14	3258.34	2930.7	1803.62	1471.78	3177.91	1094.32	1583.92
C18_positive	MW0156069	Procaterol hydrochloride hemihydrate	盐酸丙卡特罗半水合物	Others	其他	Medicine	药物	C16H23ClN2O3	349.129	326.14	4.4732	M+Na	0.699	4	0.7328	rp	62929-91-3 | 81262-93-3	43091	HMDB0001924	-	-	1282.79	2555.17	2090.77	430.724	3233.65	1946.18	1159.73	1752.67	4563.28	3719.83	2086.46	2486.78	4053.85	2905.49	2430.83	999.521	4031.43	722.545	3749.95	1900.41	2180.11	2379.53	3688.43	3680.24	5093.1	6177.16	4348.01	5798.67
C18_positive	MEDP0513	Palmitic amide	十六碳酰胺	FA	脂肪酰类	Others	其他	C16H33NO	256.264	255.256	10.8081	M+H	1.01183	1	0.9736	rp	629-54-9	69421	HMDB0012273	-	-	129068	157172	172922	83432.6	124292	82924.7	66052	37970.2	41436.7	94826.6	68098	40092.2	44654.4	48119.3	39605.3	67946.1	112277	34300.5	86041.5	47502.2	63446.7	33309.9	20176.9	27225.1	31925.7	33118.2	35467.4	26224.8
C18_positive	MW0004136	3-methyl-N-naphthalen-2-ylbutanamide	3-甲基-N-2-萘基丁酰胺	Benzene and substituted derivatives	苯及其衍生物	Benzene and substituted derivatives	苯及其衍生物	C15H17NO	228.129	227.131	9.1409	M+H	22.9708	2	0.8271	rp	6286-27-7	222943	-	96371	-	54343.1	49465.8	49703.8	38740.8	43072.5	40504.2	41061.5	43378.8	42500.4	41311.1	41069.3	34471.5	40963.4	43235	48806.2	26614.1	33327.1	65804.9	40611.4	38761.7	34137.7	32774.2	30149.2	31764.1	39543.4	35359.7	45907.9	29251
C18_positive	ZINC95911868	1,7,9,15-Heptadecatetraene-11,13-diyne	1，7，9，15-十七碳四烯-11，13-二炔	Others	其他	Hydrocarbon derivatives	烃衍生物	C17H20	331.115	224.156	2.1867	M+K+NaCOOH	3.75175	4	0.6645	rp	62787-38-6	6442686	-	-	-	11286.9	10554.7	9955.93	7061.64	6200.17	8472.23	4708.81	5375.44	8928.26	8662.08	6347.99	4659.82	3807.4	3061.15	2579.92	5927.76	1217.12	428.346	6143.81	3717.71	8523.55	5424.35	5333.41	3757.85	8525.21	6037.59	6410.95	3723.27
C18_positive	MW0106702	Filfiline	非菲林	Heterocyclic compounds	杂环化合物	Heterocyclic compounds	杂环化合物	C26H47NO	390.358	389.366	6.7252	M+H	39.4132	4	0.5697	rp	62726-18-5	6443229	HMDB0030953	-	-	5729.28	5658.12	6018.44	4725.22	14586	4556.73	10609.5	4124.91	3780.45	3863.09	4895.03	4281.14	4799.55	3157.99	4968.01	7010.55	4087.09	21693.5	3804.36	4002.85	6357.57	4120.34	9783.75	3809.92	4411.47	2646.21	3715.39	2925.9
C18_positive	MW0142781	3alpha,12alpha-Dihydroxy-5beta-chol-6-en-24-oic acid	-	Aldehyde,Ketones,Esters	醛、酮、酯类	Esters	酯类	C24H38O4	355.263	390.277	6.8307	M+H-2H2O	0.225	3	0.9596	rp	62681-12-3	443323	-	-	-	61446.2	30798	61490.3	307939	315688	156607	280027	162787	150897	101538	77647.5	134979	322942	508084	167323	94381.7	389963	52801.3	101066	210751	33213.3	85508.8	247799	156332	77703.3	29739.8	48509.2	168243
C18_positive	MW0117997	2,5-Dimethylfuran	2,5-二甲基呋喃	Heterocyclic compounds	杂环化合物	Heterocyclic compounds	杂环化合物	C6H8O	119.049	96.0575	0.9334	M+Na	4.46272	4	0.65	rp	625-86-5	12266	HMDB0033182	-	-	27669.2	35936.3	18532.2	23034.2	22567.4	29562	13381.3	14615.6	17591	7130.64	18507.9	17261.3	14064.9	32915.7	17507.3	11046.8	15351	10402.5	8035.9	18616	12200.5	13879.2	11208.6	16344.5	20251.1	28054.2	13278.3	12606.1
C18_positive	MW0108240	Methoxyacetic acid	2-甲氧基乙酸	Organic acid and Its derivatives	有机酸及其衍生物	Organic acid and Its derivatives	有机酸及其衍生物	C3H6O3	156.976	90.0317	12.5154	M-2H+3Na	22.8711	2	0.6213	rp	625-45-6	12251	HMDB0041929	-	-	667154	665768	670442	711170	653550	510582	681853	639451	605974	666490	597081	597744	614669	576350	634659	589340	571906	527815	217497	560621	573359	175753	581305	548926	588642	601439	523078	536173
C18_positive	MW0119782	3-Vinyl-1,2-dithiacyclohex-4-ene	3-乙烯基-1,2-二硫代环己基-4-烯	Heterocyclic compounds	杂环化合物	Heterocyclic compounds	杂环化合物	C6H8S2	186.034	144.007	12.6485	M+CH3CN+H	18.6044	2	0.7367	rp	62488-52-2	525328	-	263591	-	73824.3	12305.1	87864.4	30108.7	70734.8	68468	76145.2	68840.5	16306.1	71419.7	78077	57418.2	67272	28714.2	71437.1	86708.4	70433.6	73691.1	65121.7	73783.3	76733.8	53348.5	18252.5	80970.7	77210.1	56965.9	22135.8	74490.2
C18_positive	MW0117458	2-(Benzo[d][1,3]dioxol-5-yl)-2-oxoacetic acid	2-(2H-1，3-苯并二恶茂-5-基)-2-氧代乙酸	Organic acid and Its derivatives	有机酸及其衍生物	Organic acid and Its derivatives	有机酸及其衍生物	C9H6O5	278.99	194.022	4.6274	M+K+HCOOH	0.933647	3	0.6305	rp	62396-98-9	14495374	HMDB0129377	-	-	236742	267166	264681	274540	338087	276728	295642	298347	256091	258860	262541	255540	312052	287808	295701	305868	235722	133064	290851	313676	326702	281170	313983	359551	310216	280107	288747	323405
C18_positive	pmb2826	(S)-2-Hydroxy-2-methylsuccinic acid	(S)-2-羟基-2-甲基丁二酸	Organic acid and Its derivatives	有机酸及其衍生物	Organic acid and Its derivatives	有机酸及其衍生物	C5H8O5	149.045	148.037	4.3668	M+H	1.17574	2	0.9067	rp	6236-09-5	441696	-	-	C02614	360846	390965	177607	166333	226122	360410	482287	269272	408977	618789	776488	607447	780783	947976	571516	464337	1.02431e+06	6784.28	553902	627414	461584	573919	562319	452003	307015	553757	491933	359487
C18_positive	MW0102923	Tricaproin	甘油三己酸酯	GL	甘油脂类	TG	甘油三酯	C21H38O6	404.296	386.267	7.1126	M+NH4	12.593	2	0.7838	rp	621-70-5	12131	HMDB0031125	-	-	1021.41	1075.65	951.767	442.458	1821.98	2471.88	302.864	895.207	1222.67	979.573	1944.52	679.271	758.319	291.802	427.909	1200.01	365.835	337.237	879.594	356.489	2140.39	1216.43	2251.21	515.032	3181.24	809.307	2067.51	1722.26
C18_positive	FDATN00790	Sulfacetamide sodium monohydrate	-	Others	其他	Medicine	药物	C8H11N2NaO4S	128.026	254.034	3.7943	M+2H	0.69925	4	0.7328	rp	6209-17-2	6419954	-	-	-	818.506	1972.37	942.066	1799.36	409.426	2476.59	3446.94	2366.77	1128.72	2564.86	3636.98	3053.93	4328.23	4443.94	4189.95	3989.65	10187.7	2347.87	3225.45	2813.26	1320.5	4099.51	5521.23	1992.29	583.4	4421.56	1778.34	3480.48
C18_positive	MW0148594	Discadenine	迪卡丹宁	Heterocyclic compounds	杂环化合物	Heterocyclic compounds	杂环化合物	C14H20N6O2	143.106	304.165	7.4946	M+H-C6H10O5	6.935	4	0.6035	rp	62061-49-8	135398674	-	-	C01804	3440.71	1881.67	2493.35	2245.83	2019.17	1761.8	1096.59	1156.27	1985.49	2307.02	2185.77	2160.22	2073.17	2189.23	2252.24	1464.1	2981.72	8.48329	2627.02	1654.25	2215.57	1823.72	1644.99	1052.7	2467.21	1537.36	2163.29	1869.25
C18_positive	MW0053603	ginsenoside F2	人参皂甙F2	Steroids	甾体	Steroid	甾体	C42H72O13	785.514	784.497	4.3361	M+H	11.0991	4	0.537	rp	62025-49-4	9918692	HMDB0039545	-	C20779	3502.44	4265.33	3760.62	5038.02	4156.26	1079.3	6420.47	2696.55	886.447	292.34	857.273	566.018	1058.36	614.273	1103.02	1261.9	875.22	296.551	103.813	1139.45	2471.44	1412.08	1057.98	1829.26	2865.46	5486.76	2652.32	1195.21
C18_positive	MW0007047	Ethyl 4-[(1H-1,2,3-benzotriazol-1-ylmethyl)amino]benzoate	4-[(1H-1,2,3-苯并三唑-1-基甲基)氨基]苯甲酸乙酯	Benzene and substituted derivatives	苯及其衍生物	Benzene and substituted derivatives	苯及其衍生物	C16H16N4O2	211.131	296.127	4.9559	M+H-C3H2O3	1.6855	4	0.7096	rp	62001-47-2	753295	-	-	-	21804.8	39973.4	26317.9	32539.6	50065.1	23380.1	35020	35069.9	22134.4	26365.8	25589.8	32030	25336.5	24537.4	25116.7	18834	19223.9	350.276	35932.4	32628.4	29145.7	23713.9	27923.6	40651	21455.3	28634.6	28537.3	38344.7
C18_positive	MEDL02763	3-Hydroxybenzyl alcohol	3-羟基苄醇	Benzene and substituted derivatives	苯及其衍生物	Benzene and substituted derivatives	苯及其衍生物	C7H8O2	373.146	124.052	3.8253	3M+H	1.07375	4	0.7239	rp	620-24-6	102	HMDB0059712	-	C03351	881.506	3806.21	1224.55	1130.92	2361.27	9624.27	1598.67	6183.27	1829.36	1812.46	1697.38	461.748	2445.89	2835.76	10092.4	3980.09	2549.82	381.092	4151.82	4299.13	8998.5	1382.16	2176.14	3707.81	1743.2	8859.93	1483.24	2280.75
C18_positive	MEDL01890	3-Methylbenzaldehyde	3-甲基苯甲醛	Benzene and substituted derivatives	苯及其衍生物	Benzene and substituted derivatives	苯及其衍生物	C8H8O	167.07	120.058	3.7788	M+HCOO+2H	0.4	3	0.7552	rp	620-23-5	12105	HMDB0029637	-	C07209	49980.7	64105.3	77652.2	59018	68578.4	58869.8	46267.7	65224.4	80650.8	58295.3	50319.5	45805	80788.9	71753.6	63606.2	73440.7	57783.1	21493.6	65114.6	68339.6	51078	83771.6	58353.5	75974.4	65236.3	64774.2	67947.7	70062.7
C18_positive	MW0109847	Thiourea	硫脲	Alcohol and amines	醇、胺类	Polyamines	多胺	CH4N2S	118.038	76.0095	1.7286	M+CH3CN+H	14.1533	2	0.7925	rp	62-56-6	2723790	HMDB0034155	-	C14415	13057.6	13005.4	12431.1	12665.1	12373.9	12051.8	12259	11919	12201.5	12707	10477.5	12509.3	10817.2	10645.2	11673.7	11519.3	10713.9	1996.99	11339.2	11672.4	10879.5	11470.2	11600.9	10332.6	13222.8	11830	11920.6	11768.4
C18_positive	MW0168753	Aniline	苯胺	Benzene and substituted derivatives	苯及其衍生物	Benzene and substituted derivatives	苯及其衍生物	C6H7N	116.052	93.0578	1.7286	M+Na	5.62688	4	0.6274	rp	62-53-3	6115	HMDB0003012	489	C00292	73536.3	76106.6	75255.5	73292.5	73427.4	66880.3	70177.4	75844	69640.5	70159.8	67585.8	73295.4	66292.2	64809.4	69841.2	67126.4	62649.7	21966.5	64668.4	66547.4	65284.1	64840.9	67047.8	61340.6	72282.5	72782.2	69678.9	70439.2
C18_positive	MEDP0125	Choline	胆碱	Tryptamines,Cholines,Pigments	色胺、胆碱、色素	Cholines	胆碱类	C5H14NO+	104.106	104.108	9.6039	M+	1.3714	3	0.8332	rp	62-49-7	305	HMDB0000097	56	C00114	123185	110398	109581	100273	86515.8	38348.5	74923.3	65380.8	61896.6	63208	62143.8	43923.2	37947.3	40683.9	76426.4	62327.9	52760.5	39973.1	65978.5	42871.7	19936.5	7110.23	22292.6	39885	51923.5	35257.5	41310.3	42507.2
C18_positive	MW0006930	Dopamine	多巴胺	Alcohol and amines	醇、胺类	Polyamines	多胺	C8H11NO2	200.09	153.079	1.1468	M+HCOO+2H	3.325	3	0.8494	rp	62-31-7	681	HMDB0000073	64	C03758	970.992	2747.58	1699.02	967.92	5451.28	3895.65	1656.67	2166.58	2412.57	569.597	658.937	17.8289	122.644	1220.14	245.6	167.994	282.998	12.987	1789.84	284.982	184.75	1216.74	221.513	5134.9	178.781	391.076	486.753	1194.22
C18_positive	MW0149543	Geranylbenzoquinone	香叶基苯醌	Benzene and substituted derivatives	苯及其衍生物	Benzene and substituted derivatives	苯及其衍生物	C16H20O2	245.154	244.146	6.3876	M+H	4.175	4	0.6558	rp	61977-06-8	5281739	-	-	C10351	2059	2038.99	3891.83	1761.5	4448.83	3028.44	2141.9	1509.03	2344.26	2444.79	2193.82	1629.06	2310	2293.73	1147.88	1586.02	511.146	72.394	2687.97	1641.01	2588.87	1510.54	1463.29	2931.42	1490.78	1611.32	1133.53	1210.25
C18_positive	ZINC8214406	Imperialine	西贝素	Heterocyclic compounds	杂环化合物	Heterocyclic compounds	杂环化合物	C27H43NO3	430.322	429.324	10.242	M+H	23.1317	2	0.7657	rp	61825-98-7	442977	-	-	-	12363	11314.8	10971.1	13129.2	8731.21	9658.94	10568.4	12054.7	6526.13	7570.84	9284.25	9029.16	5618.26	5986.33	6694.14	9351.38	8290.63	5892.18	8594.18	6410.14	8292.73	2812.51	5108.1	5338.74	5444.63	4990.36	8355.69	7902.5
C18_positive	MW0138867	Malvidin 3-sophoroside 5-glucoside	Malvidin 3-槐糖苷 5-葡萄糖苷	Flavonoids	黄酮	Anthocyanidins	花青素	C35H45O22+	545.834	817.24	3.2384	2M+3H	6.42214	4	0.6127	rp	61811-04-9	74977114	HMDB0038032	-	-	37273.2	24594	29774.9	20487.9	11162.5	5610.21	33878.1	25258.2	11357.3	6130.5	7105.49	13822.8	6253.79	3396.04	4802.29	7276.33	9157.73	2651.74	20179.6	6488.16	11550.9	7826.42	10323.7	3811.46	15248.7	7497.23	10672.8	8323.67
C18_positive	MW0006166	Benzamidine	苯甲脒	Benzene and substituted derivatives	苯及其衍生物	Benzene and substituted derivatives	苯及其衍生物	C7H8N2	279.101	120.069	1.8052	2M+K	2.12917	2	0.7236	rp	618-39-3	2332	HMDB0248970	-	C01784	190674	207920	125918	172115	230569	197893	118754	202271	107358	121044	180508	190144	149624	189924	220121	204683	128390	36001.4	179439	194019	59417.7	123660	108205	271346	134653	149882	87610.8	235880
C18_positive	MEDP1131	Arachidoyl glycine	花生酰甘氨酸	Alcohol and amines	醇、胺类	Amines	胺类	C22H43NO3	392.314	369.324	9.4505	M+Na	0.442818	2	0.9237	rp	617703-96-5	71433203	-	-	-	562.822	1302.88	1306.25	573.98	1837.23	587.147	398.644	384.717	132.42	720.143	1064.27	227.149	325.255	198.532	972.861	817.719	672.638	156.328	449.144	1563.32	454.006	168.553	459.334	191.323	73.1627	106.91	908.156	721.66
C18_positive	MW0142080	2,5-Dichloro-1,4-benzoquinone	2,5-二氯对苯醌; 2,5-二氯-1,4-苯醌	Benzene and substituted derivatives	苯及其衍生物	Benzene and substituted derivatives	苯及其衍生物	C6H2Cl2O2	222.953	175.943	1.7286	M+HCOO+2H	5.10382	3	0.7139	rp	615-93-0	12011	-	-	C21104	13326.1	12035.7	11642.7	10479.9	9197.78	8192.63	8873.32	9516.79	9424.85	10745.9	6909.24	9591.42	7754.13	8003	8495.6	8135.68	6656.37	1334.9	7598.26	7951.1	7749.78	8332.48	6456.94	6408.45	8304.68	8813.59	6707.56	8014.46
C18_positive	MW0053857	Chimyl alcohol	1-O-十六烷基-sn-甘油；1-O-十六烷基甘油；桂皮醇；甘油十六烷基醚	GL	甘油脂类	MG	单甘油酯	C19H40O3	339.29	316.298	8.9152	M+Na	1.86325	4	0.7055	rp	6145-69-3 | 53584-29-5	72733	-	24090	-	5324.21	8041.13	6635.09	3738.23	5658.79	3629.55	4802.42	5512.1	3026	2050.3	3769.68	3678.03	4668.81	4902.86	6198.34	6137.6	4628.62	4716.13	2569.8	4210.05	4438.05	1849.93	2828.23	3183.97	2235.24	4180.45	3365.31	4645.61
C18_positive	MW0104841	1,2-Ethylenediphosphonic acid	2-膦酰基乙基膦酸	Organic acid and Its derivatives	有机酸及其衍生物	Organic acid and Its derivatives	有机酸及其衍生物	C2H8O6P2	172.977	189.98	12.8045	M+H-H2O	0.65422	2	0.7231	rp	6145-31-9	80247	HMDB0013233	-	-	724881	907104	1.10641e+06	593115	218105	450547	286259	866820	935799	209138	315039	579958	1.12022e+06	951907	378787	554160	689467	847062	849930	791060	572200	743996	864129	840730	572817	592020	716936	831481
C18_positive	MW0104770	2-Hydroxycinnamic acid	2-羟基肉桂酸	Benzene and substituted derivatives	苯及其衍生物	Phenolic acids	酚酸类	C9H8O3	165.055	164.047	1.1318	M+H	0.504935	1	0.9065	rp	614-60-8	637540	HMDB0002641	6727	C01772	850092	1.39746e+06	1.04669e+06	1.16155e+06	1.14775e+06	824219	794575	896494	821418	550428	653064	679058	599291	727335	704853	657139	538130	157979	534692	728264	497476	550899	545878	1.02855e+06	665304	614719	632966	651557
C18_positive	FDATP00926	Procainamide hydrochloride	-	Others	其他	Medicine	药物	C13H22ClN3O	209.081	271.145	2.1714	2M+2Na+K	0.35025	4	0.7413	rp	614-39-1	66068	-	-	-	1477.79	8506.69	7224.27	8692.71	5614.84	12241.7	9720.57	14311.1	5710.26	10279	7599.14	2850.8	13432.9	10571.3	12816	8678.64	11492.6	168.331	8075.57	8210.14	10322.1	8688.06	10380.2	2509.85	11335.7	9273.51	4966.03	11902.2
C18_positive	MW0139587	Rifapentine	利福喷丁	Heterocyclic compounds	杂环化合物	Heterocyclic compounds	杂环化合物	C47H64N4O12	877.455	876.452	3.9494	M+H	2.36614	4	0.6942	rp	61379-65-5	135403821	HMDB0015332	-	C08059	11369.8	96895.8	17237.3	12063.7	24657.3	65682.5	22089.2	110966	58491.4	32624.1	27008.1	37445.8	50157.7	41275	53195.7	60561.3	19214.1	10964.9	23203.3	15893.1	15245.3	19422.4	20098.1	29260.6	6064.62	23949.5	10086.7	41319.4
C18_positive	MW0108676	Guanidinosuccinic acid	胍基琥珀酸	Organic acid and Its derivatives	有机酸及其衍生物	Organic acid and Its derivatives	有机酸及其衍生物	C5H9N3O4	158.06	175.059	2.4816	M+H-H2O	9.77653	2	0.6853	rp	6133-30-8	439918	HMDB0003157	10	C03139	22765.9	21308.1	17786.6	19764.7	23279.5	24474.9	17725.5	20399.7	19848.6	19445.8	22277.4	26518.6	21161.5	24256.6	22574.4	19679.1	21789.3	20996.9	21004.4	20378.9	19952.9	22748.5	19683.7	26220.9	22216.3	20572.9	21489.2	22358.2
C18_positive	MW0112082	2-Aminoacetophenone	2-氨基苯乙酮	Aldehyde,Ketones,Esters	醛、酮、酯类	Ketones	酮类	C8H9NO	118.065	135.068	5.1868	M+H-H2O	0.147815	2	0.902	rp	613-89-8	11952	HMDB0032628	-	-	62949.2	65012.2	72361.2	64619.2	67155.8	57469	64628.7	63093.1	60979.2	59278.5	67753.4	64715.8	70012.8	67632.3	69373.1	67145	76370	44603.9	66653.4	70199.7	64350.8	66066.4	64575	63851.2	65830.6	65681.1	68845.7	70047.3
C18_positive	MW0122717	Acepromazine	乙酰丙嗪	Heterocyclic compounds	杂环化合物	Heterocyclic compounds	杂环化合物	C19H22N2OS	393.101	326.145	7.859	M-2H+3Na	10.3822	2	0.5851	rp	61-00-7	6077	HMDB0015552	-	-	24.0661	35.8951	20.1158	3.17677	38.9947	27.4804	9.66089	11.5784	26.836	2.71921	27.096	22.2191	19.3352	15.2171	30.1451	26.2855	72.2764	46.7041	8.54693	17.6217	4.31049	9.06418	9.12982	18.3234	23.9922	3.2189	4.07955	20.3311
C18_positive	MW0110745	2-Hexadecanoylthio-1-ethylphosphorylcholine	2-十六烷基硫代-1-乙基磷酰胆碱	Organic acid and Its derivatives	有机酸及其衍生物	Phosphoric acids	磷酸类化合物	C23H48NO5PS	528.308	481.299	8.7938	M+HCOO+2H	5.9889	2	0.665	rp	60793-01-3	194114	-	44943	-	34278.1	63814.8	39261.7	43976.3	57239.3	33042.6	58287.8	52190	39031.6	29023.3	59217.9	27737.4	33774.4	47830.4	78618.9	104745	77231.6	40804.9	50423.3	70491.2	47632.2	38623.5	39552.3	19738.9	17404	25998.4	33848.3	36134.7
C18_positive	MW0054544	1-Arachidonoyl-sn-glycero-3-phosphocholine	LysoPC(20:4(5Z,8Z,11Z,14Z))	GP	甘油磷脂类	LPC	溶血磷脂酰胆碱	C28H50NO7P	582.296	543.332	8.3422	M+K	0.360642	3	0.9836	rp	60701-99-7	24779476	HMDB0010395	-	C04230	14447.7	11461.4	13155.8	11952.3	15355.9	7099.44	8566.68	9489.43	15524.3	12342.1	12040.2	11165.8	9233.56	4701.56	12539.9	12641.1	7843.75	5495.55	10339.3	9103.65	6488.19	8217.58	7498	17220.4	9309.44	8379.54	8144.19	13042.4
C18_positive	MW0116487	1-Carbazol-9-yl-3-(4-chlorophenoxy)propan-2-ol	1-咔唑-9-基-3-(4-氯苯氧基)丙-2-醇	Heterocyclic compounds	杂环化合物	Indole and Its derivatives	吲哚及其衍生物	C21H18ClNO2	310.095	351.103	2.3723	M+H-COCH2	1.5165	4	0.9635	rp	6070-08-2	2884287	-	-	-	16264.2	25785.3	14075.2	10715.8	27878.1	42060.2	10921	12228.2	11200.6	26891.1	12244.6	6271.03	11275.5	11250.3	6831.8	17823	4623.41	110.787	14918.4	9332.07	21242	12768.8	13504	12186.1	16448.7	17236.8	10396.8	10140.8
C18_positive	MW0009560	Propiverine	丙哌维林	Benzene and substituted derivatives	苯及其衍生物	Benzene and substituted derivatives	苯及其衍生物	C23H29NO3	368.217	367.215	2.9779	M+H	1.85975	4	0.7056	rp	60569-19-9	4942	HMDB0041999	-	C07852	3371.64	10713.7	1789.67	2273.58	22603.7	7072.53	6920.3	4987.42	3218.62	13925.5	13546.5	3715.28	4542.91	22475.5	1432.82	9765.92	1274.47	504.869	11374.5	9275.44	22088.5	11574.5	14513.9	39949.3	9315.62	6462.72	4390.75	691.305
C18_positive	MEDL01793	Jubanine A	Jubanine A	Alkaloids	生物碱	Alkaloids	生物碱	C40H49N5O6	696.383	695.368	9.4198	M+H	8.33402	3	0.6854	rp	60375-07-7	101316794	HMDB0030205	-	-	12029.4	7141.57	3377.54	2903.1	14396.7	26622.4	10219	7746.35	7468.14	9937.16	11876	5658.07	21584.8	15479.3	2797.23	13461.4	649.223	390.294	5416.95	11298.1	16142.6	7797.42	14960.6	18799.1	4178.36	3527.96	2901.74	4369.52
C18_positive	MW0154301	Narbomycin	纳博霉素	Heterocyclic compounds	杂环化合物	Heterocyclic compounds	杂环化合物	C28H47NO7	548.301	509.335	8.3198	M+K	4.42363	4	0.6508	rp	6036-25-5	5282036	-	-	C11998	9380.05	10714.2	3332.21	2212.74	7229.51	3265.99	2444.19	4847.86	2746.47	1609.56	7484.07	4271.96	1417.6	6079.53	2354.43	5262.95	4037.45	2946.75	4491.9	2443.2	4462.75	4114.02	5043.4	828.979	4821.48	2968.64	5454.29	4602.86
C18_positive	MW0114733	L-Gulose	L-古洛糖	Carbohydrates and Its metabolites	碳水化合物及其代谢物	Sugars	糖类	C6H12O6	383.116	180.063	0.7677	2M+Na	2.26351	1	0.9985	rp	6027-89-0	10130220	HMDB0012326	-	C15923	77797.5	64296.2	134574	160100	72951.7	108526	93112.7	126214	89808.9	106962	145547	112934	96413.7	99347.9	87396.9	105422	125346	167757	116404	93663.7	69304	118669	104525	117266	70648.5	142196	114993	135420
C18_positive	MW0151809	Isococculidine	异环己烷；1，2-二脱氢-3，15-二甲氧基-(3-BETA)-刺桐多糖	Alkaloids	生物碱	Alkaloids	生物碱	C18H23NO2	324.14	285.173	5.2789	M+K	2.19775	4	0.698	rp	60229-91-6	442300	-	-	C09546	684.955	76.28	518.76	1112.14	1122.92	471.273	1184.55	382.322	859.635	579.933	506.415	412.908	2040.15	1284.97	473.803	461.367	439.164	118.17	815.313	448.008	1014.49	960.599	735.074	1679.6	300.791	515.189	521.063	843.873
C18_positive	MW0000353	Ipratropium	异丙托溴铵	Alkaloids	生物碱	Tropan alkaloids	莨菪烷类生物碱	C20H30NO3+	355.212	332.223	6.7402	M+Na	0.432987	3	0.5576	rp	60205-81-4	657309	HMDB0014476	-	C07052	10863.7	11984.5	11217.4	6242.23	6817.22	98566	3795.3	52017.6	5804.69	5581.21	7550.35	3067.83	8634.78	9116.85	35647.3	17050.1	4185.52	1250.41	9276.2	10613.9	26437.8	4368.82	3672.1	8822.15	7290.49	59038.4	3877.63	8791.35
C18_positive	MW0106741	Gabapentin	加巴喷丁	Amino acid and Its metabolites	氨基酸及其代谢物	Amino acid derivatives	氨基酸衍生物	C9H17NO2	155.106	171.126	3.9339	M+H-NH3	2.32225	4	0.6952	rp	60142-96-3	3446	HMDB0005015	2989	-	15981.7	14514.5	24687.1	6868.2	46468	66829.7	13683.5	18648.4	17536	17196.1	15634.3	17198.6	13627.8	7618.94	6770.13	15190.8	15605.2	3007.01	9589.21	24562.4	41182	9241.03	9381.29	26771.1	40790.9	26677.8	24104.1	17005.3
C18_positive	MW0104247	1H,3H-Thieno[3,4-c]furan-1,3-dione	1H,3H-噻吩并[3,4-c]furan-1,3-dione	Aldehyde,Ketones,Esters	醛、酮、酯类	Ketones	酮类	C6H2O3S	154.977	153.972	13.2948	M+H	1.16175	4	0.7218	rp	6007-85-8	315608	-	-	-	7061.79	5840.38	14715.5	6441.96	7645.68	7854.21	8584.53	6977.76	6593.82	5078.06	8708.47	12559.3	8437.05	11120.4	5335.49	11833.5	7108.62	6159.04	7310.63	9551.16	5454.9	6297.62	8032.49	6217.81	6624.3	26326.9	3695.91	5179.68
C18_positive	MW0124681	Linalyl oxide	氧化芳樟醇	Heterocyclic compounds	杂环化合物	Heterocyclic compounds	杂环化合物	C10H18O2	171.137	170.131	5.4652	M+H	0.95346	2	0.7286	rp	60047-17-8	22310	HMDB0035907	-	-	44288.1	43537.1	46179.8	43770.2	35454.8	37192.4	44003	42817.9	42504.8	42243.2	45337.8	48189.2	44035.3	45403.7	49646.6	40655.5	45007.7	99.3287	39426.4	46292	39509.1	39506.8	38918.5	46747.1	38252.8	43223.9	44117	42086.6
C18_positive	MEDN0283	2-Hydroxybutyric acid	2-羟基丁酸	Organic acid and Its derivatives	有机酸及其衍生物	Organic acid and Its derivatives	有机酸及其衍生物	C4H8O3	149.023	104.047	9.6492	M-H+2Na	11.65	3	0.5239	rp	600-15-7 | 565-70-8	11266	HMDB0000008	-	-	1.3782e+06	1.29762e+06	1.3982e+06	1.45724e+06	1.20793e+06	1.28027e+06	1.43099e+06	1.22799e+06	1.31449e+06	1.34278e+06	1.65093e+06	1.36946e+06	1.26925e+06	1.34752e+06	1.35008e+06	1.31154e+06	1.35259e+06	1.46702e+06	1.31861e+06	1.29103e+06	1.14725e+06	1.10621e+06	1.19919e+06	1.20593e+06	1.25048e+06	1.2284e+06	1.65761e+06	1.38613e+06
C18_positive	MW0054784	Methimazole	甲巯咪唑	Heterocyclic compounds	杂环化合物	Heterocyclic compounds	杂环化合物	C4H6N2S	190.944	114.025	12.9768	M-H+2K	2.99081	2	0.5402	rp	60-56-0	1349907	HMDB0014901	-	C07190	20448	7780.99	6773.4	7347.75	6223.48	2843.11	5845.46	6820.83	6051.78	6858.3	6136.35	6635.7	2108.82	7492.33	6866.32	6144.36	4389.29	16228.1	6057.2	6925.84	10283.3	6513.45	3283.19	6068.62	11716.9	12865.7	5273.01	1974.18
C18_positive	MW0015756	Aminocaproic acid	6-氨基己酸	Amino acid and Its metabolites	氨基酸及其代谢物	Amino acid derivatives	氨基酸衍生物	C6H13NO2	123.044	131.095	0.9259	2M+3Na+K-H	3.42825	4	0.6712	rp	60-32-2	564	HMDB0001901	-	C02378	31635.4	39234.4	20499.3	23526.8	21628.4	25798	13595.4	15110.5	18445.5	6856.69	21815.5	17315.6	13223.2	19204.7	16513	13933.2	16315.7	800.075	11011.9	18571.6	12600.8	15179.8	12363.5	18630.4	15205.2	15936.6	15128.6	14423.4
C18_positive	MEDN0006	L-Tyrosine	L-酪氨酸	Amino acid and Its metabolites	氨基酸及其代谢物	Amino acids	氨基酸	C9H11NO3	182.081	181.074	1.1468	M+H	0.647889	1	0.9048	rp	60-18-4	6057	HMDB0000158	34	C00082	1.51724e+06	2.38726e+06	1.97223e+06	2.05856e+06	2.01404e+06	1.69698e+06	1.42186e+06	1.47614e+06	1.3923e+06	982650	1.25844e+06	1.13735e+06	1.07072e+06	1.22956e+06	1.18894e+06	1.18393e+06	951357	241676	930953	1.24474e+06	913735	981576	944261	1.74482e+06	1.23882e+06	1.17132e+06	1.16298e+06	1.14489e+06
C18_positive	MW0001082	1-(2-Fluoro-benzyl)-4-methanesulfonyl-piperazine	1-(2-氟-苄基)-4-甲磺酰基-哌嗪	Benzene and substituted derivatives	苯及其衍生物	Benzene and substituted derivatives	苯及其衍生物	C12H17FN2O2S	273.109	272.099	6.0794	M+H	1.192	4	0.7211	rp	5990-85-2	717285	-	-	-	4418.89	6243.45	5992.3	6549.41	7302.61	4068.77	6743.3	4618.82	7838.4	3049.37	6107.2	4779.76	6283.86	4498.7	5450.92	3623.18	2772.68	1448.15	2368.54	5363.16	3471.93	4587.02	4905.42	4843.59	1695.8	5430.35	6301.61	1315.4
C18_positive	MEDN0546	13,14-dihydro-15-keto PGD2	11，,15-双酮基-11羟基-5Z前列腺素E2	Hormones and hormone related compounds	激素及激素相关物质	Hormones and hormone related compounds	激素及激素相关物质	C20H32O5	335.22	352.225	7.2637	M+H-H2O	5.5965	1	0.6664	rp	59894-07-4	5283036	HMDB0060042	-	-	90777.2	182078	135214	87730	249596	134879	165838	127883	96605.8	114544	100612	68119.8	68966.1	120573	161822	106092	92096.8	22323.3	103966	132906	149118	67989.6	104576	63306.3	117103	139709	181043	157793
C18_positive	MW0107691	L-Dihydroorotic acid	L-氢化乳清酸	Organic acid and Its derivatives	有机酸及其衍生物	Organic acid and Its derivatives	有机酸及其衍生物	C5H6N2O4	205.038	158.033	0.5672	M+HCOO+2H	20.7976	2	0.5268	rp	5988-19-2	439216	HMDB0003349	6899	C00337	9246.74	12326.7	17310.3	15434.5	10002.4	14880.6	15796.4	9371.51	6148.66	19247.5	14298.9	6577.84	12602.1	13625.6	8428.43	14287.4	14045.5	4445.35	14664.9	8443.39	17347	14660.1	18414.4	14610.4	16345.8	12978.2	13981.6	1016.59
C18_positive	MW0006597	Citalopram	西酞普兰	Benzene and substituted derivatives	苯及其衍生物	Benzene and substituted derivatives	苯及其衍生物	C20H21FN2O	325.175	324.164	8.0408	M+H	9.97356	2	0.8993	rp	59729-33-8	2771	HMDB0005038	1781	C07572	11770.4	16714.1	25788.2	19629.2	12121.3	10934.5	26267.7	22894	17192.9	15056.1	15486.7	6149.06	25911.2	20893.1	14409.7	14994.9	29776.3	5164.07	13482.7	18644.2	12211.3	12645.5	29627	19016.4	7980.58	14331.8	19474.1	14210.2
C18_positive	MW0107878	L-Homocysteine sulfonic acid	L-同型半胱氨酸磺酸	Organic acid and Its derivatives	有机酸及其衍生物	Organic acid and Its derivatives	有机酸及其衍生物	C3H9NO3S2	209.965	171.002	0.9035	M+K	5.02785	3	0.5245	rp	59729-28-1	21252279	HMDB0002238	6566	-	7609.64	4237.57	3711.08	2969.89	6252.79	3355.34	5019.87	3912.6	3710.38	3974.3	4302.19	4397.49	4154.84	3336.46	3456.07	6040.98	4930.58	3663.64	5084.88	4957.08	4094.62	4248.3	4492.18	2636.69	4305.79	4026.98	4105.17	3329.74
C18_positive	MW0150045	Glu-Leu	谷氨酸-亮氨酸	Amino acid and Its metabolites	氨基酸及其代谢物	Small Peptide	小肽	C11H20N2O5	243.134	260.137	2.9441	M+H-H2O	0.365767	2	0.9401	rp	5969-52-8	9813855	HMDB0028823	44684	-	16721.9	22928.5	15124.2	19769.6	35957.3	14175.9	75347.7	58538.1	116470	31110.8	32996.6	27206.1	57863.6	127261	117240	156598	49991.3	35522.5	22277.4	30244	27144.2	52882.8	93295.3	66409.8	10779.4	21131.7	24501.8	24534.3
C18_positive	MW0003799	3-Amino-2-naphthoic acid	3-氨基-2-萘甲酸	Benzene and substituted derivatives	苯及其衍生物	Benzene and substituted derivatives	苯及其衍生物	C11H9NO2	188.07	187.063	4.1056	M+H	1.73795	1	0.7559	rp	5959-52-4	22244	-	34509	-	517710	575593	650034	663932	635305	550928	614537	646188	558531	528348	501692	506877	608314	592212	623074	577798	522251	101828	514504	566016	520861	560005	573853	638871	546105	541009	591324	631765
C18_positive	MW0054400	L-Menthyl acetoacetate	L-乙酰乙酸薄荷酯	Aldehyde,Ketones,Esters	醛、酮、酯类	Esters	酯类	C14H24O3	241.18	240.173	7.171	M+H	6.13825	4	0.8679	rp	59557-05-0	43045	HMDB0032369	-	-	61163.2	14984	32948.3	18742.5	30709.3	18305.5	46464.5	52527.2	31448.8	14880	24496.5	30770.3	72626.2	25298.3	69603.4	19724.9	24163.2	6918.92	20771.2	26029.3	18476.7	20769	22211.3	14773	10057.9	30416.1	15700.4	57341.3
C18_positive	MW0168353	Megestrol acetate	醋酸甲地孕酮	Hormones and hormone related compounds	激素及激素相关物质	Hormones and hormone related compounds	激素及激素相关物质	C24H32O4	385.231	384.23	7.0168	M+H	17.3003	1	0.6113	rp	595-33-5	11683	-	-	C08151	54388.8	53519.5	53983.2	55530	54362.3	42235.1	45860	43307.7	42339	38886.3	46703.5	41991.3	44599.6	44138	45287.7	43156.4	47668.3	10147.1	48288.6	42071.9	38971.1	52943.2	47683.7	38017.7	44487.1	44450.4	47076.6	48060
C18_positive	ZINC103578297	(1S,2R,10S,11S)-21,24-dimethyl-3,12,21,24-tetrazahexacyclo[9.7.3.32,10.01,10.04,9.013,18]tetracosa-4,6,8,13,15,17-hexaene	-	Others	其他	Others	其他	C22H26N4	329.211	346.216	5.9719	M+H-H2O	0.63275	4	0.7344	rp	595-05-1	73418	-	-	-	900.525	1127.47	3244.05	12794	15641.4	2215.38	10133.6	7579.31	10606.1	11531.9	14100.3	1381.01	4607.07	4003.81	8085.44	4728.98	9043.57	2422.32	7723.28	8553.77	10290.3	9768.01	11343.3	8264.15	9364.28	6181.12	9397.8	7040.84
C18_positive	MW0011465	(8'R)-Neochrome	(8'R)-新铬	Others	其他	Others	其他	C41H58O3	581.428	598.439	8.6738	M+H-H2O	10.3917	3	0.7198	rp	59491-56-4	131750958	HMDB0030100	-	-	664318	630532	700530	546708	666980	428204	494584	463057	510960	558565	484494	520537	553099	485818	431808	579162	589176	519953	491770	584388	519963	505814	502714	427896	488474	513627	459833	513586
C18_positive	MW0123236	Carpipramine	卡匹帕明	Heterocyclic compounds	杂环化合物	Heterocyclic compounds	杂环化合物	C28H38N4O	447.31	446.305	7.5252	M+H	1.25923	4	0.9695	rp	5942-95-0	2580	-	-	-	20466.1	18923.6	24892.4	25924.1	28081.4	16051.7	55493.1	23656.5	17056	20599.8	32803.6	13039.7	18686.7	38753.9	18523.9	16128.6	16139.9	1708.3	32212.5	38742	34290.3	49122.2	20441.9	21266.4	12547.7	23264.6	35911.9	11346.4
C18_positive	MW0012975	1-Hexadecanoyl-2-octadecanoyl-sn-glycero-3-phosphocholine	1-棕榈酰基-2-硬脂酰基-sn-甘油-3-磷酸胆碱	GP	甘油磷脂类	PC	磷脂酰胆碱	C42H84NO8P	784.582	761.593	8.8692	M+Na	0.521616	2	0.8395	rp	59403-51-9	24778686	HMDB0007970	-	-	31.2155	110.056	531.074	1274.29	2971	386282	27728.1	52300.2	423065	308001	1.29934e+06	737215	1.09801e+06	1.02153e+06	1.01764e+06	718886	24956.8	782180	436538	317826	701650	1.22247e+06	1.00683e+06	1.15864e+06	447464	803046	900154	261184
C18_positive	MEDL01839	8-Methyl-6-nonenoic acid	8-甲基-6-壬酸	FA	脂肪酰类	FFA	游离脂肪酸	C10H18O2	171.138	170.131	6.3416	M+H	0.219898	1	0.5696	rp	59320-77-3	5365959	HMDB0012183	-	C18202	52081.4	42914.3	40088.9	36142.3	37962.1	52386.8	31983.2	35877.2	42809.9	55016.6	62545.1	49144	52485.2	56994.8	37502.3	40131.2	56457.8	93.9082	52962.6	48584.8	48477.2	54136.3	44330.6	43452.9	52878.9	55154.5	54341	43368
C18_positive	Lmmp003091	Multinoside A	槲皮素-3-O-(4''-O-葡萄糖基)鼠李糖苷	Flavonoids	黄酮	Flavonoid	黄酮	C27H30O16	628.195	610.153	11.1781	M+NH4	11.6007	2	0.6853	rp	59262-54-3	5319943	HMDB0037935	-	C17563	4470.39	2347.41	1926.83	1493.75	81.4743	130263	87855.8	45.6468	119014	107685	231.447	160.515	144610	53.6341	127962	106570	36.9618	125270	613.956	116455	140678	143569	39.624	122407	131322	287.152	7.23462	110079
C18_positive	MW0054768	Menthyl lactate	乳酸薄荷酯	Terpenoids	萜类	Terpenoids	萜类	C13H24O3	213.149	228.173	8.1769	M+H-CH4	1.13825	4	0.7223	rp	59259-38-0	62151	HMDB0037212	-	-	15920.3	12748.4	12185.5	18349	10406	2416.61	24782.7	21598.5	30742.6	6988.17	13590.7	14544.1	15965.9	18964.8	16823.9	10111.9	12453.2	323.26	15185.4	8846.51	17452	12191.8	22501.8	12198.1	8040.18	10176.1	11894.4	15148.3
C18_positive	MW0017047	Chikusetsusaponin Ia	竹叶皂苷Ia	Steroids	甾体	Steroid	甾体	C41H70O12	737.502	754.487	10.0276	M+H-H2O	23.5867	3	0.6069	rp	59252-86-7	13386145	HMDB0034994	-	C17544	19573	21455.8	20879.5	21959.4	21336.8	11676	17482.5	13806.7	12744.8	14712.9	11219	10747	11900.1	12177.9	14999.8	12739.8	13643.5	6753.65	15300.7	11404.6	10680.2	8049.59	12305.8	14013	10126.2	11619.6	16103.9	16043.1
C18_positive	MW0017043	Chenodeoxycholate 7-monosulfate	鹅去氧胆酸盐7-单硫酸盐	Aldehyde,Ketones,Esters	醛、酮、酯类	Esters	酯类	C24H40O7S	490.285	472.25	3.4845	M+H+NH3	5.34778	4	0.6327	rp	59132-31-9	21252308	HMDB0002522	6709	-	3634.45	6404.68	13362.6	12970.3	21551.8	5539.93	6704.37	7389.44	20120	7811.47	13061.1	9691.04	10637.8	8505.4	8874.03	10190.3	7499.04	10200	6458.5	11804.5	8921.81	8069.92	5869.25	6733.83	8693.19	6427.93	12291.8	11994.8
C18_positive	MW0109110	2-[[2-[[2-[(2-Amino-3-phenylpropanoyl)amino]acetyl]amino]-3-phenylpropanoyl]amino]acetic acid	Phe Gly Phe Gly	Amino acid and Its metabolites	氨基酸及其代谢物	Small Peptide	小肽	C22H26N4O5	427.205	426.19	7.2867	M+H	4.0666	2	0.8811	rp	59005-83-3	335053	-	65366	-	6504.2	2914.85	2319.2	2238.14	5078.27	14322	1151.41	2469.56	4178.44	4006.66	4134.2	1720.63	1880.96	304.757	728.797	3110	85.2488	5.17526	5405.89	2516.93	5453.64	2525.2	3545.22	4186.88	1995.36	2465.35	2593.34	2174.48
C18_positive	MW0005222	4-Methylbenzyl alcohol	4-甲基苄醇	Benzene and substituted derivatives	苯及其衍生物	Benzene and substituted derivatives	苯及其衍生物	C8H10O	283.108	122.073	3.6391	2M+K	3.55	3	0.6592	rp	589-18-4	11505	HMDB0041609	-	C06757	37945	52870.9	41320.4	33894.9	58854.3	38905	40380	51148.9	29776.8	39302.9	34390.9	37395.4	35788.2	45659.4	51634.7	44590.8	24303.9	10644.6	29611.3	30937.8	31685.1	32207.2	33601	56975.4	42655.4	33864.3	31934.7	29149.4
C18_positive	MW0142358	(4R,6R)-6-[2-[(1S,2S,8aR)-2-methyl-1,2,6,7,8,8a-hexahydronaphthalen-1-yl]ethyl]-4-hydroxyoxan-2-one	-	Aldehyde,Ketones,Esters	醛、酮、酯类	Ketones	酮类	C18H26O3	329.152	290.188	4.3053	M+K	5.487	4	0.63	rp	58889-18-2	173650	-	-	-	3454.4	11834.4	13800.7	7130.85	12745.6	10642	4678.87	9451.71	5521.95	11087.3	5521.48	4865.86	2099.38	3491.73	2669.42	13794.6	2068.02	305.479	6171.33	13966.3	7429.04	4647.52	4673.8	14672.5	13588.2	8558.52	6191.15	2629.31
C18_positive	MW0014136	3-Hydroxyvalproic acid	3-羟基丙戊酸	Organic acid and Its derivatives	有机酸及其衍生物	Organic acid and Its derivatives	有机酸及其衍生物	C8H16O3	143.106	160.11	2.7271	M+H-H2O	1.56302	2	0.7398	rp	58888-84-9	134459	HMDB0013899	-	C16651	53173.9	53819.8	53370.3	49723.1	49073.3	36895.2	51253	48084.8	49269.1	47964.6	47804.4	45779.4	46117.2	48459.2	49219.2	46411.8	45840.7	156.216	42126	41750	36047.7	36456.1	37783.4	41953	40783.2	40370.2	33142.4	34757.5
C18_positive	MW0130950	3-(1,3-benzothiazol-2-yl)-7-hydroxy-2H-chromen-2-one	3-(苯并[D]噻唑-2-基)-7-羟基-2H-色烯-2-酮	Benzene and substituted derivatives	苯及其衍生物	Benzene and substituted derivatives	苯及其衍生物	C16H9NO3S	333.992	295.03	0.7522	M+K	4.21525	4	0.655	rp	58851-99-3	135426721	-	-	-	39203.1	47072.9	43991.7	14394.4	33969.1	32927.7	62840.5	41889.3	51117.2	26787.1	37246.7	38222	54704.5	31594.5	59982.5	24073.7	50073.3	12039.5	24836.5	49606.4	38424.5	27555.2	50258	40914.8	43765.2	35332.1	33381.1	35132.8
C18_positive	MW0107016	Glu-Ile	谷氨酸-异亮氨酸	Amino acid and Its metabolites	氨基酸及其代谢物	Small Peptide	小肽	C11H20N2O5	243.134	260.137	5.0957	M+H-H2O	1.52448	2	0.9365	rp	5879-22-1	9813855	HMDB0028822	23727	-	574671	645600	681148	597475	639247	401289	633737	566398	513532	474738	458509	569695	499411	535524	603558	495281	534263	196351	443397	516685	458938	564526	410532	472952	524508	527413	480756	518195
C18_positive	MW0137945	Dichamanetin	双色胺	Heterocyclic compounds	杂环化合物	Heterocyclic compounds	杂环化合物	C29H24O6	469.16	468.157	5.1868	M+H	7.02461	4	0.6019	rp	58779-09-2	181193	-	-	-	8544.67	8592.58	7241.76	7279.44	7323.56	5937.54	6858.39	6835.31	6836.58	6732.24	8107.62	5665.97	7415.96	9326.19	7283.87	7080.89	8710.27	6368.51	7432.72	6887.5	6508.02	7048.35	6838.53	7423.7	8341.62	7496.2	7334.13	7862.98
C18_positive	MW0138770	Licochalcone a	甘草属A	Aldehyde,Ketones,Esters	醛、酮、酯类	Ketones	酮类	C21H22O4	339.155	338.152	7.1401	M+H	11.2197	2	0.9028	rp	58749-22-7	5318998	-	52227	-	23246.7	32990.3	32150.5	21909.8	31388.7	28171.9	28078.1	26403.4	23875.5	22028	25810.6	21225.3	21153.1	20350.4	19368.9	30805.6	22178.5	5685.04	19034.2	25999.8	24231.6	19286.9	21358.1	22275.7	28376.3	21700.6	17968.8	24827.7
C18_positive	MW0108964	O,O-Diethyl hydrogen thiophosphate	O，O-二乙基硫代磷酸酯	Aldehyde,Ketones,Esters	醛、酮、酯类	Esters	酯类	C4H11O3PS	214.988	170.017	1.6242	M-H+2Na	0.881259	2	0.7657	rp	5871-17-0	655	HMDB0001460	6256	C06607	8870.22	16666.5	13790	12049.5	5302.48	10971.8	6298.02	6201.08	5937.39	10286.3	7677.16	10144.1	7988.73	13209.9	5120.26	7735.71	8213.04	11412.9	6068.72	10824.2	7499.55	9586.88	6923.32	10114.2	10999.1	11839.5	5505.82	9633.14
C18_positive	MW0139666	Schisantherin A	五味子素A	Heterocyclic compounds	杂环化合物	Heterocyclic compounds	杂环化合物	C30H32O9	248.103	536.205	5.1042	M+2H-COCH2	1.18015	4	0.7213	rp	58546-56-8	151529	-	-	-	3140.58	3.01726e+06	2.90138e+06	2.78128e+06	2.94763e+06	2.90797e+06	1114.9	3.0675e+06	3.12712e+06	2.96874e+06	3.21427e+06	3.27675e+06	3.11837e+06	3.093e+06	3.19567e+06	3.10256e+06	2.92422e+06	2.64397e+06	2.79589e+06	2.9775e+06	1093.33	3.07332e+06	3.15859e+06	3.11896e+06	3.08119e+06	3.03993e+06	3.15324e+06	2.98208e+06
C18_positive	MW0007242	Gingerol	生姜油	Benzene and substituted derivatives	苯及其衍生物	Phenolics	苯酚类	C17H26O4	277.18	294.183	7.1401	M+H-H2O	0.304254	2	0.8531	rp	58253-27-3	3473	HMDB0005783	-	C10462	59012.1	86476.9	87691	57936.8	90629.7	86257.9	80331.4	70202.9	63881.2	61003.1	65329.5	105027	109093	65421.1	54733.2	89097	59425.4	13807.6	52373.5	78711.9	64413.2	49977.8	55844.9	114559	78618.2	63605.6	51850.8	62498.9
C18_positive	MW0140740	[(1S)-2,3-dihydro-1H-inden-1-yl] N-[(3,4-dichlorophenyl)methyl]carbamate	-	Benzene and substituted derivatives	苯及其衍生物	Benzene and substituted derivatives	苯及其衍生物	C17H15Cl2NO2	190.511	335.048	5.6533	M+2Na	12.4605	4	0.5182	rp	582314-48-5	35026245	-	64647	-	126.097	85.2922	37.7986	34.3922	33.2453	108.083	2.73633	18.1837	126.297	139.807	114.157	141.077	10.1861	78.0814	48.9579	16.3616	220.995	402.709	183.596	62.5418	120.389	164.817	50.5517	19.3518	98.6789	127.041	75.6997	53.26
C18_positive	MW0158054	Tridiphane	三苯乙烷	Benzene and substituted derivatives	苯及其衍生物	Benzene and substituted derivatives	苯及其衍生物	C10H7Cl5O	246.899	319.891	12.4543	2M+Na+2K	7.6175	4	0.5916	rp	58138-08-2	73669	-	-	C19130	27155.1	22446.2	40805.5	45107.2	25004.4	40657.1	25303.6	23944.9	25856.3	23191.9	38939.8	42627.7	22343.8	22151.9	25056.4	25267.8	42799	39951.1	25742.6	26756.1	26607.6	42714.4	30905.5	25321.2	41358.1	41529.4	39141.7	40060.3
C18_positive	MW0146958	Cadiamine	卡二胺	Alkaloids	生物碱	Alkaloids	生物碱	C15H26N2O3	283.205	282.194	6.7102	M+H	4.143	4	0.9064	rp	58071-45-7	442944	-	-	C10756	21685	38418.7	31475.6	27255	14300	12869.7	31289	20408.1	25891.1	8278.49	18326.5	11259.8	14988.5	3283.39	7622.9	15236.7	8681.11	879.448	7787.19	3768.35	15040.7	6862.61	22008.8	12623.4	6119.13	5889.05	5720.75	9021.36
C18_positive	MW0123307	Chlorothiazide	氯噻嗪	Others	其他	Medicine	药物	C7H6ClN3O4S2	295.957	294.949	0.6139	M+H	0.43775	4	0.7392	rp	58-94-6	2720	HMDB0015018	-	C07461	7118.83	4588.3	3740.08	5447.97	4497.1	4661.2	5541.2	5620.1	6501.33	3909.36	3249.19	5496.97	5008.53	4417.22	5011.67	2863.06	3830.34	4865.77	3408.25	3194.49	4205.8	3616.74	3224.04	3160.41	3852.98	5308.42	2291.79	4803.97
C18_positive	MW0159913	Inosine	肌苷	Nucleotide and Its metabolites	核苷酸及其代谢物	Nucleotide and Its metabolites	核苷酸及其代谢物	C10H12N4O5	269.088	268.081	1.4458	M+H	0.948021	1	0.9661	rp	58-63-9	135398641	HMDB0000195	84	C00294	61.682	85.8886	6219.81	80.4134	3.75221	8751.23	2.39087	2.50999	26.5506	4.16051	56.0847	19.0887	55.5192	0.757235	1.19969	4.43283	4.39037	0.306386	1.86333	1.59106	13.5071	233.629	7.52145	2.07606	6.59355	11.1843	11.9459	24.8021
C18_positive	MW0168692	Adenosine	腺苷	Nucleotide and Its metabolites	核苷酸及其代谢物	Nucleotide and Its metabolites	核苷酸及其代谢物	C10H13N5O4	268.104	267.097	1.9124	M+H	0.125	3	0.7727	rp	58-61-7	60961	HMDB0000050	86	C00212	13085	14754.2	15104.3	14869.8	18659.7	14681.6	16423.6	13915.1	12007.8	13267.5	11925.2	12587.5	11805.4	10578.2	12270.7	13345.4	9606.25	1555.32	18003.7	11932.2	17205.9	12560.8	15900.5	14884.6	11397.6	11912.1	16887.6	19844.1
C18_positive	MW0062189	Promazine	丙嗪	Heterocyclic compounds	杂环化合物	Heterocyclic compounds	杂环化合物	C17H20N2S	285.144	284.135	7.89	M+H	4.15251	2	0.9222	rp	58-40-2	4926	HMDB0014564	-	C07379	5392.8	7189.21	22595.1	23446.7	22904.2	6820.77	34183.5	29864	31696.2	28787	37271.5	17380.1	22956.1	33609.1	34799.1	18938.2	33730.5	14004.4	17889.4	32613.1	5835.96	19874.9	18860.7	20417.7	3784.84	19481.7	17455.2	20427.2
C18_positive	MEDP1188	Testosterone	睾丸激素	Hormones and hormone related compounds	激素及激素相关物质	Hormones and hormone related compounds	激素及激素相关物质	C19H28O2	357.204	288.209	7.799	M+Na+HCOOH	0.3	3	0.9458	rp	58-22-0	6013	HMDB0000234	-	C00535	73480.5	89635.1	80092.1	52165.6	127155	87859.1	87979.1	46100.3	96751.3	61167.4	49971.8	19066.8	64962.2	28616.5	11156.9	58353.6	4490.23	2456.67	62769.7	44880.6	100249	17216.5	38065.5	49937.6	50772.2	41512.1	65007.3	82941.5
C18_positive	MW0001686	1-Phenyl-1,2-propanedione	1-苯基-1，2-丙二酮	Benzene and substituted derivatives	苯及其衍生物	Benzene and substituted derivatives	苯及其衍生物	C9H8O2	166.086	148.052	3.8565	M+NH4	1.075	3	0.8657	rp	579-07-7	11363	HMDB0035243	-	C17268	16560.6	19768.3	15996.7	17303	16062.7	12979.8	17944.8	14620.5	13074	10347.2	13801.5	15776.3	15943.9	19078.9	18454	12367	15715	4630.68	9884.98	10644.3	12739.5	14210.7	15007	18864.8	14325	14738.2	19409.3	10897.9
C18_positive	MEDP0381	7-Methylguanine	7-甲基鸟嘌呤	Nucleotide and Its metabolites	核苷酸及其代谢物	Nucleotide and Its metabolites	核苷酸及其代谢物	C6H7N5O	166.072	165.065	1.2683	M+H	2.0013	1	0.9513	rp	578-76-7	135398679	HMDB0000897	-	C02242 | C75717	17041.9	16932.4	12928.6	20520.8	26535.9	8349.68	32527.2	23908.9	24303.9	22547.8	25380.4	20189.8	25385.4	28047.7	25376.6	21078.9	21867.3	7133.64	21380.4	23334.5	20388.7	23634	25899.3	23168.6	23701	19520.2	27618.9	24358.7
C18_positive	MW0062243	Prostaglandin E2 p-benzamidophenyl ester	前列腺素 E2 对苯甲酰胺基苯酯	Hormones and hormone related compounds	激素及激素相关物质	Hormones and hormone related compounds	激素及激素相关物质	C33H41NO6	570.282	547.293	12.2653	M+Na	8.42649	4	0.8281	rp	57790-53-1	90473691	-	-	-	2053.75	3163.58	2131.16	2074.2	1647.56	293.396	3382.45	660.841	1400.2	711.711	1142.4	1340.07	1061.84	751.619	784.19	1892.62	810.023	638.175	230.562	1069.49	384.979	340.752	554.266	559.067	478.762	152.569	394.209	587.52
C18_positive	MW0062242	9-OXO-11alpha,15S-DIHYDROXY-PROSTA-5Z,13E-DIEN-1-OIC ACID, (4-ACETYLAMINO) PHENYL ESTER	9-OXO-11alpha,15S-DIHYDROXY-PROSTA-5Z,13E-DIEN-1-OIC ACID,(4-乙酰氨基)苯酯	Hormones and hormone related compounds	激素及激素相关物质	Hormones and hormone related compounds	激素及激素相关物质	C28H39NO6	468.272	485.278	8.6172	M+H-H2O	3.04453	2	0.8537	rp	57790-52-0	23424546	-	-	-	6456.9	8225.02	6817.25	4923.93	4261.63	4213.31	4853.87	3763.03	5228.53	1440.53	4653.78	3951.78	4945.89	4377.64	6511.42	6406.99	7502.82	5433.7	4027.95	7956.44	7001.01	3779.7	4531.09	4879.73	3596.67	5499.5	4363.28	3050.43
C18_positive	MW0116662	6-Propylamino-1,3-dimethyluracil	6-丙氨基-1,3-二甲基尿嘧啶	Aldehyde,Ketones,Esters	醛、酮、酯类	Ketones	酮类	C9H15N3O2	220.094	197.116	4.5187	M+Na	13.567	4	0.5037	rp	5770-45-6	2262138	-	-	-	35329.1	45886	41107.7	45560.2	80858.6	37347.2	62005.2	77199	86807.3	46873.6	34167.6	29637.1	39954.1	55216.2	63086.5	86587.9	18014.5	397.956	30709.3	36858.9	42930.5	42024.2	58770.9	64292.9	35066.7	32043.8	32617.4	39621.5
C18_positive	MW0153386	Mancinellin	曼西奈林	Terpenoids	萜类	Terpenoids	萜类	C36H52O8	595.357	612.366	9.114	M+H-H2O	12.2763	3	0.663	rp	57672-76-1	5281378	-	-	C09127	44634.3	43788.3	42868.8	37736.6	45933.9	24302.4	31096.9	20816.1	24778.3	19691.9	27223.4	21644.5	22755.4	17752.1	25246.9	26833.2	21569.1	16206	26144.6	27369.8	23582.8	23063.4	22665.3	25250.3	25455.3	15068.4	25500.5	24177.6
C18_positive	MW0108002	Lys-Gly-Lys	L-赖氨酸-L-甘氨酸-L-赖氨酸	Amino acid and Its metabolites	氨基酸及其代谢物	Small Peptide	小肽	C14H29N5O4	370.186	331.222	3.0244	M+K	0.11375	4	0.7472	rp	57625-90-8	444448	-	22627	-	5074.4	4694.78	3107.44	1796.7	7815.45	8359.08	2023.79	1844.4	2702.17	4667.15	3225.03	1994.58	1827.38	848.581	953.209	1999.92	221.707	69.647	3726.3	1781.38	3351.07	1327.45	1792.73	2878.64	1936.4	1309.76	1223.87	2935.53
C18_positive	MW0116858	1-Acetylindole	1-乙酰吲哚	Heterocyclic compounds	杂环化合物	Indole and Its derivatives	吲哚及其衍生物	C10H9NO	160.075	159.068	4.1056	M+H	1.1092	1	0.6069	rp	576-15-8	68470	-	34502	-	306630	361465	394216	398665	400552	343151	377510	400281	348468	313064	314192	321228	367823	368672	400389	375090	321797	82098	321727	343325	344490	348371	354440	384472	345010	350782	362016	392460
C18_positive	FDATN01084	Celiprolol hydrochloride	Celiprolol hydrochloride	Others	其他	Medicine	药物	C20H34ClN3O4	416.224	415.224	4.004	M+H	0.519238	4	0.7372	rp	57470-78-7	42373	-	-	-	6647.63	4651.77	5663.17	4750.36	8631.57	26655.9	3016.29	3174	4490.71	5173.45	2585.11	3193.73	1153.9	683.612	940.248	3026.95	263.865	672.311	3017.9	1405.36	4803.7	1598.01	2264.8	3256.11	4869.32	2207.85	2818.16	5681.24
C18_positive	MW0149165	Fexaramine	非昔拉明	Benzene and substituted derivatives	苯及其衍生物	Benzene and substituted derivatives	苯及其衍生物	C32H36N2O3	519.261	496.273	11.1152	M+Na	5.22538	4	0.885	rp	574013-66-4	5326713	-	-	-	69453.5	45073.6	113039	70375.5	7276.83	62629.6	53.2101	65571.7	116715	63717	69023.1	70757.6	93346.9	66180.1	68537.9	66319.1	111990	59993.4	84542.1	63865.4	66342.5	65692.6	67612.7	66625.4	65858	90334.9	93180.5	64170.8
C18_positive	MW0012443	15d-Prostaglandin A1	15d-前列腺素 A1	Hormones and hormone related compounds	激素及激素相关物质	Hormones and hormone related compounds	激素及激素相关物质	C20H30O3	319.225	318.219	8.8845	M+H	3.30986	2	0.9571	rp	573951-20-9	16061103	-	36218	-	266497	411914	311372	272548	419493	263097	405181	280672	317926	271640	208837	145212	213681	252880	205707	253989	174723	23896.5	249013	219427	251983	175974	254872	131672	186169	287435	308439	245561
C18_positive	MW0127046	Dihydro-5-propyl-2(3H)-furanone	二氢-5-丙基-2(3H)-呋喃酮	Aldehyde,Ketones,Esters	醛、酮、酯类	Ketones	酮类	C7H12O2	129.091	128.084	3.6701	M+H	0.104895	2	0.5221	rp	57129-71-2	7742	HMDB0031681	-	-	84173.5	72859.3	64405.7	58874.8	51345.7	82326.7	52040.3	55949.1	69008.3	100183	94079.1	88950.9	74077.3	80940.2	70769	60272.5	86205.9	56.6147	77402.8	74489.4	78717.5	99588.4	78685	53204.3	79825.7	98562.2	85694.3	69219.7
C18_positive	MW0160366	N-(3-Indolylacetyl)-L-alanine	N-(3-吲哚乙酰基)-L-丙氨酸	Amino acid and Its metabolites	氨基酸及其代谢物	Amino acid derivatives	氨基酸衍生物	C13H14N2O3	247.108	246.1	4.0585	M+H	1.70557	1	0.8038	rp	57105-39-2	644225	-	-	-	27804.6	40157	45145.8	40285.8	27136.5	49332.1	55238.5	52832	32656.9	33786.7	37341.6	33449.1	69812.2	71589.2	57002.3	32940.3	47420.9	13075.9	22965.8	41272.4	26588.3	31294.1	54077.4	63711.8	41833	27840.6	31593.2	33616.3
C18_positive	MW0015772	Androst-5-ene-3,17-dione	Androst-5-ene-3,17-二酮	Aldehyde,Ketones,Esters	醛、酮、酯类	Ketones	酮类	C19H26O2	353.149	286.193	5.5118	M-2H+3Na	4.8	3	0.8636	rp	571-36-8	160531	HMDB0062415	-	C20252	1548.09	1689.64	1790.26	847.684	2674.22	1276.04	2033.1	1491.12	1959.1	1944.76	2453	447.237	1525.24	1996.41	1265.45	1336.04	1225.81	200.475	2079.07	872.568	2038.11	1058.95	1138.37	2552.44	1886.53	1911.02	3021.32	2113.51
C18_positive	MW0111350	Alpha-Linolenoyl ethanolamide	α-亚麻酸乙醇酰胺	Alcohol and amines	醇、胺类	Amines	胺类	C20H35NO2	385.274	321.267	8.1319	M+CH3CN+Na	20.8087	2	0.5141	rp	57086-93-8	5283449	HMDB0013624	36742	C13828	13053.9	8591.29	17103.9	8037.21	10731.7	6071.65	13935	8834.52	6759.91	5191.49	19729.3	8332.23	16793.4	16285	16167	18159.9	27036.1	20213.4	7651.99	21440.7	8247.27	9260.66	13004.2	12993.8	2544.14	8014.44	6636.77	10177.7
C18_positive	MW0126986	xi-Dihydro-5-octyl-2(3H)-furanone	xi-二氢-5-辛基-2(3H)-呋喃酮	Aldehyde,Ketones,Esters	醛、酮、酯类	Esters	酯类	C12H22O2	216.196	198.162	5.3564	M+NH4	0.522685	2	0.9197	rp	57084-18-1	16821	HMDB0031683	-	-	19007.7	21166.3	17051.4	15459.2	33004.5	26100.1	18725.4	20981.9	17340.1	18411.8	21830.7	18776.9	15490.8	14571	17446.1	26134.8	14655.5	7586.01	16593.5	29922.4	38123.9	16276.2	17682.1	26416.6	38650	24497.7	36018.1	26878.1
C18_positive	MW0168620	Dihydro-5-pentyl-2(3H)-furanone	二氢-5-戊基-2(3H)-呋喃酮	Aldehyde,Ketones,Esters	醛、酮、酯类	Ketones	酮类	C9H16O2	121.101	156.115	3.6083	M+H-2H2O	0.552749	2	0.6785	rp	57084-16-9	7710	HMDB0031531	-	-	1832.8	2469.34	2979.3	2700.87	7133.4	2616.79	1729.74	1673.57	1666.92	2105.2	2480.9	1623.97	3461.71	2924.66	3923.72	1936.5	3229.42	1071.64	2093.43	3122.77	3231.24	3453.59	2679.77	1899.6	2446.04	6921.52	2424.18	2072.86
C18_positive	MW0127498	Isomethiozin	异硫辛	Others	其他	Others	其他	C12H20N4OS	269.143	268.136	3.8874	M+H	0.545	4	0.9866	rp	57052-04-7	9576097	-	-	C19107	25938.5	42040.4	33636.6	33093	69986.3	37027	65722.3	60243.1	63700.4	46943.5	33770.3	28643.2	55266.8	76127.7	67079.2	64573.4	31866.5	683.506	25526.4	41185.9	37018.8	44508.1	64891	67378.3	24527.3	32403.2	14663.2	40821.5
C18_positive	MW0141842	1-Tert-butoxy-2-propanol	1-叔丁氧基-2-丙醇；1-(1，1-二甲基乙氧基)-2-丙醇；丙二醇单叔丁基醚	Alcohol and amines	醇、胺类	Alcohols	醇类	C7H16O2	155.106	132.115	5.4963	M+Na	4.9255	4	0.6409	rp	57018-52-7	92629	-	-	C19356	21175.8	21763.8	19764.5	18464.7	22810.9	21796.4	16705.3	17746.5	17990.7	21078.5	21665.2	19775.5	18403.3	20269.1	18505.3	18002	21261	464.646	19727.1	20551.5	20609	20691	17969.1	18872.4	19639	22401.1	22091.8	19715.7
C18_positive	MW0109994	Tolclofos-methyl	托氯磷	Benzene and substituted derivatives	苯及其衍生物	Benzene and substituted derivatives	苯及其衍生物	C9H11Cl2O3PS	300.971	299.954	4.6274	M+H	22.9287	2	0.6062	rp	57018-04-9	91664	-	-	C18407	23446.8	26623.1	28851.1	28303.9	29475.7	24047.9	30917.7	29943.1	25849.4	24120.1	27597.5	27058.1	33571.5	28749.9	31815.5	29278.7	26735.1	16587.4	31050.8	32731.6	30850.1	30868	30097.7	35775.2	30173	29307.5	29863	33887.2
C18_positive	MW0149051	Ethylenediamine dihydroiodide	乙二胺二氢碘化物	Alcohol and amines	醇、胺类	Amines	胺类	C2H10I2N2	137.949	315.893	12.4772	M+2H-COCH2	6.639	4	0.6088	rp	5700-49-2	21921	-	-	C18382	3337.2	2863.4	3228.81	4526.01	2834.14	3771.91	4009.31	3417.12	4200.17	5210.06	4895.96	3546.45	4267.6	4879.15	4751.79	4919.74	4882.17	3756.3	4971.5	3227.91	3782.75	3804.56	4860.81	4436.47	3536.44	5339.7	3992.45	1690.69
C18_positive	MW0062186	Progesterone	黄体酮	Hormones and hormone related compounds	激素及激素相关物质	Hormones and hormone related compounds	激素及激素相关物质	C21H30O2	378.239	314.225	6.9376	M+CH3CN+Na	2.45	3	0.8802	rp	57-83-0	5994	HMDB0001830	402	C00410	84263.5	127129	61760.3	72441.5	180224	85779.3	160671	118666	109068	81177.1	74378.5	181456	101397	197185	81439.4	134699	69293	55515.2	111751	94089.4	61451.7	110754	130168	208085	69516.6	57207.4	53981.3	90799.9
C18_positive	MW0115178	Propylene glycol	1,2-丙二醇	Alcohol and amines	醇、胺类	Alcohols	醇类	C3H8O2	121.028	76.0524	2.3723	M-H+2Na	10.1562	2	0.6787	rp	57-55-6 | 123120-98-9 | 4254-16-4	1030	HMDB0001881	3220	C00583	2988.89	4123.16	3038.89	2677.88	3456.36	6021.96	3031.2	2973.81	2084.25	1374.78	3068.24	1702.66	2948.21	3116.74	3534.54	1578.03	2987.43	1313.46	2395.35	2732.23	5610.04	1892.72	3176.64	3593.22	5597.65	3700.16	3116.28	3959.22
C18_positive	FDATP00670	Benactyzine hydrochloride	-	Others	其他	Medicine	药物	C20H26ClNO3	402.126	363.16	1.1468	M+K	2.19625	4	0.948	rp	57-37-4	66448	-	-	-	82023.5	63840	69765.3	68628.8	64849.1	59850.9	47394.3	94187.4	58164.5	34298.4	63685.2	68722.2	79149.1	73418.1	90978	36544.8	32664.8	6331.66	50662.1	96279.7	30670.3	67353.6	35497	72898.9	36446.7	46336.8	33766.4	69264.7
C18_positive	MW0110322	Urea	尿素	Alcohol and amines	醇、胺类	Amines	胺类	CH4N2O	159.03	60.0324	1.0717	2M+K	2.85224	2	0.683	rp	57-13-6	1176	HMDB0000294	6	C00086	4020.78	4730.2	3413.6	3632.72	5400.57	33849.5	4132.55	5283.69	5005.3	3790.3	4959.77	2983.2	3348.81	4312.08	4018.11	3626.85	3099.77	491.032	3687.15	4096.93	4329.85	4781.15	2858.93	4212.07	3315.63	4205.52	3165.48	4383.45
C18_positive	MEDN0305	Creatine	肌酸	Organic acid and Its derivatives	有机酸及其衍生物	Organic acid and Its derivatives	有机酸及其衍生物	C4H9N3O2	132.077	131.07	0.798	M+H	1.73975	1	0.922	rp	57-00-1	586	HMDB0000064	7	C00300	276757	311088	241883	295392	404678	195050	270624	253172	251605	160210	279355	249349	322831	383580	317250	196965	311695	201732	202835	360836	197527	264650	168964	435448	272039	176430	226629	199765
C18_positive	MW0169518	N-Acetylputrescine	N-乙酰腐胺	Alcohol and amines	醇、胺类	Amines	胺类	C6H14N2O	207.032	130.111	8.3872	M-H+2K	4.9528	2	0.5961	rp	5699-41-2	122356	HMDB0002064	3252	C02714	1482.54	901.775	27.9659	165.868	126.028	967.967	580.508	778.73	996.199	2372.44	2837.39	1924.61	1778.56	2982.99	1269.65	522.714	3556.04	6.21338	1497.47	1385.16	1193	1480.8	1422.67	352.131	935.477	2289.32	2041.76	664.839
C18_positive	MW0121894	6-Amino-1-Butyl-5-(Cyclopentylamino)pyrimidine-2,4(1h,3h)-Dione	6-Amino-1-Butyl-5-(Cyclopentylamino)pyrimidine-2,4(1h,3h)-Dione	Aldehyde,Ketones,Esters	醛、酮、酯类	Ketones	酮类	C13H22N4O2	267.178	266.174	3.3303	M+H	4.31	4	0.6531	rp	568555-61-3	2363705	-	-	-	13547	7900.72	7105.21	8585.76	36555	35302.3	6446.2	20671.5	15628.5	8474.43	11044.2	22532	9748.38	7202.03	10580	3671.88	1691.25	5915.28	8046.71	8333.54	54121.9	240.382	9036.34	8281.25	28713.1	37107.1	21844.4	9532.38
C18_positive	MW0012582	16alpha-Hydroxyestrone	16α-羟基雌酮	Aldehyde,Ketones,Esters	醛、酮、酯类	Ketones	酮类	C18H22O3	269.144	286.157	2.8821	M+H-H2O	24.0312	2	0.6147	rp	566-76-7	115116	HMDB0000335	2580	C05300	25121	28580.9	21792.2	23086.7	48374.6	42960.6	29747.5	36234.6	26896	45840.5	26038.5	21235.1	27125	28922.5	26115.7	38527.3	11704.2	685.553	31804	25729.9	39884.5	25762.8	31632.4	53379	30072.6	30286.8	23547	24503.8
C18_positive	MW0052938	Formestane	福美坦	Aldehyde,Ketones,Esters	醛、酮、酯类	Ketones	酮类	C19H26O3	275.201	302.188	8.0712	M+H-CO	5.487	4	0.63	rp	566-48-3	11273	-	-	-	5996.86	12706.6	7549.56	7701.59	20981.9	5928.79	12783.2	5223.43	8066.78	5506.2	5079.53	2442.64	6056.04	4921.82	6419.34	5120.07	6549.95	928.773	4550.04	6803.81	6577.64	2960.25	6782.67	1843.07	2398.78	5688.19	5991.51	3575.49
C18_positive	MW0107620	3-Isobutylhexahydropyrrolo[1,2-a]pyrazine-1,4-dione	环(L-亮氨酸-L-脯氨酸)	Amino acid and Its metabolites	氨基酸及其代谢物	Small Peptide	小肽	C11H18N2O2	211.144	210.137	3.102	M+	1.42126	1	0.612	rp	5654-86-4	102892	HMDB0034276	-	-	118233	170587	151453	156625	110698	185054	45145.7	93818.3	57908.5	60260.3	85463	141556	66957.5	40613.1	107422	92896	26004.1	14.1181	64895.6	50704.5	70346.5	81787	53973	48187.5	104110	84204.7	98335.2	129153
C18_positive	MW0003096	2-Hydroxy-3,4-dimethoxybenzoic acid	2-羟基-3,4-二甲氧基苯甲酸	Benzene and substituted derivatives	苯及其衍生物	Benzene and substituted derivatives	苯及其衍生物	C9H10O5	237.015	198.053	7.1432	M+K	2.95995	2	0.7326	rp	5653-46-3	79737	HMDB0142084	44618	-	27.0009	255.109	247.503	179.159	2.49431	16.0628	24.2778	3.0051	10.1421	17.0332	3.91808	0.817588	15.1324	19.1092	30.1089	1.01152	180.605	26.3389	18.7921	2.11237	11.5066	9.0448	7.53783	7.52298	14.129	6.02896	0.578651	7.00198
C18_positive	MW0105132	2-Amino-3-phosphonopropionic acid	2-氨基-3-膦酰基丙酸酯	Organic acid and Its derivatives	有机酸及其衍生物	Organic acid and Its derivatives	有机酸及其衍生物	C3H8NO5P	339.043	169.014	6.7102	2M+H	14.9057	2	0.7269	rp	5652-28-8	3857	HMDB0000370	5359	C05672	871.911	850.797	190.763	81.1675	140.884	605.112	967.218	264.842	836.054	861.341	2090.48	1433.75	1377.07	3212.74	1374.57	1113.92	3448.43	5.00187	1334.87	1784.86	967.609	1670.9	539.226	1129.87	322.38	1474.9	1335.04	790.325
C18_positive	MW0142013	2,3-Dihydroxyindole	2,3-二羟基吲哚;二羟基吲哚	Heterocyclic compounds	杂环化合物	Indole and Its derivatives	吲哚及其衍生物	C8H7NO2	150.054	149.048	3.732	M+H	0.83375	2	0.9058	rp	5638-85-7	21860	-	-	C02775	4920.82	5927.7	3023.66	4170.32	5259.56	4536.48	1877.93	2179.98	1128.35	5932.48	1775.77	2509.89	3149.69	2362.63	4675.61	3055.29	3614	1318.36	4639.51	3745.84	4802.96	4215.33	5497.97	4336.4	3698.08	2915.21	3280.92	3757.27
C18_positive	MW0116826	11-Nor-9-carboxy-delta-9-tetrahydrocannabinol	-	Heterocyclic compounds	杂环化合物	Heterocyclic compounds	杂环化合物	C21H28O4	345.206	344.199	5.759	M+H	0.681284	2	0.8948	rp	56354-06-4 | 104874-50-2	108207	HMDB0062770	96631	-	9093.36	8405.39	3223.35	28860.2	26935.5	15245.3	34826.8	29154.9	38382	20962.2	25382.6	14173.8	20982.8	19009.1	30368.7	25775.6	25887.4	9096.26	32538.7	22460.2	26343.3	30911.7	40444.5	27984.6	14791.6	16225.4	23359.4	22504.2
C18_positive	MADP0489	Heptethylene glycol	七甘醇	Alcohol and amines	醇、胺类	Alcohols	醇类	C14H30O8	327.201	326.194	3.0089	M+H	0.17025	4	0.9958	rp	5617-32-3	79718	HMDB0061835	-	-	10186.5	13126	14235.5	12766.1	33408.5	15024.8	9910.4	12426.3	19409.4	11254.7	17984.3	11824.7	14311.1	11739.1	18044.3	16044.3	18567.6	5292.84	9765.96	15561.1	14145.6	18124.5	11053.3	14282.6	14428.4	13466.7	12259.8	14488.3
C18_positive	MW0000250	Ergosine	麦角新碱	Alkaloids	生物碱	Alkaloids	生物碱	C30H37N5O5	548.296	547.279	7.9355	M+H	15.9664	2	0.8085	rp	561-94-4	105137	-	-	C09167	6174.7	6758.81	7008.28	5973.35	7444.47	5015.22	3548.84	4596.37	4761.66	4501.78	4269.42	6134.57	4973.23	4349.86	5020.62	5585.28	4829.2	4325.71	5631.89	7117.45	5771.07	4901.31	6066.77	6772.15	4219.63	2699.94	3973.02	2241.21
C18_positive	MW0151759	Ionomycin	离子霉素	Organic acid and Its derivatives	有机酸及其衍生物	Organic acid and Its derivatives	有机酸及其衍生物	C41H72O9	709.514	708.518	11.2238	M+H	13.4972	1	0.7701	rp	56092-81-0	6912226	-	96378	-	34532.9	11345.6	14643.2	22057.9	5406.82	22626.9	21.9455	192.627	515.207	491.064	45545.1	45940.5	29613.7	43435.2	38947.7	46996.1	33703	29406	40.7752	43592.3	39186.5	43377.2	50100.6	44560.1	43814.4	40127.8	39998.6	35426
C18_positive	MW0113261	5-O-Methylembelin	5-O-甲基香豆素	Aldehyde,Ketones,Esters	醛、酮、酯类	Ketones	酮类	C18H28O4	177.091	308.199	6.7401	M+2Na	0.60125	4	0.7352	rp	56005-10-8	171489	HMDB0040867	-	C10373	4234.24	2126.22	585.236	1578.4	3660.38	4431.67	260.59	1606.33	1559.44	1600.29	1539.94	934.396	401.574	667.453	802.475	1129.47	235.916	77.7228	893.108	1135.31	1106.83	522.006	930.996	688.537	2319.92	716.76	1041.54	1025.95
C18_positive	MW0148853	Eburicoic acid	戊酸	Organic acid and Its derivatives	有机酸及其衍生物	Organic acid and Its derivatives	有机酸及其衍生物	C31H50O3	453.368	470.376	7.1556	M+H-H2O	6.36856	4	0.6136	rp	560-66-7	73402	-	-	-	12356.6	15428.8	12413.1	11481	19703.7	13286.2	14553	12238.6	14684.8	12268.6	16110.4	24546.2	10761.6	17181.1	15643.8	16734.3	9590.34	4814.93	11833.2	22805.7	16846.3	14766.2	12317.4	12001.3	24378.7	18189.4	17663	14573.6
C18_positive	MW0157246	Strophanthidol	广角硫醇	Others	其他	Others	其他	C23H34O6	407.24	406.236	6.5338	M+H	6.25011	4	0.6158	rp	560-54-3	258412	-	-	-	91111.9	80139.8	63330	33561.3	94818.8	119222	29013.1	46050.9	50346.4	98055.9	39763.7	31565.2	21891.1	33625.5	9144.05	41944.1	4444.68	91.3662	48211.2	38118.9	82126.4	43273	24727.8	47168.1	57149.6	50807.5	47903	19460.1
C18_positive	MW0007258	Glycerol	甘油	Alcohol and amines	醇、胺类	Alcohols	醇类	C3H8O3	93.0568	92.0473	5.667	M+H	5.4649	2	0.6731	rp	56-81-5	753	HMDB0000131	-	C00116	21526.7	15283	15664	13670.6	11301.5	18302.6	10566.4	12282.6	16203	19121.8	21228.2	20426.2	14850.9	17223.2	16577.1	13559.2	21658.2	12237.8	17919.6	15290.8	18236.6	22255.4	15712.2	10761	18284	20651	21206.8	16270.4
C18_positive	MW0049220	Deoxycorticosterone acetate	醋酸去氧皮质酮	Aldehyde,Ketones,Esters	醛、酮、酯类	Esters	酯类	C23H32O4	395.219	372.23	8.5676	M+Na	7.351	4	0.8462	rp	56-47-3	5952	-	3976	-	89222.9	38687.4	44927.9	26245.7	45569.2	69315.8	12455.8	13125.9	19346.6	17399.4	16889.1	15312.2	4315.39	1665.83	739.692	13308.9	379.58	304.826	31211	4620.16	27438.9	14626.6	9117.22	4228.75	28946	15342	19645.9	7869.16
C18_positive	MW0052509	Eicosadienoic acid	二十碳二烯酸	FA	脂肪酰类	FFA	游离脂肪酸	C20H36O2	291.272	308.272	5.9872	M+H-H2O	9.01339	2	0.906	rp	5598-38-9	6439848	HMDB0005060	-	C16525	46121.2	40001.2	31361.8	29449.9	94816	49143	41683.5	33736	25214.6	36171.4	26867.1	18262.7	36107.1	24459.1	20114.8	54691.5	4287.66	4781.98	31855.2	23415.8	53917.3	28405	54088.6	42764.8	39453.6	32155	26360.1	23129.1
C18_positive	MW0049072	23,24-dihydrocucurbitacin D	23,24-二氢葫芦素D	Heterocyclic compounds	杂环化合物	Heterocyclic compounds	杂环化合物	C30H46O7	239.162	518.324	7.844	M+2H-COCH2	0.68297	4	0.7332	rp	55903-92-9	180535	-	-	-	27143.6	22897.8	19274.1	20391.8	16507.6	20148.5	19332.9	18708.1	19096.4	20652.6	21544.4	17681.5	19871.6	15340	18257.4	10534.7	15896	10352.7	16590.6	22411.8	14710.7	13904.4	13249.6	15764.6	21343.7	19663.2	18359.9	15172.8
C18_positive	MW0140696	(S)-N1-((1H-Benzo[d]imidazol-2-yl)methyl)-N1-(5,6,7,8-tetrahydroquinolin-8-yl)butane-1,4-diamine	(S)-N1-((1H-苯并[d]咪唑-2-基)甲基)-N1-(5,6,7,8-四氢喹啉-8-基)丁烷-1,4-二胺	Benzene and substituted derivatives	苯及其衍生物	Benzene and substituted derivatives	苯及其衍生物	C21H27N5	350.239	349.227	9.1907	M+H	10.3185	2	0.9021	rp	558447-26-0	11256587	-	-	C20266	40123.8	18387.5	13563.9	8321.23	18474	36495	5646.83	6287.26	7182.41	12930.9	6788.56	6065.18	2768.39	2043.14	546.193	3821.35	69.4659	7.52636	8990.53	3436.05	15109.9	5584.33	4117.93	2303.66	14340.1	5117.85	7524.98	6425.2
C18_positive	MW0114019	Buflomedil	丁苯地尔	Heterocyclic compounds	杂环化合物	Heterocyclic compounds	杂环化合物	C17H25NO4	346.143	307.178	2.4345	M+K	9.104	4	0.5672	rp	55837-25-7	2467	-	-	-	1404.69	1253.18	557.576	612.819	1792.28	3270.18	1300.39	328.499	1047.64	5837.08	1090.11	759.631	3989.98	796.434	50.8342	1681.6	324.007	618.756	1143.85	1391.05	790.581	1650.35	530.942	1250.01	682.497	223.864	181.762	1091.23
C18_positive	MW0112869	Prenol	异戊二烯	Alcohol and amines	醇、胺类	Alcohols	醇类	C5H10O	104.106	86.0732	8.1918	M+NH4	1.74178	2	0.6394	rp	556-82-1	11173	HMDB0030124	-	C01390	58096.9	48033.1	60115.8	57312.2	42787.6	44935.1	40361	60353.4	66098	68512.4	55659.5	52096.3	60297.5	45506.9	67917.8	34576.7	38264.4	67418.6	53797.6	47194.2	33417.5	50898.8	31965.8	43847.6	53466	78294.9	66877.6	46412.2
C18_positive	MW0127081	Octamethylcyclotetrasiloxane	八甲基环四硅氧烷	Heterocyclic compounds	杂环化合物	Heterocyclic compounds	杂环化合物	C8H24O4Si4	281.051	296.075	10.6855	M+H-CH4	0.4195	4	0.9896	rp	556-67-2 | 25037-57-4	11169	-	-	-	10151.4	6349.07	5144.04	6445.67	7411.62	5417.67	5253.9	6817.64	3379.77	5522.41	3960.44	5646.56	3341.89	4028.56	5172.28	5249.9	6998.1	4548.79	5744.55	5472.79	4928.32	3594.98	5094.4	3928.88	4766.49	7742.36	3707.11	7360.65
C18_positive	MW0003330	N-Acetylarylamine	乙酰苯胺	Benzene and substituted derivatives	苯及其衍生物	Benzene and substituted derivatives	苯及其衍生物	C8H9NO	182.081	135.068	0.9334	M+HCOO+2H	0.525178	2	0.8324	rp	55576-55-1	904	HMDB0001250	6107	C07565	318287	419916	225892	240075	224189	269501	142724	163742	206672	51759.6	226062	200849	162425	201731	185947	147319	188567	86827.2	75683.1	185317	153803	164486	150385	172718	133240	184803	186418	143302
C18_positive	MW0111329	Trichlormethine	三氯甲碱	Alcohol and amines	醇、胺类	Amines	胺类	C6H12Cl3N	176.012	203.004	1.3915	M+H-CO	3.8315	4	0.6628	rp	555-77-1	5561	-	44062	-	4999.32	3682.22	2643.42	3000.64	2026.45	2165.98	1588.25	1469.37	1828.76	1345.58	901.908	2351.54	1151.19	1549.21	1273.75	1708.66	628.255	2.30158	1896.21	1303.45	2375.86	1899.4	1851.38	2274.08	2819.6	2770.66	1882.76	1491.6
C18_positive	MW0009339	Pargyline	帕吉林	Benzene and substituted derivatives	苯及其衍生物	Benzene and substituted derivatives	苯及其衍生物	C11H13N	206.115	159.105	5.6976	M+HCOO+2H	6.67352	2	0.7014	rp	555-57-7	4688	HMDB0015563	-	C07414	879292	968534	1.09042e+06	980664	964936	769664	1.02563e+06	976976	900482	822759	854497	790130	955490	950588	925249	896256	898449	292925	905214	908553	898538	921654	896487	988460	872545	908177	946435	907911
C18_positive	MEDP1685	Phytosphingosine	植物鞘氨醇	SL	鞘脂类	SPH	鞘氨醇	C18H39NO3	318.301	317.293	5.8956	M+H	1.51661	1	0.7145	rp	554-62-1	122121	HMDB0004610	7066	C12144	112214	101020	111111	84490.6	150344	92063.2	116059	79592.9	69236.2	87473.9	108159	85635.5	108404	72693.8	97907.6	137454	88942.3	167823	83769.5	101818	121131	87467.5	122929	82497.2	95075	72043.6	87236.8	73470.4
C18_positive	MW0114738	Linamarin	亚麻苦苷	Carbohydrates and Its metabolites	碳水化合物及其代谢物	Carbohydrates and Its metabolites	碳水化合物及其代谢物	C10H17NO6	230.099	247.106	3.102	M+H-H2O	6.4685	4	0.8618	rp	554-35-8	11128	HMDB0033699	-	C01594	109878	95149.2	174984	185118	216721	175381	66442.8	144666	97850.2	72409.1	65451.8	85535.5	53638.9	45060.3	93021.3	120602	14814.2	519.869	87876.4	75113.5	121200	109141	100935	115128	155947	105543	121998	150740
C18_positive	MW0159603	Lithium carbonate	-	Heterocyclic compounds	杂环化合物	Heterocyclic compounds	杂环化合物	Li2CO3	75.026	74.0168	1.7286	M+H	4.81508	3	0.7665	rp	554-13-2	-	-	-	C07964	243012	249723	236488	224019	232327	216852	226112	237070	223366	224348	220061	224225	208481	204635	221802	211665	207239	340.993	206920	206979	202143	213331	206727	198426	228394	222672	220709	237882
C18_positive	MW0102809	Tiamulin	泰木林	Terpenoids	萜类	Ditepenoids	二萜	C28H47NO4S	494.32	493.323	7.4333	M+H	15.2707	2	0.7863	rp	55297-95-5	656958	-	-	-	2902.58	3424.68	3675.1	5177.21	1391.88	3083.22	4868.51	3080.43	3306.26	4304.77	6367.14	5688.05	5152.8	2980.31	3809.54	4012.37	4051.29	1668.54	2746.57	4690.56	1512.52	2536.58	1878.78	6005.77	4580.84	2836.44	2072.91	2322.39
C18_positive	FDATP01517	Davercin	Erythromycin Cyclocarbonate	Others	其他	Medicine	药物	C38H65NO14	718.428	759.441	9.1447	M+H-COCH2	11.2006	4	0.5356	rp	55224-05-0	10033072	-	-	-	1886.03	1310.28	998.557	834.317	5679.49	2349.42	1594.85	903.991	1583.46	2633.77	2026.15	577.044	2948.26	1493.91	503.152	2474.96	146.437	87.2558	2010.09	1458.08	1650.14	1204.79	1247.38	2547.63	634.869	507.916	710.615	1392.41
C18_positive	MW0154261	Nalmefene	纳美芬	Benzene and substituted derivatives	苯及其衍生物	Benzene and substituted derivatives	苯及其衍生物	C21H25NO3	362.174	339.183	2.5427	M+Na	1.3905	4	0.7164	rp	55096-26-9	5284594	-	-	C08027	5906.87	3572.42	4689.02	3012.28	4016.75	4556.89	3755.44	2404.91	5719.72	4137.19	561.785	5856.72	3987.88	6829.11	4604.47	4167.76	670.754	1183.18	3102.2	6261.84	5713.42	3607.99	8277.13	3339.02	5718.77	4392.42	4887.25	3884.84
C18_positive	MW0128347	N-Phenethylcinnamamide	N-苯乙基肉桂酰胺	Alcohol and amines	醇、胺类	Amines	胺类	C17H17NO	754.406	251.131	12.2398	3M+H	2.5355	4	0.6905	rp	55030-23-4	795855	-	-	-	44.3087	158.124	76.4002	40.0893	83.8449	632.166	28.2145	218.824	493.753	76.2847	11.1694	268.826	100.225	170.945	90.613	139.055	373.868	439.148	518.191	706.71	358.802	496.864	305.14	175.81	778.575	1146.69	963.307	566.356
C18_positive	MW0125855	N-Methylphthalimide	N-甲基邻苯二甲酰亚胺	Alcohol and amines	醇、胺类	Amines	胺类	C9H7NO2	184.045	161.048	0.5672	M+Na	19.8173	2	0.64	rp	550-44-7	11074	HMDB0004284	-	-	21106.4	20720.3	28660.1	30285.2	19714.1	31750.1	33844	15576.7	14538.6	33152.3	27186.4	15291.5	26038.5	21255	16754.4	17463.6	24521.8	7721.67	21024.2	14233.1	27787.7	26159.9	27546.4	19682.8	29989.7	21770.2	20842.3	6394.32
C18_positive	MW0016248	Busulfan	白消安	Organic acid and Its derivatives	有机酸及其衍生物	Sulfonic acids	磺酸类化合物	C6H14O6S2	264.057	246.023	6.7102	M+NH4	0.868387	2	0.7292	rp	55-98-1	2478	HMDB0015143	-	C06862	5981.9	5720.69	1858.02	2106.65	3023.12	5155.85	8161.25	3625.44	5678.2	10564.9	13508	10214.6	15967.4	21141.6	9232.19	7617.28	23428	237.486	10778.7	12516.8	8491.69	10535.8	9511.67	7546.18	5171.56	10562.6	8905.11	6814.76
C18_positive	MW0111087	Methacholine	甲胆碱	Tryptamines,Cholines,Pigments	色胺、胆碱、色素	Cholines	胆碱	C8H18NO2+	160.133	160.134	0.8132	M+	2.11509	2	0.9214	rp	55-92-5	1993	HMDB0015654	-	C07471	527571	535898	625626	751963	772870	545075	738364	648267	702441	754535	664439	677489	581364	807329	777546	543084	444198	276680	678812	682697	478343	867075	574956	1.03317e+06	573768	635993	706357	504402
C18_positive	MW0155547	Phytolaccagenic acid	植物漆酸	Terpenoids	萜类	Triterpene	三萜	C31H48O6	539.337	516.345	7.7687	M+Na	3.99225	2	0.8989	rp	54928-05-1	13878342	HMDB0034640	-	-	40012.6	30861.4	35763.1	32468.8	33008.4	26348.4	26683	27718.2	29591.4	28481.2	28486.2	32336	29645.5	30069.4	25171.7	26207.3	29038.8	12967.8	27939.8	25347.9	23687.3	22032.3	22930.5	21001	27369.7	29093.5	30885.2	32143.1
C18_positive	MW0015225	7-oxo-11-Dodecenoic acid	7-氧-11-十二碳烯酸	FA	脂肪酰类	Oxidized lipids	氧化脂质	C12H20O3	230.175	212.141	5.2172	M+NH4	2.63642	2	0.6367	rp	54921-60-7	4374065	-	43202	-	2188.1	4144.06	3071.95	2957.17	5054.6	4436.48	1978.98	2956.97	4148.69	4384.42	5893.07	1405.88	2153.27	2473.58	5446.3	4542.27	2869.71	623.984	2637.95	4863.71	3699.83	3481.56	1794.63	2308.53	4950.19	3767.77	4653.82	2317.72
C18_positive	MW0013502	o-Thymotic acid	正丁酸	Benzene and substituted derivatives	苯及其衍生物	Benzene and substituted derivatives	苯及其衍生物	C11H14O3	195.101	194.094	9.4044	M+H	2.95499	2	0.723	rp	548-51-6	11052	-	43837	-	19782.5	20331	11546	10022.8	9631.06	11884.6	10006.4	8181.77	10173.3	14364.3	12515.8	15120.8	7599.53	8145.74	9607.76	9363.51	9554.97	1265.06	11206.6	12404	8840.52	7928.19	6000.83	6679.34	9373.55	10289	9248.4	8565.82
C18_positive	MW0103267	Hyocholic acid	球胆酸	Bile acids	胆汁酸	Bile acids	胆汁酸	C24H40O5	426.321	408.288	6.2801	M+NH4	0.118837	2	0.9186	rp	547-75-1	92805	HMDB0000760	-	C17649	7589.48	5491.27	8145.28	21500.3	19446.9	12063.7	40672.8	9629.56	10196.2	8074.67	5023.28	11051.6	17233	40221.1	10498.1	10174.9	33049.9	3593.64	8973.64	16720.2	5726.01	18910.3	49158.8	10353	7581.55	3243.82	9412.4	19058.2
C18_positive	MW0008962	N-Butyl-N-(phenylsulfonyl)benzenesulfonamide	N-丁基-N-(苯磺酰基)苯磺酰胺	Benzene and substituted derivatives	苯及其衍生物	Benzene and substituted derivatives	苯及其衍生物	C16H19NO4S2	178.053	353.075	2.2794	M+H-C6H8O6	1.126	4	0.7226	rp	54563-71-2	250590	-	-	-	1784.16	3672.21	1881.46	1509.68	3547.46	6749.47	732.941	5942.76	1193.26	1278.37	1805.07	1561.42	3258.34	3560.03	5822.69	3065.38	1132.66	219.687	1225.24	2093.37	2381.07	502.189	446.944	1242.53	1360.62	2766.36	821.469	2281.37
C18_positive	MW0148221	(1S,2R,3R,4S,5S,6S,8R,9S,10S,13S,16S,17R,18S)-11-ethyl-6,18-dimethoxy-13-(methoxymethyl)-11-azahexacyclo[7.7.2.12,5.01,10.03,8.013,17]nonadecane-4,8,9,16-tetrol	(1S,2R,3R,4S,5S,6S,8R,9S,10S,13S,16S,17R,18S)-11-ethyl-6,18-dimethoxy-13-(methoxymethyl)-11-azahexacyclo[7.7. 2.12,5.01,10.03,8.013,17]壬烷-4,8,9,16-四醇	Heterocyclic compounds	杂环化合物	Heterocyclic compounds	杂环化合物	C24H39NO7	492.229	453.273	4.876	M+K	1.44019	4	0.7153	rp	545-56-2	57525180	-	-	-	6205.97	7664.66	5931.99	5941.81	22437.3	11756.6	9490.24	6959.6	23558.2	9704.63	6952.72	7051.84	6068.15	6810.99	3289.17	8355.42	3103.73	717.643	6403.57	3917.07	11490	6671.26	7145.16	11976	7365.32	2539.58	4016.55	5422.33
C18_positive	MW0006855	Dimethyl 2-acetamidoterephthalate	2-乙酰氨基对苯二甲酸二甲酯	Benzene and substituted derivatives	苯及其衍生物	Benzene and substituted derivatives	苯及其衍生物	C12H13NO5	234.076	251.079	5.1868	M+H-H2O	0.9315	4	0.7272	rp	5441-05-4	228014	-	-	-	6465.79	6348.44	6319.17	6411.7	6307.56	6531.81	6841.04	7123.17	6474.37	6066.99	7095.79	6562.87	6735.99	6974.06	7100.56	6199.35	7356.8	4558.04	6391.88	7724.63	5563.44	5988.88	6969.57	7088.05	6095.69	6793.85	6922.71	6089.29
C18_positive	MEDL02333	Myristoleic acid	肉豆蔻酸	FA	脂肪酰类	Others	其他	C14H26O2	209.19	226.193	7.7086	M+H-H2O	1.05463	2	0.8582	rp	544-64-9	5281119	HMDB0002000	6424	C08322	2891.22	4424.86	2570.71	5355.93	3912.51	5866.21	2272.67	5248.67	3777.76	3055.12	4998.16	3666.8	4829.77	3996.41	3565.35	4990.77	2009.86	305.052	2968.17	1545.57	3330.21	2504.27	1280.21	2076.05	5539.93	1552.99	2491.29	3197.24
C18_positive	MEDL02767	Palmitoylethanolamide	棕榈酰乙醇酰胺	FA	脂肪酰类	Others	其他	C18H37NO2	272.259	299.282	6.0486	M+H-C2H4	1.426	4	0.7156	rp	544-31-0	4671	HMDB0002100	-	C16512	470.359	757.949	677.883	387.306	1486.95	337.866	950.961	287.313	372.775	455.583	955.315	411.886	575.236	297.037	721.277	877.175	625.89	965.345	604.309	291.358	749.569	637.944	1162.37	475.674	630.662	296.929	447.51	323.551
C18_positive	MW0012184	12-HETE	-	FA	脂肪酰类	Oxidized lipids	氧化脂质	C20H32O3	343.225	320.235	9.2367	M+Na	2.00868	2	0.974	rp	54397-83-0	5283155	HMDB0006111	-	C14777	833549	1.23123e+06	1.06282e+06	1.15543e+06	620353	499285	1.10355e+06	877964	1.18263e+06	711261	739543	638000	711347	714787	570901	489193	887521	359153	675227	672465	712489	582917	1.0957e+06	664623	490132	642290	976540	593666
C18_positive	MW0124017	Ethyl 5-amino-2,6-dichloropyrimidine-4-carboxylate	5-氨基-2,6-二氯嘧啶-4-甲酸乙酯	Aldehyde,Ketones,Esters	醛、酮、酯类	Esters	酯类	C7H7Cl2N3O2	235.992	234.992	1.2837	M+H	13.83	4	0.5004	rp	54368-62-6	70700302	-	-	-	14497.7	10577.3	10291.8	10849.7	7112.35	7438.11	7354.42	8017.27	7812.22	10468.3	6384.13	10407.7	7334.85	7533.6	6711.6	8840.57	6609.04	7917.66	10931.8	6572.73	7985.27	7527.79	7481.85	6594.73	8983.99	10651.6	7364.4	9347.03
C18_positive	MW0149404	Galegine	山羊豆碱	Alcohol and amines	醇、胺类	Polyamines	多胺	C6H13N3	127.111	127.111	3.8874	M+	2.53175	2	0.5158	rp	543-83-9	10983	-	-	C08303	99693.8	101310	106733	111854	110842	68306.6	103023	102480	94518.5	86231.4	95163.1	90004.8	104599	108602	125778	103731	91534.6	826.583	92338.3	105578	110446	84008.3	106892	127742	85158.6	85821.7	101530	89679.4
C18_positive	MW0054299	L-canavanine	刀豆氨酸	Amino acid and Its metabolites	氨基酸及其代谢物	Amino acid derivatives	氨基酸衍生物	C5H12N4O3	253.01	176.091	4.3053	M-H+2K	0.732975	2	0.8363	rp	543-38-4	439202	HMDB0002706	3238	C00308	132908	160293	196280	210109	214717	77133.1	244526	439589	539627	126961	159647	128242	142240	198529	442768	297038	114832	58265.8	97358.9	112537	135966	246408	259694	215737	104672	125976	176059	113738
C18_positive	MW0105421	Acetylglycine	N-乙酰基甘氨酸	Amino acid and Its metabolites	氨基酸及其代谢物	Amino acid derivatives	氨基酸衍生物	C4H7NO3	117.036	117.043	1.7286	M+	16.1267	1	0.6966	rp	543-24-8	10972	HMDB0000532	5517	-	111717	111871	112147	106189	106499	99671.9	103442	109887	107558	99565.7	100355	106518	100320	97602.2	104790	99600.5	93016.2	192.552	95186.9	100498	97306.9	100347	98184.4	93388.9	103550	106216	98056.1	104756
C18_positive	MW0143547	3beta,17beta-Diacetoxy-5alpha-androstane	3beta,17beta-Diacetoxy-5alpha-androstane	Hormones and hormone related compounds	激素及激素相关物质	Hormones and hormone related compounds	激素及激素相关物质	C23H36O4	377.269	376.261	7.0323	M+H	5.8995	4	0.6223	rp	5424-40-8	224008	-	-	-	2262.92	1891.74	1541.44	3025.29	4828.7	3314.52	962.241	3919.65	4468.82	5180.08	3762.92	2448.15	8505.52	1981.27	3518.81	3752.49	7099.91	1217.23	3614.34	2004.22	1187.02	682.459	7925.15	4295.16	1387.42	1874.07	684.064	6402.38
C18_positive	MW0140640	(S)-2-((6,7-Dichloro-2-cyclopentyl-2-methyl-1-oxo-2,3-dihydro-1H-inden-5-yl)oxy)acetic acid	(S)-2-((6,7-Dichloro-2-cyclopentyl-2-methyl-1-oxo-2,3-dihydro-1H-inden-5-yl)oxy)乙酸	Benzene and substituted derivatives	苯及其衍生物	Benzene and substituted derivatives	苯及其衍生物	C17H18Cl2O4	220.003	356.058	0.4669	M+2Na+K-H	11.9635	4	0.5249	rp	54197-31-8 | 53108-01-3	656717	-	-	-	1247.88	1591.09	1240.31	1304.65	770.044	466.939	1144.42	775.778	878.059	643.57	404.955	792.506	699.325	710.613	774.952	591.24	650.294	558.721	521.423	630.857	722.885	681.484	440.22	689.747	549.271	1061.47	396.096	666.142
C18_positive	MW0155700	Pregna-5,16,20-triene-3beta,20-diol diacetate	Pregna-5,16,20-triene-3beta,20-二醇二乙酸酯	Hormones and hormone related compounds	激素及激素相关物质	Hormones and hormone related compounds	激素及激素相关物质	C25H34O4	371.258	398.246	6.7442	M+H-CO	10.7257	4	0.5425	rp	5419-52-3	222820	-	-	-	13664.1	9899.44	7284.74	43955.3	34166	14787.8	34106.6	6212.08	11202.2	23857.2	26272.7	25627.5	18111.8	35749.7	12639.7	10310.1	25905.8	6978.33	16172.2	19259.7	6957.58	63203.1	45237.7	12411.1	12743.7	667.692	27271.5	23459.7
C18_positive	MW0103868	2-Amino-3-methyl-1-pyrrolidin-1-YL-butan-1-one	2-Amino-3-methyl-1-pyrrolidin-1-YL-butan-1-one	Aldehyde,Ketones,Esters	醛、酮、酯类	Ketones	酮类	C9H18N2O	157.122	170.142	4.907	M+H-CH2	12.2832	4	0.5205	rp	54164-07-7	447256	-	-	-	6589.65	7423.67	5867.73	19224.7	7336.11	13968.1	5200.72	15927.9	7790.34	7811.39	5963.9	17481.6	5196.93	6684.77	14508.9	4745.81	9580.91	1325.03	5799.52	6031.18	9482.34	4988.35	4244.71	4936.98	4735.64	12199.7	5133.44	5145.88
C18_positive	MEDN0345	1,3,7-Trimethyluric acid	1,3,7-三甲基尿酸	Amino acid and Its metabolites	氨基酸及其代谢物	Amino acid derivatives	氨基酸衍生物	C8H10N4O3	211.088	210.075	2.2484	M+H	12.775	3	0.6673	rp	5415-44-1	79437	HMDB0002123	-	C16361	8967.93	6480.34	9297.76	7719.69	6066.99	6664.49	3803.09	6485.92	7936.13	4851.16	6968.05	6769.99	3088.22	2815.11	5007.99	4880.23	1576.24	7500.75	4740.84	4074.53	8065.92	6724.21	4249.61	2901.53	7815.04	6540.38	8999.69	6565.64
C18_positive	MW0169387	L-Carnitine	左旋肉碱	Amino acid and Its metabolites	氨基酸及其代谢物	Amino acids	氨基酸	C7H15NO3	200.068	161.105	0.7522	M+K	0.725	3	0.9359	rp	541-15-1	10917	HMDB0000062	52	C00318	7365.73	6679.57	5251.84	7892.13	11196.5	7222.86	8210.77	8574.74	8951	5460.48	10224.2	7596.24	9780.13	6907.32	14731.2	9219.62	8412.32	872.396	10338.9	18778.2	10177.9	17300.6	6887.02	11273.1	8404.53	5729.96	7849.27	8215.41
C18_positive	MEDP1759	Etonogestrel	依托诺孕酮	CoEnzyme and vitamins	辅酶和维生素	CoEnzyme and vitamins	辅酶和维生素	C22H28O2	325.216	324.209	6.5723	M+H	7.3255	4	0.5967	rp	54048-10-1	6917715	HMDB0014439	-	-	3255.61	11937.7	9699.45	8779.05	11323.6	6092.82	10053.8	5702.8	7175.15	1993.34	6295.37	6267.32	8507.62	2684.49	6024.26	5737.17	3013.34	716.153	3836.62	5158.59	3862.46	2752.75	7200.86	6473.9	1873.59	2794.74	1787.23	5331.85
C18_positive	MW0049235	Desogestrel	去氧孕烯	Alcohol and amines	醇、胺类	Alcohols	醇类	C22H30O	311.233	310.23	4.9559	M+H	11.6642	4	0.5291	rp	54024-22-5	40973	HMDB0014449	-	C07629	2853.87	4213.33	5588.17	682.953	4153.48	8714.05	4629.55	3904.3	7603.73	1078.85	3813.09	3753.77	2398.37	1029.06	2646.34	3360.58	3248.23	1067.5	2745.71	6171.14	9430.08	2342.54	2274.69	3918.38	7090.64	5986.88	6254.33	7445.54
C18_positive	MW0127171	1,2-Ethanedithiol	1,2-乙二硫醇	Others	其他	Others	其他	C2H6S2	132.958	93.9911	13.4097	M+K	2.02098	4	0.9519	rp	540-63-6	10902	HMDB0031707	-	-	30745.5	53322.3	36513.4	29661.9	28143.9	48634.3	92820.5	23035.3	35834.2	54501.8	24274.5	20883.8	47016.3	31284.2	26849.6	24232.4	18197.5	42538.4	76019.8	24941.2	28026.4	49124.7	14347.6	21157.3	16967.5	44551.5	30351.4	36034.1
C18_positive	MW0000398	Pilocarpine	毛果芸香碱	Alkaloids	生物碱	Alkaloids	生物碱	C11H16N2O2	209.129	208.121	2.7426	M+H	0.257588	2	0.7243	rp	54-71-7	5910	HMDB0015217	-	C07474	326016	474601	289764	379269	515330	539124	254387	429543	26920.2	272654	256669	314508	342110	232537	399390	482755	110653	7643.49	241131	237167	291182	341259	293638	338979	291694	285563	247594	341414
C18_positive	MW0114873	Metyrapone	美替拉酮	Aldehyde,Ketones,Esters	醛、酮、酯类	Ketones	酮类	C14H14N2O	227.125	226.111	12.2245	M+H	18.6246	2	0.8579	rp	54-36-4	4174	HMDB0015146	-	C07205	352542	367329	214948	284607	233227	275101	434205	289210	373307	277323	250393	437246	345575	278736	267859	310257	287889	163144	314416	292672	301497	203456	290299	264201	338454	213275	249736	259449
C18_positive	MW0014794	5-Hydroxyindoleacetic acid	5-羟基吲哚-3-乙酸	Organic acid and Its derivatives	有机酸及其衍生物	Organic acid and Its derivatives	有机酸及其衍生物	C10H9NO3	260.053	191.058	4.1056	M+Na+HCOOH	0.075	3	0.9528	rp	54-16-0	1826	HMDB0000763	2975	C05635	6885.68	6510.79	8283.4	8470.29	7316.57	6888.4	8892.74	8149.16	7446.78	6692.07	9577.56	8071.82	8040.13	8737.97	8212.22	7406.02	8430.24	5157.8	7436.55	7871.79	7740.01	9048.46	6599.7	9209.21	7605.9	6859.9	8610.1	9595.75
C18_positive	MEDL02295	Hordenine	大麦芽碱	Benzene and substituted derivatives	苯及其衍生物	Phenolics	苯酚类	C10H15NO	165.107	165.115	2.4498	M+	21.0043	1	0.6525	rp	539-15-1	68313	HMDB0004366	7055	C06199	7665.22	7706.51	7001.29	7744.91	7778.61	6760.11	7771.46	7306.64	9026.2	8943.71	9548.96	8271.96	7991.62	8014.62	8203.55	8536.17	8807.57	7183.62	8185.95	9297.96	8377.98	8984.68	8444.95	5942.56	8211.9	8783.12	9696.76	9852.74
C18_positive	MW0014338	4,4'-Diaponeurosporene	4,4'-Diaponeurosporene	Others	其他	Others	其他	C30H42	402.33	402.329	7.7687	M+	7.02479	2	0.6842	rp	53872-50-7	6443791	-	-	-	28155	23843.2	27404.6	21746.4	27624.9	27126	26952.7	19098.1	24671.2	24021.9	22287.6	27906.7	25173.4	21105.2	23200.9	21440.3	22730.2	8854.36	22733.7	21218.5	18817.4	22156.7	18760.4	17265.3	26016.1	20149.5	23940.9	23596.5
C18_positive	MW0054600	LPE(16:0/0:0)	LPE(16:0/0:0)	GP	甘油磷脂类	LPE	溶血磷脂酰乙醇胺	C21H44NO7P	454.293	453.286	8.6131	M+H	2.71894	1	0.7977	rp	53862-35-4	9547069	HMDB0011503	-	-	857381	910117	916534	748728	756136	505248	718506	654932	527565	423056	633996	560678	621406	579699	904736	992271	984576	650372	595012	928596	762330	571161	676327	699661	546263	617820	711352	558805
C18_positive	MW0155053	Pgf2alpha isopropyl ester	Pgf2α异丙酯	Hormones and hormone related compounds	激素及激素相关物质	Hormones and hormone related compounds	激素及激素相关物质	C23H40O5	481.261	396.288	3.469	M+K+HCOOH	11.7316	2	0.5155	rp	53764-90-2	5283077	-	36147	-	25992.9	19173.5	36123.1	33810.7	74367.7	23228.1	27093.2	22002.9	46455.4	23887.3	42201.8	27637.7	30633	24145.4	31672.7	29475.4	23255.3	11894.5	22244.4	29589.2	25276.7	39733.4	19337.2	28150	33548.3	25909.5	26259.1	26047.9
C18_positive	MEDL00446	Paspalin	细胞松弛素H	Hormones and hormone related compounds	激素及激素相关物质	Hormones and hormone related compounds	激素及激素相关物质	C30H39NO5	494.289	493.283	5.4342	M+H	6.43947	4	0.6124	rp	53760-19-3	6434468	-	-	-	1141.84	5647.4	3188.95	2974.9	9035.8	4586.02	908.656	2944.28	1971.64	1542.86	5139.79	2486.61	1307.26	2370.32	1623.4	2248.25	976.006	263.725	4486.31	3747.35	2766.93	2221.55	3943.97	1218.94	6557.31	321.817	3680.17	1461.39
C18_positive	MW0104383	2,2-Dibromo-1-methylcyclopropanecarboxylic acid	2,2-二溴-1-甲基环丙烷甲酸	Organic acid and Its derivatives	有机酸及其衍生物	Organic acid and Its derivatives	有机酸及其衍生物	C5H6Br2O2	280.865	257.871	0.7209	M+Na	11.441	4	0.5322	rp	5365-21-9	2758037	-	-	-	40530.2	44009.6	40118.4	32310.2	34373.9	38188.8	39608.2	39986.4	40391.5	42592	40163.8	39548.2	36634.6	38832.9	38505.4	38906.4	34521.4	23493.6	39492.2	37744.3	35498.4	31860.6	36525.9	38894	33541.7	41670.4	38764.5	50007.4
C18_positive	MW0169955	Trigonelline	葫芦巴碱	CoEnzyme and vitamins	辅酶和维生素	CoEnzyme and vitamins	辅酶和维生素	C7H7NO2	138.054	137.048	0.798	M+H	2.04877	1	0.9534	rp	535-83-1	5570	HMDB0000875	273	C01004	35976.8	57807.8	50207.3	38577.6	44473.5	34943.1	41529.2	37217.2	39117.1	11629	31193	26756.3	32080.1	33537.3	24833.9	17729.6	39074.1	12912.4	38263.4	37242.5	41909.9	31080.7	38506.9	32592.7	49127.2	30927.8	35922.4	40293.3
C18_positive	MW0109274	Pipecolic acid	胡椒酸	Organic acid and Its derivatives	有机酸及其衍生物	Organic acid and Its derivatives	有机酸及其衍生物	C6H11NO2	171.113	129.079	1.1468	M+CH3CN+H	0.944839	1	0.7819	rp	535-75-1	849	HMDB0000070	50	C00408	101966	89219.5	96020.6	91581.2	62482.5	65168	28972.6	65616.1	71652.3	30129	52851.6	71075.3	16069.6	17488.3	36249.7	32233.7	3361.81	48383	39041.6	22117.5	61273.9	55043.9	33138.1	23057.6	53070.6	46586.4	70785.5	51682.3
C18_positive	MW0158046	Trichotomine	曲索明	Benzene and substituted derivatives	苯及其衍生物	Benzene and substituted derivatives	苯及其衍生物	C30H20N4O6	533.15	532.138	9.0987	M+H	8.27429	3	0.7209	rp	53472-14-3	442120	-	-	C09247	2195.21	617.229	3408.44	2177.87	411.211	299.915	231.587	909.432	763.879	16.9069	402.326	655.346	48.2001	149.741	301.993	110.9	72.1344	16.0607	98.7094	45.4494	214.037	367.434	137.631	174.781	398.135	173.635	496.938	1120.56
C18_positive	MW0007100	Exalamide	乙二胺	Benzene and substituted derivatives	苯及其衍生物	Phenolics	苯酚类	C13H19NO2	260.113	221.142	2.8821	M+K	18.8081	2	0.7983	rp	53370-90-4	3316	-	44112	-	11136.4	10078.1	8292.18	8019.36	9131.94	7453.18	8198.48	7955.16	7875.59	9852	11255.7	9828.62	7962.04	9204.36	7661.03	8472.98	7380.45	7985.17	8086.59	8279.55	6619.06	9427.32	7174.02	8416.81	8283.58	8371.59	11582.6	7669.13
C18_positive	MW0117113	N-(3-chlorophenyl)-1-methyl-1H-pyrazolo[3,4-d]pyrimidin-4-amine	N-(3-氯苯基)-1-甲基-1H-吡唑并[3,4-d]嘧啶-4-胺	Alcohol and amines	醇、胺类	Amines	胺类	C12H10ClN5	246.055	259.062	0.0905	M+H-CH2	1.31725	4	0.7181	rp	5334-67-8	219779	-	-	-	1293.33	1495.58	1095.78	1130.08	904.824	649.03	969.96	853.581	1066.16	788.985	343.81	865.235	808.547	637.858	947.379	801.183	943.375	765.335	641.392	808.751	574.576	762.71	870.291	905.529	720.745	978.705	249.877	1051.24
C18_positive	MW0001273	1,2,4-Benzenetriol	1,2,4-苯三醇	Benzene and substituted derivatives	苯及其衍生物	Phenolics	苯酚类	C6H6O3	127.039	126.032	3.5465	M+H	0.975	3	0.8645	rp	533-73-3	10787	HMDB0124831	506	C02814	953.386	144.475	465.852	326.212	205.619	235.82	1005.56	441.27	690.766	227.836	484.941	731.375	318.115	906.238	310.473	228.919	4.59494	103.196	572.317	276.43	302.135	473.332	665.013	458.129	178.559	116.546	658.907	221.73
C18_positive	MW0049160	Dethiobiotin	d-脱硫生物素	Organic acid and Its derivatives	有机酸及其衍生物	Organic acid and Its derivatives	有机酸及其衍生物	C10H18N2O3	429.261	214.132	6.4801	2M+H	22.4992	2	0.6241	rp	533-48-2	445027	HMDB0003581	3351	C01909	6734	5163.49	5314.63	16557.3	21451.3	8205.4	18784.8	8641.43	6268.04	4687.66	4691.48	6760.68	8543.78	19422.3	7976.04	4623.15	20149.8	1761.2	4451.54	7975.97	2895.48	9711.9	21457.8	4196.37	4284.52	1454.65	3805.6	8738.84
C18_positive	MW0124776	(S)-[2,8-bis(trifluoromethyl)quinolin-4-yl]-piperidin-2-ylmethanol	(S)-[2,8-双(三氟甲基)喹啉-4-基]-哌啶-2-基甲醇	Heterocyclic compounds	杂环化合物	Heterocyclic compounds	杂环化合物	C17H16F6N2O	379.128	378.117	4.1056	M+H	12.1619	2	0.8636	rp	53230-10-7	12986439	HMDB0014502	-	-	220459	243607	263021	234917	252513	197048	228258	257105	231279	218607	234368	232244	256921	272324	237839	237703	223982	86496	244661	229335	221582	242377	226888	246102	237104	214478	233171	247154
C18_positive	MW0124399	Butopyronoxyl	丁吡酮	Heterocyclic compounds	杂环化合物	Heterocyclic compounds	杂环化合物	C12H18O4	227.125	226.12	8.575	M+H	5.47827	2	0.8939	rp	532-34-3	10760	-	-	C19142	355446	380069	377686	372544	357690	304980	333462	256419	300719	293776	356948	323727	370511	296023	363552	184584	365321	335983	339002	279937	507926	304877	234288	267287	361325	342862	360907	296291
C18_positive	MW0103027	Umbelliprenin	伞形普利宁	Heterocyclic compounds	杂环化合物	Heterocyclic compounds	杂环化合物	C24H30O3	367.222	366.219	9.4866	M+H	11.0148	2	0.8855	rp	532-16-1 | 30413-87-7 | 23838-17-7	1781413	-	87086	-	40185.6	83714.5	47549.6	66355.8	34637	14418	34686.3	20254.8	26555.7	35547.6	19716.9	22285.7	16412.9	13466.9	18205	26109.2	19900.6	1647.86	28549.4	12914.1	16549.8	13640.5	23094.1	7062.22	9922.65	11015.2	35321.7	16362.7
C18_positive	MW0007517	Loperamide	洛哌丁胺	Benzene and substituted derivatives	苯及其衍生物	Benzene and substituted derivatives	苯及其衍生物	C29H33ClN2O2	477.234	476.223	4.4582	M+H	9.80803	2	0.9007	rp	53179-11-6	3955	HMDB0004999	1016	C07080	62705.3	78649.7	82057.7	83164.1	66502.2	32383.7	65541.7	64345.8	51884.8	45207.3	53194.9	53650.9	59951.6	57876.3	63276.3	46964.2	38960.2	5703.32	43606.3	49922	43888.8	46915.5	39090.7	54089.1	33796	41767.7	40644.8	52237.4
C18_positive	MW0137105	7-Methoxycoumarin	7-甲氧基香豆素	Benzene and substituted derivatives	苯及其衍生物	Benzene and substituted derivatives	苯及其衍生物	C10H8O3	223.064	176.047	4.3668	M+HCOO+2H	7.06502	1	0.5486	rp	531-59-9	10748	HMDB0029758	-	C09268	8394.73	12609.4	3920.98	3628.22	4497.12	8284.15	16727.3	5474.04	10374	22093.8	24418.4	18102.1	25636.4	33484.2	18926.3	11851.6	38013.1	1822.06	16816.1	17856.5	15015.8	16587.5	16572.9	15148.8	7755.8	18201.3	12210.1	8473.01
C18_positive	MW0002102	2,3,4,5-Tetrafluorobenzyl alcohol	2,3,4,5-四氟苯甲醇	Benzene and substituted derivatives	苯及其衍生物	Benzene and substituted derivatives	苯及其衍生物	C7H4F4O	181.026	180.02	1.4989	M+H	2.06925	4	0.7009	rp	53072-18-7	2734080	-	-	-	11524.4	12837.6	8901.63	11790.6	5291.72	9832.5	5438.45	9014.03	6552.75	11230	8699.09	6792.37	14137.2	9013.67	7726.68	17322.3	4919.16	3886.9	13723.5	7967.08	15932.2	7521.76	4255.39	11860.9	11007.2	9493.06	10440.7	20851.2
C18_positive	MW0123550	Deoxyvasicinone	脱氧血管紧张素	Aldehyde,Ketones,Esters	醛、酮、酯类	Ketones	酮类	C11H10N2O	187.097	186.079	6.557	M+H	23.5181	2	0.8061	rp	530-53-0	68261	-	-	C10659	5046	2571.21	6796.4	3947.52	3451.71	3905.8	3202.31	3043.43	3984.27	3931.9	4710.73	3908.95	3822.81	3406.05	4382.95	4631.97	4051.39	874.735	4291.55	3343.31	3544.53	4632.58	2470.65	3228.13	3830.7	3156.61	3937	3230.89
C18_positive	MW0014703	Dehydroepiandrosterone	脱氢表雄酮	Aldehyde,Ketones,Esters	醛、酮、酯类	Ketones	酮类	C19H28O2	335.222	288.209	5.5896	M+HCOO+2H	0.3	3	0.6806	rp	53-43-0	5881	HMDB0000077	5133	C01227	44357.9	66019	111544	63807.8	78228.2	43600.8	82351.2	81669.3	73587.9	58470.9	87352.2	40074.8	84785.6	75036.2	52484.2	80937.8	114144	30187	52399.4	61785.7	59306.8	49471.7	108074	83372.7	50155.7	63184.2	74021.7	54486.4
C18_positive	MW0055513	Oxandrolone	氧雄龙	Hormones and hormone related compounds	激素及激素相关物质	Hormones and hormone related compounds	激素及激素相关物质	C19H30O3	613.455	306.219	9.2367	2M+H	13.2614	2	0.8634	rp	53-39-4	5878	HMDB0014759	-	C07346	148196	115638	153838	94945.1	194667	100342	151037	93726.1	91698.6	93409.8	106898	95109.1	110870	84361.9	121516	169522	114739	53114.8	107131	119202	78247.8	80621.5	101369	121935	77333.2	50556.7	68604.2	83444.7
C18_positive	MW0006998	Estrone	雌酮	Hormones and hormone related compounds	激素及激素相关物质	Hormones and hormone related compounds	激素及激素相关物质	C18H22O2	271.165	270.162	10.043	M+H	12.9867	2	0.9234	rp	53-16-7	5870	HMDB0000145	264	C00468	1714.28	3166.89	8055.1	8907.6	8904.96	2158.51	9484.89	2570.04	12566.9	4557.27	4626.06	7414.73	2628.74	3197.58	3887.42	3036.63	5647.5	3070	4929.58	5554.64	968.483	1305.1	3578.23	856.212	2492.59	3532.2	3729.68	4901.88
C18_positive	MW0063826	Tetrahydrocortisone	四氢可的松	Hormones and hormone related compounds	激素及激素相关物质	Hormones and hormone related compounds	激素及激素相关物质	C21H32O5	365.231	364.225	7.5559	M+H	3.65173	2	0.9101	rp	53-05-4	5866	HMDB0000903	1915	C05470	49740	27632.3	22385.2	12880.2	39467.2	56229.1	11120.2	13118.3	20942	31918.7	13566.6	11401.2	10369	3512.83	5067.96	11826	481.18	19.4668	17767.7	5844.13	25879.2	9344.91	6210.56	9500.54	23087	14190.4	8636.52	19378.5
C18_positive	MW0139433	Prunin	普鲁宁	Heterocyclic compounds	杂环化合物	Heterocyclic compounds	杂环化合物	C21H22O10	259.096	434.121	4.7051	M+H-C6H8O6	0.684371	4	0.9832	rp	529-55-5	92794	-	-	C09099	12337.7	14009.6	16531.4	29503.9	26182	38393.5	2274.47	6968.82	2442.36	3829.68	3908.23	4955.08	5714.27	5814.47	19500.9	7937.99	4083.69	699.765	4644.79	6996.37	16350.8	12692.7	9783.25	947.254	8982.35	4803.67	5491	7064.75
C18_positive	ZINC5812130	Perlatolinic acid	过氧菌素酸	Organic acid and Its derivatives	有机酸及其衍生物	Organic acid and Its derivatives	有机酸及其衍生物	C25H32O7	359.221	444.215	7.4025	M+H-C3H2O3	1.80881	4	0.7068	rp	529-47-5	174857	-	-	-	38212.7	45988.2	99218.7	33660.3	69164.9	50301.4	45481	38248.7	37865.3	42606.7	40434	22003.2	27850.8	63255.7	16288.8	36623.2	6166.06	360.441	32497.8	34947.7	47046	66386.5	41032	49331.4	40549.4	45929.2	31837.8	20677.4
C18_positive	MW0156498	Sakuranin	樱宁	Flavonoids	黄酮	Flavonoid	黄酮	C22H24O10	471.131	448.137	8.0712	M+Na	11.2752	4	0.5345	rp	529-39-5	73607	-	-	C17391	358.353	2380.97	916.876	1449.7	1014.94	2286.41	1618.67	3133.62	2235.29	1863.68	1645.67	2264.02	1423.53	1845.91	2360.2	1451.15	1861.93	1121.24	2302.02	1876.04	2510.44	2403.01	2249.74	2356.18	5405.33	2818.07	2833.38	2053.7
C18_positive	MW0010416	Santene	圣腾	Others	其他	Hydrocarbon derivatives	烃衍生物	C9H14	123.116	122.11	5.3874	M+H	1.12375	4	0.7227	rp	529-16-8	10720	HMDB0038140	-	-	5446.63	6444.02	6153.15	4854.42	5228.84	5009.43	3490.38	4439.09	3727.66	6091.54	3800.53	5239.38	4470.89	4786.85	6180.31	5432.6	4182.22	502.909	3712.82	11369.3	5742.04	4784.74	3575.18	4800.64	4399.35	4085.5	5419.75	4592.38
C18_positive	MW0109320	Pro-leu	L-脯氨酰-L-亮氨酸	Amino acid and Its metabolites	氨基酸及其代谢物	Small Peptide	小肽	C11H20N2O3	229.155	228.147	1.3143	M+H	1.73434	2	0.9341	rp	52899-07-7	444109	-	23647	-	65256.6	78338.3	91173.8	82380.6	109677	71339.3	123809	85818.6	100231	73776	79204	75243.6	104440	101070	105300	84240.1	85509.8	15297.7	77985.3	115250	102957	99835.1	116367	122050	109040	77934.2	70072.4	81658.7
C18_positive	MW0049242	Deterrol stearate	去特罗硬脂酸酯	Aldehyde,Ketones,Esters	醛、酮、酯类	Esters	酯类	C33H50O2	517.35	478.381	11.3768	M+K	12.3728	4	0.5193	rp	52898-98-3	57473060	HMDB0034578	-	-	5529.81	2567.17	2946.42	2480.89	2526.6	843.822	1941.07	1743.02	1579.8	1843.95	2280.23	1850.06	1106.82	1088.09	1642.29	1067.7	2075.37	1167.65	1544.45	1219.35	946.838	2956.83	1640.39	1094.24	1912.43	982.805	2131.97	1620.79
C18_positive	MW0007539	Magnolol	厚朴酚	Benzene and substituted derivatives	苯及其衍生物	Phenolics	苯酚类	C18H18O2	225.129	266.131	2.1484	M+H-COCH2	5.80025	4	0.6241	rp	528-43-8	72300	HMDB0254305	-	C10651	9840.63	14059.1	13455	4118.88	12742.4	14612.9	11291.2	7079.82	7387.78	10411.6	8323.34	7851.8	1916.73	7538.63	1137.72	7445.89	3116.59	549.712	3814.5	8118.14	11604.4	2963.56	9579.49	9800.11	9732.86	9299.58	6964.87	6738.99
C18_positive	MW0008482	n-(5-Chloro-2-methoxyphenyl)-3-oxobutanamide	n-(5-氯-2-甲氧基苯基)-3-氧代丁酰胺	Benzene and substituted derivatives	苯及其衍生物	Benzene and substituted derivatives	苯及其衍生物	C11H12ClNO3	264.033	241.051	4.3053	M+Na	1.4275	4	0.7156	rp	52793-11-0	98791	-	-	-	1363.36	1554.85	2019.44	1332.51	560.084	589.266	1603.63	1515.36	1435.59	730.172	102.584	1038.71	1211.67	933.374	1543.37	1085.96	1428.86	198.792	1068.78	971.098	661.979	1676.43	1407.97	1192.29	1049.91	1132.55	572.857	1432.11
C18_positive	MW0112831	2-Methyl-4-(trimethylsilyl)but-3-yn-2-ol	2-Methyl-4-(trimethylsilyl)but-3-yn-2-ol	Others	其他	Hydrocarbon derivatives	烃衍生物	C8H16OSi	212.091	156.097	1.4377	M+K+NH3	12.3943	4	0.519	rp	5272-33-3	332724	-	-	-	8620.45	10807.4	7579.89	10965	9321.78	2937.18	9792.39	7185.98	9359.52	6456.17	8787.69	7069.11	8135.54	7883.83	6391.93	7447.67	7422.93	499.432	7003.68	9733.68	9478.23	7318.62	10309.5	9355.49	6593.96	5672.46	8293.13	8973.31
C18_positive	MW0001625	O-Cymene	邻伞花烃	Benzene and substituted derivatives	苯及其衍生物	Benzene and substituted derivatives	苯及其衍生物	C10H14	181.121	134.11	4.6585	M+HCOO+2H	2.13351	2	0.7008	rp	527-84-4	10703	HMDB0037050	-	-	11888.2	18318.3	15203.1	16167.6	13658.4	31685.8	13176.8	28811.6	14638.8	24588.4	14253.1	12933.7	15247.7	13645.1	23693.2	18117.7	9344.54	1439.46	14382.1	17893.1	14327.2	9112.19	11052.8	15195.7	13344.2	20950.2	10963.5	11590.7
C18_positive	MW0148990	Erythromycin B	红霉素B	Aldehyde,Ketones,Esters	醛、酮、酯类	Esters	酯类	C37H67NO12	700.454	717.466	10.6702	M+H-H2O	13.4036	3	0.6307	rp	527-75-3	9918244	-	-	C06653	10041.4	8889.96	7198.03	6652.32	30289.4	13539.3	13069.7	8578.91	9391.43	15161.2	7636.86	4377.09	18775.1	12245.2	5691.89	10684.5	3420.77	36.7379	17141.4	13822.3	11388.3	6950.61	7195.82	13166	4441.87	3811.33	4381.23	9289.72
C18_positive	MW0012825	1-O-Hexadecyl-sn-glycero-3-phosphocholine	PC(O-16:0/0:0)	GP	甘油磷脂类	PC	磷脂酰胆碱	C24H52NO6P	482.36	481.353	8.9784	M+H	2.55326	1	0.9283	rp	52691-62-0 | 97288-09-0	162126	-	-	-	734903	616545	690298	535249	702948	566753	788769	526284	501444	542247	593651	481270	558422	437119	484167	600280	422833	322239	465454	437262	394662	571299	412369	389566	472825	422477	439579	384115
C18_positive	ZINC13359350	Ancistrocladidine	钩花碱	Heterocyclic compounds	杂环化合物	Heterocyclic compounds	杂环化合物	C25H27NO4	428.196	405.194	2.4594	M+Na	9.85074	4	0.5555	rp	52659-52-6	193880	-	-	-	2542.76	715.095	1602.16	1546.53	2296.28	1989.67	811.591	1065.72	1722.92	1245.09	3126.5	360.071	1433.5	1020.01	1503.53	1242.9	1563.05	1537.79	1914.73	1751.14	895.868	1371.3	804.423	1024.45	1608.45	1443.92	2060.01	90.4211
C18_positive	MW0002539	3-(Trifluoromethyl)phenethylamine	3-(三氟甲基)苯乙胺	Benzene and substituted derivatives	苯及其衍生物	Benzene and substituted derivatives	苯及其衍生物	C9H10F3N	228.033	189.077	5.2634	M+K	1.165	4	0.7217	rp	52516-30-0	104223	-	-	-	1162.71	1261.35	1530.78	1791.84	1515.78	765.465	1854.48	2662.01	1695.77	1171.31	2165.2	684.578	1801.63	1753.01	2318.52	1715.67	1992.29	1321.67	2284.64	1461.5	2632.36	1321.41	3507.95	1157.36	1189.35	1344.66	1865.89	1443.53
C18_positive	MW0168166	Harmalol	骆驼蓬酚	Alkaloids	生物碱	Alkaloids	生物碱	C12H12N2O	159.091	200.095	4.0585	M+H-COCH2	2.40775	4	0.6933	rp	525-57-5	3565	HMDB0029838	-	C06537	4151.8	5831.12	5918	5645.07	4755.93	5003.4	6223.92	7389.95	4123.31	3459.87	4406.92	4425.18	7098.79	7740.8	7018.09	3015.74	4997.26	1747.31	3292.25	3987.76	4197.44	2986.84	5960.1	6684.28	3345.89	4054.86	4443.39	3955.07
C18_positive	MW0138193	Fraxidin	弗拉西丁	Heterocyclic compounds	杂环化合物	Heterocyclic compounds	杂环化合物	C11H10O5	223.063	222.053	11.1865	M+H	8.46235	3	0.7053	rp	525-21-3	3083616	HMDB0132247	-	C17479	2031.95	3170.21	1727.58	1902.42	1496.29	2612.71	1721.42	2301.34	2567.07	1601.51	1479.95	3043.27	2820.36	2616.57	1802.63	1857.88	2137.1	2618.95	1723.2	2755.35	1868.12	1963.22	2182.98	1365.85	2831.37	3522.86	3301.3	2148.9
C18_positive	MW0114971	Acetyl-N-formyl-5-methoxykynurenamine	乙酰-N-甲酰基-5-甲氧基犬尿胺	Alcohol and amines	醇、胺类	Amines	胺类	C13H16N2O4	306.149	264.111	3.593	M+CH3CN+H	11.725	3	0.5342	rp	52450-38-1	171161	HMDB0004259	-	C05642	13331.8	18641.3	14816.9	14995.9	27787.8	7922.23	23743.9	28764.6	16560.1	21144.6	18439.4	14052.1	17384.1	18401.8	20990.3	23346.3	12060.6	42.7465	20091.5	20266.8	18912.7	18521.8	18591.5	19294.2	17420.5	22534.9	20616.6	16986
C18_positive	FDATP00969	Oxeladin citrate	-	Others	其他	Medicine	药物	C26H41NO10	528.272	527.273	5.6822	M+H	15.2612	4	0.7331	rp	52432-72-1	9936727	-	-	-	4650.48	4415.96	3698.32	2429.94	11439.6	8957.87	3698.96	4746.26	6416.66	9108.65	6317.37	4780.67	5869.52	6106.28	1642.1	6669.53	456.925	8.75838	6734.21	5625.8	9073.88	5623.46	5409.96	9870.1	3155.65	5125.89	3162.9	2539.21
C18_positive	MW0168224	Debromoaplysiatoxin	-	Heterocyclic compounds	杂环化合物	Heterocyclic compounds	杂环化合物	C32H48O10	593.341	592.325	8.5676	M+H	12.5437	3	0.5834	rp	52423-28-6	440576	-	-	C05148	151205	156140	163089	178925	203390	109007	130411	107262	107323	91118.6	126297	140984	99074.6	128981	127313	228547	110115	94113.5	197315	144638	147282	105638	143213	138221	137893	88434.7	106735	101635
C18_positive	MW0007560	Mebhydrolin	甲羟胺	Heterocyclic compounds	杂环化合物	Heterocyclic compounds	杂环化合物	C19H20N2	315.127	276.163	4.0118	M+K	8.37825	4	0.5789	rp	524-81-2	22530	HMDB0240237	43471	-	932.867	5131.72	2180.34	5872.96	5922.36	5903.19	614.812	2498.54	1854.71	1840.94	1513.68	1642.5	3301.57	3696.66	7286.56	2072.77	2781.08	276.805	1844.13	188.734	6082.35	663.949	4718.05	1604.48	1222.01	2239.28	446.87	3259.26
C18_positive	MW0138195	Fraxin	弗雷克辛	Heterocyclic compounds	杂环化合物	Heterocyclic compounds	杂环化合物	C16H18O10	371.101	370.09	0.0508	M+H	0.00775	4	0.9998	rp	524-30-1	5273568	-	-	-	1883.64	6068.86	1534.21	1449.32	6346.97	1608.19	629.218	13679.2	6387.05	4439.61	2046.68	1482.46	1100.4	3302.1	6062.09	5895.39	1405.46	3071.47	1395.2	2246.93	7753.72	1089.75	941.658	1211.83	1790.73	2941.17	1096.55	796.68
C18_positive	MW0012578	16-phenyl tetranor Prostaglandin E1	16-苯基四去甲前列腺素E1	Hormones and hormone related compounds	激素及激素相关物质	Hormones and hormone related compounds	激素及激素相关物质	C22H30O5	357.206	374.209	7.418	M+H-H2O	0.177818	2	0.9126	rp	52344-27-1	35021687	-	45594	-	181066	35879.6	32526	25660.4	48176.3	101018	39747.4	33301.5	44015.2	42884	34288.2	27187.8	35181	31469	9141.65	32911.3	3068.8	1599.21	38548	29474.4	41182.2	29274.8	26154.7	45361.8	26940.4	35490.8	22311.2	20673.1
C18_positive	MW0053620	Ginsenoside Re	人参皂甙	Steroids	甾体	Steroid	甾体	C48H82O18	947.567	946.55	3.9029	M+H	11.4983	4	0.7814	rp	52286-59-6 | 51542-56-4	441921	HMDB0035749	-	C08944	52733.5	76440.1	51285.1	62010.5	74526	22385.1	91273.4	52490.8	46988.4	27829	35475.1	30216.7	36237.4	30052.1	32818.9	28811.2	34929.3	3786.78	39561.7	31191.8	49334.9	44588.4	56519.8	50785.8	65903.4	60504.6	70457.6	31674.2
C18_positive	MW0008042	N-(2-fluorophenyl)-4-methylbenzamide	N-(2-氟苯基)-4-甲基苯甲酰胺	Benzene and substituted derivatives	苯及其衍生物	Benzene and substituted derivatives	苯及其衍生物	C14H12FNO	252.078	229.09	0.8132	M+Na	0.73075	4	0.7321	rp	5215-29-2	723419	-	-	-	1904.84	1582.36	3307.33	3663.82	2567.62	986.254	5431.9	4149.46	2775.43	1046.01	290.835	2308.45	7135.02	5257.41	7272.31	2689.55	7614.43	919.971	2360.78	9030.96	3584.39	4849.41	4069.08	5811.2	866.669	4154.26	2147.21	3707.21
C18_positive	MW0170013	Vulpinic acid	Vulpinic酸	Benzene and substituted derivatives	苯及其衍生物	Benzene and substituted derivatives	苯及其衍生物	C19H14O5	323.091	322.084	5.0957	M+H	2.43623	2	0.8395	rp	521-52-8 | 73622-57-8	54690323	-	44073	-	54295	55951.9	88194	64924.8	64436.5	52540.9	64912.5	68963.4	55755.5	56691.8	57967.3	55262.6	61537	60630.7	64548.6	59373.7	66145.3	20878.9	56732	70164.4	56937.3	66662	62440.2	58626.5	62499	58473.2	55513.5	60973.3
C18_positive	MW0142917	3-Ethoxyandrosta-3,5-dien-17beta-ol propanoate	-	Aldehyde,Ketones,Esters	醛、酮、酯类	Esters	酯类	C24H36O3	821.44	372.266	4.7673	2M+2K-H	3.613	4	0.6674	rp	52091-99-3	251872	-	-	-	5286.09	8089.54	9739.61	11284.9	13384.9	4786.85	7996.74	15407.9	6866.51	5787.29	7140.03	6939.52	8267.49	6342.21	9098.55	7064	2637.03	120.31	9340.91	6512.13	6739.47	6952.22	8558.44	8004.33	6177.31	6550.22	8440.41	8580.26
C18_positive	MW0141122	Dioleoylphosphatidylcholine	二油酰磷脂酰胆碱	GP	甘油磷脂类	PC	磷脂酰胆碱	C44H84NO8P	758.569	785.593	9.6642	M+H-C2H4	0.580453	4	0.9857	rp	52088-89-8	5364680	-	45202	-	1.70475e+06	198.487	1.26324e+06	640.507	977797	1.50574e+06	108105	4.88266e+06	3.21057e+06	2.741e+06	2.64913e+06	1.89189e+06	2.28658e+06	1.72555e+06	1.972e+06	1.44027e+06	2.03852e+06	2.14732e+06	207969	1.11693e+06	2.0157e+06	7.49176e+06	1.91369e+06	2.56592e+06	2.15308e+06	2.00848e+06	2.12397e+06	1.76803e+06
C18_positive	MW0054714	Medroxyprogesterone	甲孕酮	Hormones and hormone related compounds	激素及激素相关物质	Hormones and hormone related compounds	激素及激素相关物质	C22H32O3	345.238	344.235	9.7246	M+H	8.59066	2	0.8962	rp	520-85-4	10631	HMDB0001939	1094	C07119	34954.7	39594.3	52390.7	41471.1	43193.3	16192.4	17979.2	20164.1	11395.1	15721.6	25007.7	9200.95	20544.7	14053.6	28471.5	18085.9	24728.4	9884.47	22890.3	19352.3	16644.9	13826.1	18305	12387.1	12132.7	15880.7	16886.8	16608.9
C18_positive	MW0055367	Norethandrolone	炔诺酮	Hormones and hormone related compounds	激素及激素相关物质	Hormones and hormone related compounds	激素及激素相关物质	C20H30O2	267.211	302.225	9.2367	M+H-2H2O	0.991074	2	0.884	rp	52-78-8	5858	-	-	-	48935	69071	70173.4	67928.6	40730.8	31039.7	53421.4	50467.7	61164	38865.4	47784.5	37463.4	49173.2	37707.7	37758.3	32640.5	54780.9	19430.4	35574.5	36443.1	36368.1	29860.7	56860.1	44540.4	27594.8	34724.5	49724.9	42191.2
C18_positive	MW0123306	Chlorophyll d	叶绿素d	Tryptamines,Cholines,Pigments	色胺、胆碱、色素	Pigments	色素	C54H70MgN4O6	934.549	894.515	12.1939	M+Na+NH3	19.4755	4	0.6888	rp	519-63-1	16070025	HMDB0037256	-	-	4838.64	4183.9	5781.79	9434.71	9899.72	9914.23	2220.48	1236.96	544.149	6124.21	4893.58	3585.58	4611.93	4067.05	6209.91	8114.59	10896.7	11629.1	1517.74	11056.1	4336.96	8387.36	6107.08	9373.58	3529.58	5292.57	6706.67	6961.4
C18_positive	MEDP1899	Benzoylecgonine	苯甲酰芽子碱	Benzene and substituted derivatives	苯及其衍生物	Benzene and substituted derivatives	苯及其衍生物	C16H19NO4	272.128	289.131	3.7165	M+H-H2O	0.475	3	0.5705	rp	519-09-5	448223	HMDB0041836	-	-	2129.42	102.185	89.0773	55.9088	3271.56	50.1156	6923.46	8169.49	3411.2	4824.69	3150.78	1227.06	3341.92	1021.44	4004.46	3878.89	2289.25	91.715	6297.69	3300.62	16636.8	8665.81	12844.6	2392.94	59305	31335.1	35053	44835.3
C18_positive	MW0141271	11beta,17beta-Dihydroxy-9alpha-fluoro-17alpha-methyl-5alpha-androstan-3-one	-	Aldehyde,Ketones,Esters	醛、酮、酯类	Ketones	酮类	C20H31FO3	339.238	338.226	4.3361	M+H	13.192	4	0.5085	rp	51773-60-5	236179	-	-	-	1032.34	126.926	5775.82	1802.57	12018	11889.2	2637.98	901.023	552.162	342.164	692.12	4443.93	3730.96	129.24	1920.91	241.183	86.2419	3821.13	1220.29	2484.52	43699.4	1723.95	821.846	494.301	5559.8	14709.3	350.08	588.827
C18_positive	MW0063749	Taurodeoxycholic acid	牛磺脱氧胆酸	Bile acids	胆汁酸	Bile acids	胆汁酸	C26H45NO6S	500.313	499.297	7.2947	M+H	17.4694	3	0.8386	rp	516-50-7	2733768	HMDB0000896	5853	C05463	5636.82	5850.63	4243.17	3010.34	5381.64	5086.17	5384.96	4103.37	3183.07	3400.07	4129.58	2531.09	2503.16	3255.79	3904.44	3955.2	3369.12	1425.33	4709.31	3832.22	2929.44	3773.87	4340.37	1710	2180.78	2935.08	4771.16	2819.31
C18_positive	MEDN0335	Methylmalonic acid	甲基丙二酸	Organic acid and Its derivatives	有机酸及其衍生物	Organic acid and Its derivatives	有机酸及其衍生物	C4H6O4	101.023	118.027	1.2837	M+H-H2O	1.775	3	0.8985	rp	516-05-2	487	HMDB0000202	3712	C02170	4098.42	7123.38	4871.13	5628.67	13210.4	7468.13	10143	8512.94	12347.6	8200.02	7635.44	1007.94	13241.5	15853.8	12115.5	8504.79	13740.2	2188.5	5356.41	16644.5	8158.02	14366.1	15190.2	12007.1	6729.7	5121.02	9611.89	5772.35
C18_positive	MW0105168	Succinylacetone	4,6-二氧庚酸	Organic acid and Its derivatives	有机酸及其衍生物	Organic acid and Its derivatives	有机酸及其衍生物	C7H10O4	176.091	158.058	2.2639	M+NH4	1.37511	2	0.7111	rp	51568-18-4	5312	HMDB0000635	5608	-	6902.92	7894.03	9873.54	6038.24	5250.35	9138.35	4902.66	12186.6	5345.55	4456.49	4855.54	4271.08	5206.7	4343.79	7497.84	5400.37	3078.34	1702.15	5941.54	6377.3	9067.78	4040.37	4594.01	2909.38	4658.9	10168.6	3168.08	6728.98
C18_positive	MW0002167	2,3-Dimethoxyphenol	2，3-二甲氧基苯酚	Benzene and substituted derivatives	苯及其衍生物	Phenolics	苯酚类	C8H10O3	155.07	154.063	3.3456	M+H	0.949558	1	0.598	rp	5150-42-5 | 25155-26-4	78828	HMDB0131479	-	-	10644.2	8365.48	6383.41	4962.94	13418.5	15942.6	6325.16	6925.78	9469.87	10691.6	9057.31	6351.39	5985.98	5920.4	2927.85	7484.26	316.938	312.435	8617.18	6840.98	9668.03	6634.4	4813.19	10689.1	5240.14	5720.8	4301.33	5180.64
C18_positive	MW0106488	2,3-Diaminopropionic acid	2,3-二氨基丙酸	Organic acid and Its derivatives	有机酸及其衍生物	Organic acid and Its derivatives	有机酸及其衍生物	C3H8N2O2	127.038	104.059	1.8358	M+Na	11.4437	4	0.5321	rp	515-94-6	364	-	-	C06393	3287.95	10717.2	2350.98	2000.48	6831.44	2723.83	8201.44	6487.43	4926	1645.21	1707.54	640.164	2629.73	6870.43	2963.11	4121.72	3232.16	230.618	4504.98	3065.74	13279.8	3146.05	3653.27	6817.09	14782	8408.84	8429.43	7589.2
C18_positive	MW0006793	Diclofop-methyl	双氯氟草醚	Benzene and substituted derivatives	苯及其衍生物	Benzene and substituted derivatives	苯及其衍生物	C16H14Cl2O4	358.069	340.027	12.5306	M+NH4	17.9007	2	0.6288	rp	51338-27-3	39985	-	-	-	8118.25	3268.71	5138.76	4868.49	6133.67	7068.47	5913.17	3602.34	3336	5116.83	5057.43	7577.91	4289.22	4098.11	4248.63	8684.59	4774.21	8419.36	7649.96	5097.15	5878.26	4347.41	3595.82	4146.85	3448.37	4603.97	6312.87	7553.36
C18_positive	MW0016238	Budesonide	布地奈德	Heterocyclic compounds	杂环化合物	Heterocyclic compounds	杂环化合物	C25H34O6	413.23	430.236	7.3561	M+H-H2O	4.0224	2	0.8219	rp	51333-22-3	5281004	HMDB0015353	-	-	19650.4	15368.5	41185	20173.7	21111.4	19657	11857.3	25334.1	13369	16231.1	14300	13439.2	8859.62	12001.4	3777.77	13118.8	384.073	12811.4	32540.5	20097.8	16480.9	39239.8	22793.3	16288.9	11806.6	19467.4	12097.8	4679.92
C18_positive	MEDN1113	12-Ketolithocholic acid	12-酮基石胆酸	Bile acids	胆汁酸	Bile acids	胆汁酸	C24H38O4	355.263	390.277	6.2801	M+H-2H2O	1.1999	2	0.8509	rp	5130-29-0	3080612	HMDB0000328	5317	-	29345.5	19138.3	20958.4	86278.8	98024.7	44586.1	230309	33964.4	34674.3	43601.6	32842.2	50696.1	70512.8	170000	41782.2	42000.1	126120	14453.6	32738.5	60370.3	23745.4	77214.7	203065	57113.9	32264.6	560.225	38589.5	68748.3
C18_positive	MEDL01937	2,3-Butanediol	2,3-丁二醇	Others	其他	Saccharides and Alcohols	糖及醇类	C4H10O2	73.0644	90.0681	1.3915	M+H-H2O	4.80097	4	0.6433	rp	513-85-9	262	HMDB0003156	-	-	16127.9	15854.7	15330	15217.1	17240	16268.8	15085.1	14236.6	15585.6	15014.2	13753.6	15243.5	15418.9	17491.1	14169.7	16534.9	17884.1	1245.2	18167.9	16135.6	14730.8	18245.6	16167.2	17494.6	19463.6	15342.3	16646.3	19336.7
C18_positive	MW0151276	Azuleno(6,5-b)furan-2,5-dione, 3,3a,4,4a,7a,8,9,9a-octahydro-3-hydroxy-3-(hydroxymethyl)-4a,8-dimethyl-	Azuleno(6,5-b)furan-2,5-dione, 3,3a,4,4a,7a,8,9,9a-octahydro-3-hydroxy-3-(hydroxymethyl)-4a,8-dimethyl-	Heterocyclic compounds	杂环化合物	Heterocyclic compounds	杂环化合物	C15H20O5	263.128	280.131	7.6935	M+H-H2O	5.18475	4	0.6358	rp	51292-63-8	216285	-	-	-	3503.63	4822.46	2339.29	3172.49	2753.15	1693.57	2525.61	2514.53	1685.35	2179.99	1968.33	1619.16	1523.24	3718.96	1901.03	3686.5	5249.63	350.307	3945.67	3413.01	1492.83	1928.14	3410.66	4280.67	3183.54	3511.77	2992.89	846.399
C18_positive	MEDP2105	3,6,9,12,15,18,21-Heptaoxatricosane-21,23-diol	3,6,9,12,15,18,21-七氧杂二十三烷-21,23-二醇	Benzene and substituted derivatives	苯及其衍生物	Benzene and substituted derivatives	苯及其衍生物	C16H34O9	388.254	370.22	3.1776	M+NH4	0.481713	1	0.7767	rp	5117-19-1	78798	-	-	-	19524.9	17538.7	23747.7	26831.9	57856.1	13729.6	11209.8	15461.4	32348.3	16810.7	25062.4	13125.1	15316	9464.4	19090.6	19287.8	13833.5	9185.73	2760.35	26745.1	16323.1	13089.4	13402.2	13227.9	16140.1	18161.5	11087.2	16828.4
C18_positive	MW0055214	2-Isopropyl-N,2,3-trimethylbutanamide	2-异丙基-N,2,3-三甲基丁酰胺	FA	脂肪酰类	Others	其他	C10H21NO	558.421	171.162	7.0476	3M+2Na-H	8.286	4	0.5804	rp	51115-67-4	65300	HMDB0036195	-	-	6117.42	20606.9	35649.4	57996.6	39344.4	7254.13	3296.86	29357	7067.28	24747.9	39262.6	3344.74	12514.7	23018.4	26497.6	29858.6	26534.7	3989.12	44174.6	38084	28000.5	13638.1	23951.3	5819.24	18570.6	18975.7	18854	14429.5
C18_positive	MW0000124	alpha-Ergocryptine	α-麦角隐碱	Alkaloids	生物碱	Alkaloids	生物碱	C32H41N5O5	576.322	575.311	5.7745	M+H	3.08181	2	0.9075	rp	511-09-1	134551	-	-	C07545	28656.9	85898.2	12164.2	20280	43015.5	26581.6	58753.1	29342.3	49294.6	33805.5	25382.7	21671.1	40841.4	44029.5	43943.9	37421.8	19903.3	2563.67	27676.6	40068.1	54508.1	30566.1	28917.2	36919.3	26239	25198.4	72968.7	40568
C18_positive	MW0110348	L-Lysine, L-valyl-L-histidyl-	L-赖氨酸、L-缬氨酰-L-组氨酰-	Amino acid and Its metabolites	氨基酸及其代谢物	Small Peptide	小肽	C17H30N6O4	104.106	382.233	9.0776	M+2H-C6H8O6	4.634	4	0.6466	rp	510727-21-6	10114375	-	23511	-	154763	123354	136768	137593	110107	67773.8	101351	184654	78983.3	178456	65678.1	407412	75379.1	157264	156849	344894	78160.9	282264	419046	71755.8	305768	283855	343231	355322	76518.2	67902	90827.4	282612
C18_positive	MW0007338	Hydrindantin	海胆丹丁	Benzene and substituted derivatives	苯及其衍生物	Benzene and substituted derivatives	苯及其衍生物	C18H10O6	345.041	322.048	5.3253	M+Na	1.84525	4	0.7059	rp	5103-42-4	21183	-	-	-	1055.56	1950.5	1398.24	242.825	923.578	122.095	284.146	2489.71	341.624	1685.98	1765.79	981.7	1036.77	2001.13	3021.03	857.105	1881.37	713.539	317.911	1347.52	1024.84	1775	2095.67	65.6184	657.365	567.179	683.934	797.121
C18_positive	MW0146522	Bacteriohopanetetrol	细菌皂苷	Alcohol and amines	醇、胺类	Alcohols	醇类	C35H62O4	585.424	546.465	8.1319	M+K	3.31349	4	0.9237	rp	51024-98-7	11489675	-	-	C21119	13743.5	10385.6	8497.39	10326	15652.4	10432.2	14701.7	10679.3	15739.6	10058.5	9632.43	11048	21810.2	13203.9	12430.7	17762.7	10379.7	5279.55	10338.9	12918.9	7582.02	12721.4	13422.8	15982.1	6129.43	7044.19	4062.33	11720.5
C18_positive	MW0015755	Amcinonide	安西奈德	Heterocyclic compounds	杂环化合物	Heterocyclic compounds	杂环化合物	C28H35FO7	503.248	502.237	3.3764	M+H	1.35773	4	0.7172	rp	51022-69-6	443958	HMDB0014433	-	-	3728.65	3248.08	9722.17	7021.31	415.684	7829.84	269.061	244.65	702.787	19.5446	261.272	1316.25	48.5364	72.4225	128.492	91.8325	49.7988	31.5929	249.261	89.903	262.248	231.243	425.859	222.06	263.918	59.0899	67.736	168.569
C18_positive	MEDP1002	Acetylcholine	乙酰胆碱	Aldehyde,Ketones,Esters	醛、酮、酯类	Esters	酯类	C7H16NO2+	222.029	146.118	2.5579	M-H+2K	1.57181	1	0.6965	rp	51-84-3	187	HMDB0000895	57	C01996	33155.4	40362.4	41469.6	42293.8	38801.9	19564.8	48234.9	38656.4	39140.9	34165.3	37524.6	39264	42237.6	39187	45262	31554.5	40565.2	15739.8	38537	39752	35836.1	38199.6	37576.4	43663	28700	34484.8	41607.1	38267.9
C18_positive	MEDL00630	Thyroxine	L-甲状腺素	Hormones and hormone related compounds	激素及激素相关物质	Hormones and hormone related compounds	激素及激素相关物质	C15H11I4NO4	777.693	776.687	5.6362	M+H	2.62178	1	0.9675	rp	51-48-9	5819	HMDB0000248	-	C01829	20404.7	15768.8	17529.9	15620.3	21741.8	17038.4	16689.9	18289.6	15793.5	20221.7	14611.5	13789.7	9104.36	10241.1	15357.6	15490.1	16199.4	9256.48	22346.5	18331.3	20791.8	14844.7	28154.5	12225	18029.5	17648.8	19504.5	15313.8
C18_positive	MW0169268	Histamine	组胺	Amino acid and Its metabolites	氨基酸及其代谢物	Amino acid derivatives	氨基酸衍生物	C5H9N3	223.169	111.08	6.5876	2M+H	5.9247	2	0.6917	rp	51-45-6	774	HMDB0000870	68	C00388	16037.7	18809	22808.9	19702.1	19813	40477.1	20651.7	68810.5	61848.9	22311.9	23421.3	18187.8	22283.2	29440.3	39615.2	24148.7	21761.7	4962.02	28961.8	27972.8	33768.3	24674.7	10220.2	15507.9	13866	100134	18586.9	18806
C18_positive	MW0169565	Norepinephrine	去甲肾上腺素	Hormones and hormone related compounds	激素及激素相关物质	Hormones and hormone related compounds	激素及激素相关物质	C8H11NO3	273.085	169.074	4.4277	M+H	21.6056	1	0.6361	rp	51-41-2	439260	HMDB0000216	5226	C00547	20797.3	17752.6	8473.89	7674.2	16896.7	17333.7	13172.2	12767.2	15911.6	12175.8	8825.79	9701.29	6885.34	6464.95	11670.1	10502.7	1958.36	897.799	6359.02	4908	6979.87	8119.01	6949.98	7694.91	8166.08	6009.04	4433.06	6487.3
C18_positive	MW0012806	1-Heptadecanoyl-sn-glycero-3-phosphocholine	1-十七碳酰基-sn-甘油-3-磷酸胆碱	GP	甘油磷脂类	PC	磷脂酰胆碱	C25H52NO7P	510.356	509.348	9.2367	M+H	0.181208	1	0.9542	rp	50930-23-9	24779463	HMDB0012108	-	C04230	5.53057e+06	5.10355e+06	5.76588e+06	4.37061e+06	6.19362e+06	3.98562e+06	5.19757e+06	4.4447e+06	4.27799e+06	4.43766e+06	4.61443e+06	4.15936e+06	4.64384e+06	4.1345e+06	4.80688e+06	6.05258e+06	5.11034e+06	2.67797e+06	4.60892e+06	4.66903e+06	4.22064e+06	4.1295e+06	4.28766e+06	4.52403e+06	3.64565e+06	3.02218e+06	3.44523e+06	4.16111e+06
C18_positive	MW0125192	Mitraphylline	米茶碱	Heterocyclic compounds	杂环化合物	Heterocyclic compounds	杂环化合物	C21H24N2O4	369.182	368.174	5.5118	M+H	0.9815	4	0.7261	rp	509-80-8	94160	-	-	C09227	1732.01	1384.07	597.932	566.505	1923.79	5908.24	2370.79	2175.32	724.911	18226.9	198.842	444.185	1173.47	2141.89	286.677	2006.58	62.9402	49.7882	530.607	1332.4	2442	307.811	308.753	827.463	3077.52	3551.03	405.354	489.979
C18_positive	ZINC4805016	beta-COLUBRINE	β-色氨酸	Alkaloids	生物碱	Alkaloids	生物碱	C22H24N2O3	183.101	364.179	6.9376	M+2H	0.76825	4	0.7312	rp	509-36-4	251890	-	-	-	1630.2	1974.65	2045.51	2011.5	3101.87	1453.45	2699.26	3026.93	1041.75	1819.24	2590.51	1265.63	1983.2	4238.17	5327.75	2140.1	3171.95	708.863	3744.32	9322.57	1366.95	3247.02	4018.8	1250.87	1476.3	2313.37	3797.71	3044.41
C18_positive	MW0144296	Jesaconine	乌头碱	Alcohol and amines	醇、胺类	Alcohols	醇类	C25H41NO9	500.277	499.278	6.8457	M+H	16.8604	3	0.5946	rp	509-20-6	20054813	-	-	C19990	76754.9	99809.8	90746.9	74575.4	96800.2	39780.2	111290	49659.6	65820.1	47742.1	69870.7	57607	62805.4	52759.9	39528.7	91784.6	83987.7	37850	40770.7	39721.8	54386.9	50200.3	92748.7	45749.9	41378.5	48106.5	73206	45517.1
C18_positive	MW0142825	3beta,4-Dimethyl-4-aza-5alpha-cholestane	3beta,4-Dimethyl-4-aza-5alpha-cholestane	Alcohol and amines	醇、胺类	Alcohols	醇类	C28H51N	402.394	401.402	8.2674	M+H	30.2718	4	0.6101	rp	5089-86-1	247298	-	-	-	161301	138083	143829	93540.3	210365	20606.9	118226	59054.1	40029.7	40378.4	54546.7	35073	60001.3	50880.2	76921.9	73997.2	51772.9	186093	22937.6	76329.7	32468.2	25462.3	36105.3	51148.1	94963.6	21915.7	27594.9	23564.1
C18_positive	MW0145125	Anhydrorhodovibrin	脱水紫红丝蛋白	Others	其他	Others	其他	C41H58O	567.45	566.449	8.9784	M+H	9.95808	3	0.6967	rp	5085-16-5	5368308	-	-	-	6011.29	4465.33	1925.39	1689.71	5108.22	2055.21	5942.86	3436	2227.15	2386.67	2321.95	3294.5	2181.08	2268.47	3707.68	4889.3	1608.94	861.629	3150.56	2647.28	2249.75	3913.15	2186.6	2754.25	2049.17	1557.43	2463.27	821.364
C18_positive	MW0055510	Ouabagenin	哇巴配基	Steroids	甾体	Steroidal saponins	甾体皂苷	C23H34O8	421.22	438.225	5.2634	M+H-H2O	6.27817	2	0.8873	rp	508-52-1	12313812	-	1671	-	8256.22	4659.01	3628.55	2722.34	10270.7	12338.3	4504.8	4677.55	6817.85	9867.89	5975.42	6237.44	5091.82	6153.55	861.706	4959.42	95.2572	18.7409	8158.86	7159.64	9193.77	6887.9	4468.79	10183.8	5511.64	7812.63	4893.05	1318.76
C18_positive	MW0055293	Nervonic acid	神经酸	FA	脂肪酰类	FFA	游离脂肪酸	C24H46O2	331.34	366.35	7.464	M+H-2H2O	8.80583	2	0.8606	rp	506-37-6	5281120	HMDB0002368	262	C08323	189707	167378	186944	136234	490819	143778	270656	138000	106898	110509	161769	115424	135315	123805	206646	270726	186425	490980	126994	164998	186105	147276	277974	126503	153964	102816	123071	109130
C18_positive	MEDL00450	Arachidonic acid	花生四烯酸	FA	脂肪酰类	FFA	游离脂肪酸	C20H32O2	327.227	304.24	11.9138	M+Na	4.32578	2	0.9602	rp	506-32-1	444899	HMDB0001043	193	C00219	43494.8	40295.2	38569.9	37700.9	22455.4	26332.3	44751.6	47195.8	51150.9	24307.2	28274.1	24418.4	23024.8	23214.6	30049	31797.5	44997.6	25410.8	39190	21665.7	18413.1	24414.5	19261.8	19851.8	18695.2	15126.6	28942.5	29163.3
C18_positive	MW0140494	alpha-Eleostearic acid	（9Z，11E，13E)-十八碳三烯酸；（9Z，11E，13E)-9，11，13-十八碳三烯酸；α-桐酸	FA	脂肪酰类	Oxidized lipids	氧化脂质	C18H30O2	279.232	278.225	8.8845	M+H	1.91294	2	0.8565	rp	506-23-0	5281115	-	34821	C08315	1.17036e+06	1.96717e+06	1.45329e+06	1.25386e+06	2.1417e+06	1.42518e+06	1.75057e+06	1.21881e+06	1.70123e+06	1.08682e+06	1.23589e+06	565976	1.04517e+06	1.12949e+06	802431	1.17349e+06	665405	111266	1.13159e+06	866876	1.37291e+06	725852	1.0495e+06	646145	908036	1.21824e+06	1.35834e+06	1.34865e+06
C18_positive	MW0112095	Crotyl alcohol	巴豆醇	Alcohol and amines	醇、胺类	Alcohols	醇类	C4H8O	145.122	72.0575	3.8874	2M+H	1.61849	2	0.7077	rp	504-61-0 | 6117-91-5	637922	HMDB0033858	-	-	14122	14826.3	14441.7	15097.9	14699	9863	14143.8	14148.5	14229.1	12573.1	13454.4	12850.4	17200.3	14927.5	16653	14068.5	13053	2980.79	13556.7	14895.1	16067.3	12268.3	14962	17635.1	12819.1	13690.8	14975.3	12278.4
C18_positive	ZINC599985	4-Aminopyridine	安皮拉	Heterocyclic compounds	杂环化合物	Heterocyclic compounds	杂环化合物	C5H6N2	133.013	94.0531	1.7286	M+K	13.4955	4	0.5046	rp	504-24-5 | 916979-36-7	1727	-	43478	-	159070	178966	159449	166166	169521	152651	159822	171384	166769	150695	144161	156724	143062	144165	158258	161526	129814	57.5206	151332	153470	149093	145867	149432	144550	167912	167145	158926	155756
C18_positive	MW0054155	Isovaleric acid	3-甲基丁酸酯	FA	脂肪酰类	FFA	游离脂肪酸	C5H10O2	67.0538	102.068	4.2291	M+H-2H2O	0.95	3	0.922	rp	503-74-2	10430	HMDB0000718	109	C08262	69605.8	66076.8	72307.1	65133.9	72889.2	61241.1	61955.2	67403.6	65405.7	63054.8	64205.6	63818.1	64901.6	68697.2	69414.9	61532.4	64306.7	45.6733	56278.1	67421	61592.2	67614.8	59780.7	64775.3	62945	67087.1	62557	64373
C18_positive	MEDP1589	Theonylleucine	异亮氨酸-色氨酸	Amino acid and Its metabolites	氨基酸及其代谢物	Amino acid derivatives	氨基酸衍生物	C10H20N2O4	482.32	232.142	8.8999	2M+NH4	5.93256	1	0.7284	rp	50299-12-2	7021827	HMDB0029065	-	-	21263.8	23024.6	21256.8	17527.9	21648.7	11334.1	12269.3	14430.3	9452.63	4417.46	11548	7177.59	10298.2	12540.4	19693.1	23811.4	16690.4	11588.5	11500	22022.3	18658.5	15319	12793.8	8774.46	6444.66	12902.4	14798.4	14165.2
C18_positive	MW0156386	Rhodovibrin	红霉素	Terpenoids	萜类	Terpenoids	萜类	C41H60O2	584.473	584.459	11.331	M+	22.449	3	0.5251	rp	5017-53-8	5366505	-	-	-	49040.2	89363.1	95816.6	40420.8	40315.1	20203.8	24972.6	38857.2	20118.5	21292.3	26090.3	17139.5	16762.5	34397	19611.5	38654.5	24760.8	18816.4	30600.9	22188	19237.8	17879.8	18101.2	35117.6	16361.5	31383.1	45375.6	36304.1
C18_positive	MW0125709	Urea, N-cyclohexyl-N'-[2-(1H-imidazol-5-yl)ethyl]-	脲，N-环己基-N'-[2-(1H-imidazol-5-yl)ethyl]-	Heterocyclic compounds	杂环化合物	Heterocyclic compounds	杂环化合物	C12H20N4O	237.169	236.164	3.562	M+H	3.22175	4	0.9256	rp	501003-90-3	4122412	-	-	-	191871	92453.6	124502	88383.3	147515	145090	151198	160221	133642	104093	167100	134476	175310	110556	164586	145328	108658	19928.2	171914	139497	163712	121192	73548	157746	171839	139806	149379	137057
C18_positive	MW0003710	3,5-Dimethoxyphenol	3,5-二甲氧基苯酚	Benzene and substituted derivatives	苯及其衍生物	Phenolics	苯酚类	C8H10O3	137.059	154.063	3.7943	M+H-H2O	1.225	3	0.9156	rp	500-99-2	10383	HMDB0059966	-	-	86167.5	45091.5	34934.5	25518.8	73162.6	81945.9	24287.1	34366.1	43337.1	49471.3	35240	28589.7	15207.9	16812.6	9744.71	30582.6	368.535	318.295	40265.7	22853.7	50277.9	29469.9	24796.9	38260.4	43442.1	29957.6	30454.8	17333.9
C18_positive	MEDP0176	Thymidine	胸苷	Nucleotide and Its metabolites	核苷酸及其代谢物	Nucleotide and Its metabolites	核苷酸及其代谢物	C10H14N2O5	243.097	242.09	2.0948	M+H	0.362736	1	0.9796	rp	50-89-5	5789	HMDB0000273	3375	C00214	21805.8	27079.4	24625.5	19868.7	23953.5	12108.1	25601.8	20658.3	19378.6	14953.5	17054.3	14854.8	16876.4	19709.2	16245.2	15379.7	15933.8	4128.66	14800.5	15365.3	12498.1	16588	13307.9	19492.3	19713.8	23527.4	27700.6	21539.3
C18_positive	MEDP0081	Serotonin	五羟色胺	Tryptamines,Cholines,Pigments	色胺、胆碱、色素	Tryptamines	色胺	C10H12N2O	177.102	176.095	1.5295	M+H	1.11665	1	0.985	rp	50-67-9	5202	HMDB0000259	-	C00780	46868.7	50656.4	65435	79305.5	19972	14426.6	63450.6	57213.5	71959.9	24020.9	57199	64082.7	68841.7	48492	89894.9	44496.7	116266	25384.2	65796.8	64944.8	50950.7	65429.3	77535.9	62435.2	37143.1	39243.7	71523.7	60827.3
C18_positive	MEDN1407	Estriol	雌三醇	Hormones and hormone related compounds	激素及激素相关物质	Hormones and hormone related compounds	激素及激素相关物质	C18H24O3	577.346	288.173	10.4105	2M+H	15.0181	2	0.8342	rp	50-27-1	5756	HMDB0000153	2581	C05141	6335.31	12427.3	8064.29	10285.4	10837.7	17875.8	7754.26	4528.01	5428.12	12375.5	3838.54	3612.92	6360.45	12137.2	13598.6	16116.3	8881.72	4984.41	12379.8	15989.8	8587.75	9547.02	2757.33	8783.12	6342.29	9960.62	4022.48	15561.6
C18_positive	MEDP1639	Corticosterone	皮质甾酮/皮质酮	Hormones and hormone related compounds	激素及激素相关物质	Hormones and hormone related compounds	激素及激素相关物质	C21H30O4	347.222	346.214	5.9719	M+H	2.1362	1	0.9213	rp	50-22-6	5753	HMDB0001547	6314	C02140	54447	83844.8	176002	793246	576123	108361	645076	423962	632381	517268	720515	122262	261474	214333	542601	254931	624566	227229	411211	503588	458733	605406	596364	484420	607119	421350	636600	463110
C18_positive	MW0168308	[10]-Dehydrogingerdione	[10]-脱氢姜二酮	Aldehyde,Ketones,Esters	醛、酮、酯类	Ketones	酮类	C21H30O4	347.22	346.214	9.6744	M+H	7.54234	2	0.8979	rp	49794-94-7	131750874	HMDB0029471	-	-	3905.36	1579.47	1130.99	295.084	2661.71	3129.42	187.9	183.603	364.144	921.629	184.448	180.363	121.715	11.7243	35.4959	368.855	88.4808	16.3223	407.732	124.534	835.241	75.8357	102.7	89.125	664.036	166.855	36.0676	794.484
C18_positive	MW0055361	Norcamphor	降樟脑	Terpenoids	萜类	Sesquiterpenoids	倍半萜	C7H10O	391.129	110.073	5.3719	3M+Na+K-H	10.4125	4	0.7971	rp	497-38-1	10345	-	-	-	30203.4	34846.2	37967.5	37053.5	32090	25418.5	46691.6	33661.6	35060.1	28236.8	35223.5	35804.7	40885	29058.1	36617.6	28267.5	36105.7	8804.24	28438.7	29171.1	30772.5	31965.1	8268.23	28224.4	30348.8	27241	27047.8	39174
C18_positive	MW0063352	(2R,13R,14S,15S,17S)-17-hydroxy-2,13,14,15-tetramethyl-14-propanoyltetracyclo[8.7.0.0^{2,7}.0^{11,15}]heptadeca-3,6-dien-5-one	-	Hormones and hormone related compounds	激素及激素相关物质	Hormones and hormone related compounds	激素及激素相关物质	C24H34O3	353.243	370.251	12.1648	M+H-H2O	11.7448	3	0.7538	rp	49697-38-3	39507	HMDB0015033	-	-	9791.73	11057.9	11539.1	9186.73	5581.05	6553.91	18623.6	8699.39	9300.03	5248	12899.4	11254.7	5255.41	6841.45	12570	24680.9	6771.08	4633.4	10189.9	8459.29	7525.92	9316.52	5962.72	6204.47	2796.71	4052.05	5470.97	5935.06
C18_positive	MW0145085	3beta,6alpha,17beta-Trihydroxy-5alpha-androstane	3beta,6alpha,17beta-Trihydroxy-5alpha-androstane	Hormones and hormone related compounds	激素及激素相关物质	Hormones and hormone related compounds	激素及激素相关物质	C19H32O3	309.242	308.235	7.0013	M+H	0.3625	4	0.991	rp	49644-04-4	170796	-	-	C12743	58987	30828.7	28844.9	13772.3	65958.2	70073.9	10752.1	12353.2	15604.1	31126.8	20949.3	9482.15	9791.26	7338.57	2394.41	16635.5	474.229	93.7377	21907.7	12227.1	44581.1	17224.6	13169.8	8538.88	33840.5	17467.6	20508.4	10469.4
C18_positive	MW0154890	Pantetheine	泛硫胺	Alcohol and amines	醇、胺类	Polyamines	多胺	C11H22N2O4S	301.119	278.13	3.6238	M+Na	4.35074	2	0.815	rp	496-65-1	439322	HMDB0003426	-	C00831	128640	195735	155822	134477	226848	144033	151927	187290	108688	134008	128682	132470	131147	157427	159365	148036	69494.4	26266.7	104880	121119	110989	120040	109081	208382	141178	131656	129332	98896.7
C18_positive	MW0002155	2,3-Dihydrobenzofuran	2,3-二氢苯并呋喃	Benzene and substituted derivatives	苯及其衍生物	Benzene and substituted derivatives	苯及其衍生物	C8H8O	103.054	120.058	1.989	M+H-H2O	1.68635	1	0.8186	rp	496-16-2	10329	HMDB0013815	-	-	390292	501434	404146	429770	437777	370670	427535	416056	373732	302703	360117	386791	383897	429400	404624	363459	364291	125292	311006	356115	375404	354851	390298	453226	333740	362899	312065	346381
C18_positive	MW0120415	4-Chlorotetrahydrothiophene-3-ol 1,1-dioxide	4-氯四氢噻吩-3-醇1,1-二氧化物	Heterocyclic compounds	杂环化合物	Heterocyclic compounds	杂环化合物	C4H7ClO3S	192.974	169.98	0.0679	M+Na	1.1065	4	0.7231	rp	49592-61-2	97760	-	-	-	653.437	754.934	4364.79	3731.38	5606.04	442.721	2919.59	1902.47	518.011	2902.93	523.703	3307.06	2335.29	3491.81	3350.78	420.906	1773.42	2689.37	2444.3	4766.44	1740.92	671.343	2011.57	625.858	4898.36	742.621	264.467	594.229
C18_positive	MW0007122	Fenofibrate	非诺贝特	Benzene and substituted derivatives	苯及其衍生物	Benzene and substituted derivatives	苯及其衍生物	C20H21ClO4	361.118	360.113	6.0641	M+H	2.0925	4	0.9503	rp	49562-28-9	3339	HMDB0015173	-	C07586	38817.6	41836.7	50712.9	42458.1	45714.1	39625.1	42478	38895.9	39759.7	40826	43042.5	38138.2	43418.1	43531.8	40882.8	44434.3	38731.2	7735.72	43172.9	40637.3	40818.2	48333.9	43824.4	37365.1	44231.8	44111.2	46903.3	46741.4
C18_positive	MW0110756	2-phenyl-N-4-pyridinylcyclopropanecarboxamide	2-苯基-N-4-吡啶基环丙烷甲酰胺	Alcohol and amines	醇、胺类	Amines	胺类	C15H14N2O	261.101	238.111	12.2552	M+Na	3.46725	4	0.6704	rp	494842-46-5	2933570	-	-	-	22632.5	18548.1	18147	18429.1	17844.5	13029.3	20623	16373.7	18348.1	13600.5	17837.6	18131.1	16918.7	17028.4	16075.6	17581.6	15903.5	16193.3	18271.2	15208.8	16440.2	13122.6	15891	16199.4	12958.7	16047.2	16859.3	14851
C18_positive	MW0153770	Methaphenilene	对苯二甲胺	Benzene and substituted derivatives	苯及其衍生物	Benzene and substituted derivatives	苯及其衍生物	C15H20N2S	244.118	260.135	2.6187	M+H-NH3	0.7015	4	0.7328	rp	493-78-7	10306	-	-	-	6296.45	10721.8	5949.85	8319.25	11040.2	10203	5040.01	8908.45	6695.52	6531.63	7846.68	6099.71	9828.15	11907.1	9596.04	8168.61	5567.89	1303.78	4621.54	5329.22	6088.76	4818.22	5430.42	11969.6	7295.67	8412.84	4042.89	7935.54
C18_positive	MW0169364	Kynurenic acid	犬尿酸	Organic acid and Its derivatives	有机酸及其衍生物	Organic acid and Its derivatives	有机酸及其衍生物	C10H7NO3	236.055	189.043	2.9286	M+HCOO+2H	0.745765	2	0.7298	rp	492-27-3	3845	HMDB0000715	5683	C01717	36799.9	39304.1	34384.9	35780.6	64400.2	34633.3	49376.2	56831.3	62278.6	45834.4	36762.6	27613.8	36301.3	46188.3	44542.3	67333.1	19053	33.555	36701.5	35178	44866.9	40230.5	47056.3	50121.4	35600.7	37854.9	37415	32831.7
C18_positive	MW0142064	2,4'-Biphenyldiamine	2,4'-联苯二胺	Benzene and substituted derivatives	苯及其衍生物	Benzene and substituted derivatives	苯及其衍生物	C12H12N2	185.114	184.1	0.6139	M+H	18.1769	3	0.8623	rp	492-17-1	10292	-	-	C19411	243127	233168	232211	223571	224814	169094	218878	180578	204215	207457	235836	212429	236428	194646	216071	184229	204961	251957	206091	232658	217765	197425	185033	211146	163950	227644	238157	226539
C18_positive	MW0148204	Dehydroemetine	脱氢依美汀	Heterocyclic compounds	杂环化合物	Heterocyclic compounds	杂环化合物	C29H38N2O4	479.296	478.283	8.2522	M+H	10.4098	3	0.8126	rp	4914-30-1 | 1986-67-0 | 26266-12-6	21022	-	-	C07996	530662	702430	507229	402877	406585	408232	394651	336512	286037	198701	321673	248759	292154	308729	441826	442920	409411	297503	320383	352636	474180	41870.9	360035	220782	283266	321840	386487	310983
C18_positive	MW0002327	2,5-Dihydroxybenzoic acid	2,5-二羟基苯甲酸	Benzene and substituted derivatives	苯及其衍生物	Benzene and substituted derivatives	苯及其衍生物	C7H6O4	199.001	154.027	12.2398	M-H+2Na	7.27251	2	0.6352	rp	490-79-9	3469	HMDB0000152	618	C00628	73349.6	69506.3	70160.4	71375.8	50782.7	43151.2	47776.4	63711.2	60854.7	61704	49253.4	59402	60208.2	44276.6	61121.1	43226.7	59965	52849.4	60972	55243.7	45468.4	56359.9	64178.9	55243.8	45023.3	64548.8	55896.7	60469.3
C18_positive	MW0053800	Guaiazulene	愈创木灵	Terpenoids	萜类	Sesquiterpenoids	倍半萜	C15H18	237.11	198.141	4.8605	M+K	12.8735	4	0.5127	rp	489-84-9	3515	HMDB0036648	-	C09675	5564.64	9869.75	5184.28	4932.17	14767.2	10593.1	8983.61	7212.83	6933.51	13213.4	13533	9653.78	11002.5	9833.69	11932.2	12062.4	5904.32	240.946	9409.59	10301.6	11162.7	8846.97	9414.82	14788.3	5598.62	10181.3	5514.39	5392.99
C18_positive	MEDL01948	Jasmone	顺式-茉莉酮	Aldehyde,Ketones,Esters	醛、酮、酯类	Ketones	酮类	C11H16O	165.131	164.12	0.7829	M+H	9.15803	1	0.8515	rp	488-10-8	1549018	HMDB0035601	-	C08490	370609	419019	455273	428349	452166	305162	333387	400803	391350	305985	407852	344312	422816	418641	341162	356131	354956	325358	355250	376294	283902	353031	313633	353620	350627	332479	351419	442374
C18_positive	MW0106184	1-Methyl-5-(3-pyridinyl)-2-pyrrolidinone	可替宁	Heterocyclic compounds	杂环化合物	Heterocyclic compounds	杂环化合物	C10H12N2O	80.0489	176.095	1.5142	M+2H-H2O	0.09225	4	0.7477	rp	486-56-6	408	HMDB0001046	1531	-	5936.08	5459.59	4278.34	5058.81	9161.11	3939.34	4585.98	4791.15	5309.4	4848.57	4869.04	4870.56	7259.08	7503.2	3968.71	4635.95	3445.25	3127.85	4799.99	5386.23	6101.19	5028.61	5019.65	5940.53	4471.05	5879.77	4898.2	5573.35
C18_positive	MW0169318	Isofraxidin	异氟草醚	Heterocyclic compounds	杂环化合物	Heterocyclic compounds	杂环化合物	C11H10O5	223.064	222.053	6.7102	M+H	8.24028	2	0.7179	rp	486-21-5	5318565	HMDB0253642	-	C17480	142013	136521	50606	49901.5	79507.5	137832	217699	94012.5	147459	288198	379678	272947	429944	620847	250206	202051	702244	12274.8	280004	333833	219115	282029	246338	197475	127654	268263	226917	170199
C18_positive	ZINC33831993	6,8-dimethoxy-7-[(2S,3R,4S,5S,6R)-3,4,5-trihydroxy-6-(hydroxymethyl)oxan-2-yl]oxychromen-2-one	山茱萸总甙	Heterocyclic compounds	杂环化合物	Heterocyclic compounds	杂环化合物	C17H20O10	209.081	384.106	3.0399	M+H-C6H8O6	5.8825	4	0.6226	rp	483-91-0	5318566	-	-	-	4749.99	6588.05	4210.49	3379.56	6727.73	9334.95	5980.65	7983.26	5475.79	7115.35	5992.49	3426.82	7863.15	7857.79	6552.3	7446.4	6468.77	637.472	6522.41	7135.88	11542.7	2617.98	6722.48	3455.76	9052.88	5628.16	6352.19	8457.89
C18_positive	MW0002381	2,6-Dicyclohexylphenol	2,6-二环己基苯酚	Benzene and substituted derivatives	苯及其衍生物	Benzene and substituted derivatives	苯及其衍生物	C18H26O	281.185	258.198	4.6585	M+Na	3.41375	4	0.9215	rp	4821-19-6	78540	-	-	-	13341.1	14556.2	1782.72	1512.85	23042.5	24925.4	690.309	1239.46	2212.24	6144.34	2052.16	1358.5	343.87	1595.91	1516.62	5204.43	1463.79	585.02	1408.54	1303.24	7251.21	2377.77	1266.28	2252.81	3591.78	2035.74	1530.79	2258.67
C18_positive	MW0149018	Estradiol-3-sulfate	雌二醇-17β-3-硫酸酯	Organic acid and Its derivatives	有机酸及其衍生物	Sulfonic acids	磺酸类化合物	C18H24O5S	335.124	352.134	4.7206	M+H-H2O	17.6	3	0.5167	rp	481-96-9	66416	HMDB0004448	-	C08357	2152.74	910.925	1638.44	2141.7	2681.78	476.818	3913.17	2220.94	3857.41	445.558	1001.57	2496.26	3776.96	2238.28	2811.78	2669.94	2309.88	666.795	1742.23	4314.63	2103.65	3062.17	2431.74	4971.85	2132.7	1962.32	1331.99	3351.7
C18_positive	MW0006566	Chrysophanol	大黄酚	Benzene and substituted derivatives	苯及其衍生物	Benzene and substituted derivatives	苯及其衍生物	C15H10O4	255.065	254.058	4.8915	M+H	0.989708	1	0.9021	rp	481-74-3	10208	HMDB0030670	-	C10315	15856.2	46038.4	11084.9	8569.3	20864.9	17516.8	5889.18	11778.2	6293.05	5307.02	6809.97	5705.12	2348.65	6620.25	4504.58	4173.12	4927.07	1275.51	9857.06	6287.4	20221.8	10482.6	8919.06	9124.36	12114.7	7723.71	14417.6	12429.2
C18_positive	MW0138750	Lecanoric acid	十八烷酸	Organic acid and Its derivatives	有机酸及其衍生物	Organic acid and Its derivatives	有机酸及其衍生物	C16H14O7	319.084	318.074	12.5001	M+H	6.92998	2	0.8139	rp	480-56-8	99613	-	41021	C02868	393339	345815	373108	381026	364520	273445	394468	359950	403110	304113	309085	368083	343628	363192	333626	353148	323006	326333	346365	331441	319866	284050	285886	308636	327757	328833	294827	269247
C18_positive	MW0169563	N-[(3S)-Tetrahydro-2-oxo-3-furanyl]octadecanamide	N-[(3S)-Tetrahydro-2-oxo-3-furanyl]octadecanamide	Amino acid and Its metabolites	氨基酸及其代谢物	Amino acid derivatives	氨基酸衍生物	C22H41NO3	368.314	367.309	6.6901	M+H	4.07908	2	0.9492	rp	479050-96-9	69757690	-	45493	-	22161.2	17667.3	20969.4	16484.6	45039.8	13148.1	33199.9	13459.3	12679.4	11877.7	17905.6	14279.2	15597.5	11647.9	18421	22097.5	18267.3	64869.5	15491.6	16805.3	19816.1	15813.1	35602.2	12999	17074.5	11771.8	14714.8	14271
C18_positive	MW0125524	N-[(3R)-1-azabicyclo[2.2.2]oct-3-yl]furo[2,3-c]pyridine-5-carboxamide	N-[(3R)-1-azabicyclo[2.2.2]oct-3-yl]furo[2,3-c]pyridine-5-carboxamide	Alcohol and amines	醇、胺类	Amines	胺类	C15H17N3O2	272.135	271.132	1.8971	M+H	10.1923	4	0.8004	rp	478149-53-0	9930121	-	-	-	46522.1	85070.8	31631.7	25681.9	69471	112528	20685.9	28062	26347.6	41123.4	25896.9	15466.4	17399.7	23555.2	10656.6	33048.7	4451.45	73.3361	19938.2	15438.6	38078.9	18798.8	21054.6	23448.4	30551.5	29281.6	14133.4	13047.1
C18_positive	MW0119748	3-Pyridinebutanoic acid	3-吡啶丁酸	Organic acid and Its derivatives	有机酸及其衍生物	Organic acid and Its derivatives	有机酸及其衍生物	C9H11NO2	281.609	165.079	2.4663	3M+3Na-H	0.0535	4	0.7487	rp	477251-67-5	114	HMDB0001007	-	-	1605.11	1858.08	235.117	1136.62	1149.55	1979.42	75.2668	1369.44	1105.86	1274.65	2028.16	1764.17	966.405	1570.7	1433.78	775.194	688.625	406.61	1227.83	658.552	1068.24	1800.46	909.955	1201.29	1453.44	1177.58	1805.56	1257.7
C18_positive	MW0054150	Isotretinoin	异维A酸	Organic acid and Its derivatives	有机酸及其衍生物	Organic acid and Its derivatives	有机酸及其衍生物	C20H28O2	301.216	300.209	6.4954	M+H	0.930557	2	0.7426	rp	4759-48-2	5282379	HMDB0006219	-	C07058	26922.6	42708.8	41667.4	44087	42920.1	19091.4	40394.1	31419.8	46759.1	24399.9	35703	22349.3	34726.2	19210.8	28222.9	33618.8	27783.4	6388.63	20997.3	22316.2	27740.4	18898.1	38838.3	36768.6	16120.3	19800.6	32539.9	24613.9
C18_positive	MW0125930	Nvp-aew541	-	Heterocyclic compounds	杂环化合物	Heterocyclic compounds	杂环化合物	C27H29N5O	440.245	439.237	6.3263	M+H	0.479695	4	0.7382	rp	475489-16-8 | 475488-34-7	11476171	-	45579	-	4667.63	3789.27	4618.12	4559.13	5291.02	5670.3	3098.27	3818.22	4062.01	4446.59	5571.11	4306.35	3176.72	4528.43	3795.44	4333.25	2867.63	643.185	4584.54	4582.85	4174.54	3777.77	4369.87	4725.28	4429.4	4230.94	4928.49	3914.04
C18_positive	MW0126737	Tetrahydropapaveroline	四氢罂粟碱	Heterocyclic compounds	杂环化合物	Heterocyclic compounds	杂环化合物	C16H17NO4	288.124	287.116	5.5118	M+H	0.60475	4	0.7351	rp	4747-99-3	18519	HMDB0012486	-	C06350	2292.88	3015.42	2826.67	3260.85	4887.05	4381.63	3404.34	3325.77	3524.46	2607.55	3721.41	2483.13	3713.31	4085.55	3287.84	4391.28	3671.08	490.819	3149.18	4194.06	4751.87	3878.45	4537.85	3938.19	4732.81	3536.46	4097.25	3512.77
C18_positive	MW0052592	Equilin	Equilin	Aldehyde,Ketones,Esters	醛、酮、酯类	Ketones	酮类	C18H20O2	269.149	268.146	9.3584	M+H	12.0476	2	0.6938	rp	474-86-2	223368	-	-	-	9282.89	10933.6	30577.4	32739.8	51615.8	7663.1	37101.5	23533.4	26073.3	26422.7	35878.9	21229.3	17395.5	20540.9	23425.3	16161.6	25282.1	12054.3	25680.5	35043.9	18094.1	19630.2	18419.1	15737.1	6010.96	16708.6	21051.2	21511.3
C18_positive	MW0053757	Glycolithocholic acid	甘氨石胆酸	Bile acids	胆汁酸	Bile acids	胆汁酸	C26H43NO4	456.298	433.319	8.6131	M+Na	22.6667	2	0.5791	rp	474-74-8	115245	HMDB0000698	5666	C15557	24377.6	38510.4	33403.6	28592.2	29916.3	18078.1	28433.5	24478.3	18445.7	7573.57	22913	21439.6	21616.9	20039.9	22995.6	38733.6	32070.1	24389.4	20699.1	34081.2	24660.2	12163.1	21075.4	23593.3	20838.5	21627.7	24572.3	19639.7
C18_positive	MW0108139	Mesoxalic acid	中草酸	Organic acid and Its derivatives	有机酸及其衍生物	Organic acid and Its derivatives	有机酸及其衍生物	C3H2O5	140.975	117.99	12.2398	M+Na	8.058	4	0.5842	rp	473-90-5	10132	HMDB0031522	-	C00830	2735.03	3073.54	3217.64	3611.18	2833.97	3431.77	2607.17	3364.13	2515.2	3099.3	2409.72	3132.52	2212.82	2768.35	2246.95	3548.58	2257.03	3220.72	2571.84	2545.28	3531.33	2197.7	3381.3	2672.79	4110.18	2756.42	4224.75	1934.81
C18_positive	MW0014060	2-Methyl-3-hydroxybutyric acid	2-甲基-3-羟基丁酸	Organic acid and Its derivatives	有机酸及其衍生物	Organic acid and Its derivatives	有机酸及其衍生物	C5H10O3	185.018	118.063	2.5579	M-2H+3Na	3.025	3	0.9318	rp	473-86-9	160471	HMDB0000354	3786	-	3042.79	3347.76	3405.29	2969.64	3318.54	1263.67	4356.27	3261.49	3958.98	2949.08	2220.47	2409.48	3499.84	2707.47	4098.31	3109.23	3303.27	617.914	3017.44	4246.55	1750.98	3456.35	2991.75	3730.29	1135.57	2756.13	3485.7	3000.58
C18_positive	MW0150594	Gly-Pro-Arg	甘氨酸-脯氨酸-精氨酸	Amino acid and Its metabolites	氨基酸及其代谢物	Small Peptide	小肽	C13H24N6O4	367.149	328.186	2.4816	M+K	2.7415	4	0.686	rp	47295-77-2	170776	-	21903	-	4133.43	3631.64	5303.92	10487.2	7115.26	6654.3	2260.36	6635.59	3666.32	5463.42	4871.11	6771.13	2451.05	4212.34	3583.37	4433.77	1450.8	5655.79	6330.58	4285.94	4904.63	4325.65	5717.37	8152.3	4650.32	4987.49	5704.51	6387.68
C18_positive	MW0108971	O-benzyl-L-serine	邻苄基-1-丝氨酸	Amino acid and Its metabolites	氨基酸及其代谢物	Amino acid derivatives	氨基酸衍生物	C10H13NO3	160.075	195.089	2.4816	M+H-2H2O	0.704563	1	0.789	rp	4726-96-9 | 30916-68-8	78457	-	44267	-	27382	27425.1	22245.8	27441.2	23825.2	26055.9	22789.4	26991	20345.2	23809.9	26730.1	27614.4	22291.4	20498.8	23772.1	21562	25129.9	30779.6	20624.6	23461.5	22607	22222	20400.4	24054.4	22175.9	21130	24205.5	23521.2
C18_positive	MEDL01794	Betulinic acid	白桦脂酸	Terpenoids	萜类	Triterpene	三萜	C30H48O3	439.356	456.36	7.4793	M+H-H2O	2.41488	2	0.8725	rp	472-15-1	64971	HMDB0030094	-	C08619	769391	834752	874119	824701	889463	714959	841410	761965	775122	709676	757067	747171	760301	816037	762917	750392	765564	226250	784143	747943	707444	796439	751277	667751	766794	746178	767053	796661
C18_positive	MEDP1610	Proline betaine	水苏碱	Amino acid and Its metabolites	氨基酸及其代谢物	Amino acid derivatives	氨基酸衍生物	C7H13NO2	144.101	143.095	0.8132	M+H	1.77783	1	0.897	rp	471-87-4	115244	HMDB0004827	7089	C10172	83467.5	94730.4	105375	91013.8	93510.1	73839.4	112162	71728.9	82331.7	65965.1	103158	94251.9	74673.6	61699.7	72495.1	72796.2	82679.4	16420.3	92344.4	82875.9	127311	98407.7	91824.1	122255	130067	56374	91031	101007
C18_positive	MW0052535	Enoxolone	18-甘草次酸	Terpenoids	萜类	Triterpene	三萜	C30H46O4	453.336	470.34	7.0938	M+H-H2O	0.828975	4	0.9797	rp	471-53-4	10114	HMDB0011628	43857	C02283	7396.84	5958.89	3719.73	3437.2	11617.8	3599.82	14646.7	2681.29	510.932	8800.1	1361.35	3679.1	1240.53	29987.7	16409.6	7336.65	3267.01	345.944	3462.14	33752.4	6368.06	25351.4	6048.12	1028.29	11874	11143.1	18234.6	7981.92
C18_positive	MW0111094	Methylguanidine	1-甲胍盐酸盐	Alcohol and amines	醇、胺类	Amines	胺类	C2H7N3	169.122	73.064	6.9068	2M+Na	11.75	3	0.5385	rp	471-29-4	10111	HMDB0001522	3768	C02294	5774.51	6201.14	5309.79	4377.98	5617.64	3905.71	3385.93	4529.29	4437.45	5259.48	5925.02	3865.92	3646.7	4412.6	3717.15	4177.62	2857.77	461.949	4244.4	4277.87	4676.5	3764.1	3472.62	2974.37	5352.72	8085.11	4728.66	5646.55
C18_positive	MEDN1719	Tetradecylphosphonic acid	十四烷基膦酸	Organic acid and Its derivatives	有机酸及其衍生物	Organic acid and Its derivatives	有机酸及其衍生物	C14H31O3P	279.204	278.201	5.3422	M+H	9.74509	2	0.7121	rp	4671-75-4	78401	-	45066	-	22502.6	26110	20312.6	18056.9	13166	14038.4	12297	15841.5	14097.1	9398.65	25068.9	15462.6	10139.9	15611.3	15239.8	15553.3	13889.4	3176.97	16492	20691.8	17049.7	15694.8	18724.9	16985.5	18352	16568.7	19068.7	19609.1
C18_positive	MW0009480	Pipradrol	吡哌醇	Benzene and substituted derivatives	苯及其衍生物	Benzene and substituted derivatives	苯及其衍生物	C18H21NO	306.12	267.162	2.7736	M+K	0.786	4	0.9807	rp	467-60-7	10083	-	-	-	29756.2	47722.9	22975.4	16504.8	49735.8	71747.2	17222.5	18757.7	19517.6	34597.1	20149.1	9773.27	13349.1	16115.4	6334.84	24051.7	3598.06	203.359	17125.6	11587.1	31153.8	17373.9	17131.4	17975.8	23557.7	24008.7	11582.7	7176.4
C18_positive	MW0103055	Uzarigenin	乌扎里金素	Steroids	甾体	Steroid	甾体	C23H34O4	392.28	374.246	9.5119	M+H+NH3	0.72575	4	0.7322	rp	466-09-1	92760	-	-	-	9682.58	6483.03	7342.67	4561.29	9365.65	7771.97	3311.42	3275.49	3415.35	4786.33	5999.33	3641.24	2090.1	2164.2	1179.22	6907.46	30.7689	2119.33	5727.58	3683.98	4752.06	2643.01	3066.23	4700.88	3305.37	2892.47	2249.86	890.689
C18_positive	MW0015942	Asiatic acid	亚洲酸	Organic acid and Its derivatives	有机酸及其衍生物	Organic acid and Its derivatives	有机酸及其衍生物	C30H48O5	489.366	488.35	10.8235	M+H	20.8198	2	0.8675	rp	464-92-6	119034	-	-	C08617	3680.17	4785.76	3162.91	4394.45	3681.28	652.388	1890.09	649.147	295.486	908.73	856.994	565.018	457.495	640.978	752.644	938.711	1975.12	638.583	1570.73	1015.22	389.455	487.073	754.335	286.211	289.351	322.19	857.549	858.268
C18_positive	MW0140011	alpha-Linolenic acid	α-亚麻酸	FA	脂肪酰类	FFA	游离脂肪酸	C18H30O2	261.221	278.225	8.8845	M+H-H2O	0.55	3	0.9727	rp	463-40-1	5280934	HMDB0001388	6208	C06427	25555.8	43109.8	29906.8	28172.5	49085.1	29889	36478	25022.1	30961.5	20350.3	22463.7	11551.7	21087.1	21711.2	14505.9	25337.6	12891	615.6	26668.3	18306.1	25716.2	13094.3	22835	10690.3	15974.5	24517.6	27550.2	32792.5
C18_positive	MW0105212	4-Guanidinobutyric acid	4-胍基丁酸	Organic acid and Its derivatives	有机酸及其衍生物	Organic acid and Its derivatives	有机酸及其衍生物	C5H11N3O2	192.096	145.085	2.4506	M+HCOO+2H	5.21043	1	0.5169	rp	463-00-3	500	HMDB0003464	6938	C01035	846123	977694	1.17631e+06	1.16872e+06	1.16447e+06	878424	1.24254e+06	1.04401e+06	1.11078e+06	867886	906603	926547	1.11566e+06	1.09417e+06	1.06458e+06	1.13569e+06	1.00732e+06	221911	951740	1.07144e+06	287353	1.10164e+06	1.16661e+06	1.14777e+06	949062	928589	944451	1.13645e+06
C18_positive	MW0106403	Dibutyl propylphosphonate	丙基膦酸二丁酯	Aldehyde,Ketones,Esters	醛、酮、酯类	Esters	酯类	C11H25O3P	237.161	236.154	3.8406	M+H	7.1705	4	0.5994	rp	4628-12-0	99440	-	-	-	17494.4	28908.7	13468.6	13236.6	20327.5	31196.9	1013.9	6398.39	6547.86	10660.2	11460.2	10500.3	5288.15	7995.41	8361.61	5570.25	3486.98	1918.55	4500.05	7978.96	7907.23	10785.2	4371.85	6342.1	7246.42	11115	7640.88	10270.3
C18_positive	MW0116828	5-Bromopyrimidine	11-过氧二十二碳六烯酸	Aldehyde,Ketones,Esters	醛、酮、酯类	Esters	酯类	C4H3BrN2	316.905	157.948	12.5541	2M+H	3.20574	3	0.6526	rp	4595-59-9	78344	HMDB0062285	-	-	204871	210805	211623	204848	204194	169384	185253	196410	187908	217155	188486	184894	213225	173914	191447	180646	222932	184644	190522	190863	176006	186107	178913	182625	226558	196590	193824	180149
C18_positive	MW0000044	(S)-2-Propylpiperidine	(S)-2-丙基哌啶	Benzene and substituted derivatives	苯及其衍生物	Benzene and substituted derivatives	苯及其衍生物	C8H17N	172.115	127.136	4.7985	M-H+2Na	18.8396	2	0.8274	rp	458-88-8	9985	HMDB0030285	-	C06523	41577.7	75605.1	95348.3	93340.7	69582.9	82605.3	34692.1	82994.7	37011.2	85368.8	102835	47570.6	67586.8	57759.9	49496.5	78147.9	96493.5	5108.51	93577.3	111902	69265.3	57267.7	82079	90863.6	85747.3	66821.4	52008.5	47914
C18_positive	MW0009500	Ponceau SX	丽春花 SX	Benzene and substituted derivatives	苯及其衍生物	Benzene and substituted derivatives	苯及其衍生物	C18H14N2Na2O7S2	502.973	480.004	0.6139	M+Na	41.2049	4	0.5637	rp	4548-53-2	62542	HMDB0033383	-	-	15946.4	3.60839e+06	6.39501e+06	3.64918e+06	6.22992e+06	1.93089e+06	12781.6	4.91937e+06	20785.4	1.17066e+07	7.98806e+06	17906.5	285437	1.37584e+07	856286	3.19397e+07	1.10639e+07	318907	1.04901e+07	1.63012e+06	6.0614e+06	7.75064e+06	2.27557e+07	1.84947e+07	3.12786e+06	7.27271e+06	7.94405e+06	15395.1
C18_positive	MW0103326	2-Amino-2'-deoxyadenosine	2-氨基-2'-脱氧腺苷	Nucleotide and Its metabolites	核苷酸及其代谢物	Nucleotide and Its metabolites	核苷酸及其代谢物	C10H14N6O3	267.12	266.113	4.6896	M+H	0.654	4	0.9839	rp	4546-70-7	97188	-	-	-	65786.6	48607.4	49615.3	32820.1	63981.9	89604.1	28881.5	60201.4	52472.8	44361.1	31657.7	30393.2	34493.4	20161.7	26890.4	39472	8922.19	1547.09	38311.5	28385.3	50236.5	30259.6	23295.4	32244.2	40378.1	45453.2	29694.5	35805.8
C18_positive	MEDN0428	N6-Succinyl Adenosine	N6-琥珀酰腺苷	Nucleotide and Its metabolites	核苷酸及其代谢物	Nucleotide and Its metabolites	核苷酸及其代谢物	C14H17N5O8	384.115	383.108	2.2174	M+H	1.39259	1	0.929	rp	4542-23-8	165243	HMDB0000912	-	-	80513.9	122621	121589	123227	152102	167496	161475	185163	190096	147593	144066	101614	240372	209417	266902	135643	281460	31366.3	109929	184973	147914	166110	314029	249604	97387.9	92613.7	90567.4	143523
C18_positive	MW0008153	N-(3-bromophenyl)cyclohexanecarboxamide	N-(3-溴苯基)环己烷甲酰胺	Benzene and substituted derivatives	苯及其衍生物	Benzene and substituted derivatives	苯及其衍生物	C13H16BrNO	326.008	281.041	0.0775	M+2Na-H	3.68675	4	0.6658	rp	452365-99-0	849114	-	-	-	6009.8	5024.82	4959.26	1057.06	903.131	1758.06	824.258	769.902	1379.68	2685.72	981.462	2703.93	3179.66	623.678	3477.94	3210.74	686.764	2827.66	2916.06	7179.69	4304.64	895.418	1704.74	527.452	3207.3	3866.17	991.971	738.991
C18_positive	MW0141908	2,2',3,3',4,5',6-Heptabromodiphenyl ether	2,2',3,3',4,5',6-七溴二苯醚	Benzene and substituted derivatives	苯及其衍生物	Benzene and substituted derivatives	苯及其衍生物	C12H3Br7O	716.449	721.441	9.8913	M+H	8.09568	3	0.6884	rp	446255-22-7 | 6255-22-7	46174052	-	-	C18139	22.1191	9.83398	17.5412	5.44567	101.354	50.419	35.1445	13.6759	8.02351	34.1309	46.8239	13.7908	6.72153	31.3181	16.9438	35.0277	1.58626	5.02864	59.5863	15.7641	40.8012	1.83814	7.20414	22.6872	32.4358	3.69453	6.91523	7.32052
C18_positive	MW0001971	2-(4-(Tert-butyl)phenyl)cyclopropanecarboxylic acid	2-(4-(叔丁基)苯基)环丙烷甲酸	Benzene and substituted derivatives	苯及其衍生物	Benzene and substituted derivatives	苯及其衍生物	C14H18O2	175.148	218.131	9.2367	M+H-CO2	3.30025	4	0.6739	rp	445029-32-3	4744711	-	-	-	3120.17	4519.53	4070.5	3902	3271.78	1588.74	3779.74	3229.12	3863.6	2009.08	2576.28	1400.86	2478.63	1848.28	2042.33	810.66	3130.87	1056.92	2369.84	2643.07	2285.4	1304.75	3504.18	1741.67	1403.58	2342.33	3131.36	3131.55
C18_positive	MW0142767	(7E,9S,10S,11R,12R,13R,14R,15R,16S,17S,18E,20E)-2,4,10,12,14,16-hexahydroxy-3,7,9,11,13,15,17,21-octamethyl-23-azatricyclo[22.3.1.05,27]octacosa-1,3,5(27),7,18,20,24-heptaene-6,22,26,28-tetrone	(7E,9S,10S,11R,12R,13R,14R,15R,16S,17S,18E,20E)-2,4,10,12,14,16-六羟基-3,7,9,11,13, 15,17,21-octamethyl-23-azatricyclo[22.3.1.05,27]octacosa-1,3,5(27),7,18,20,24-heptaene-6,22,26,28-tetrone	Heterocyclic compounds	杂环化合物	Heterocyclic compounds	杂环化合物	C35H45NO10	622.308	639.304	7.8595	M+H-H2O	14.197	3	0.5241	rp	442871-33-2	54750391	-	-	-	13817.1	13620.1	12994.7	11027	16292	10838.5	10880.9	8513.31	7851.99	8677.38	9890.49	10737.4	10267.3	10398.2	11701.8	16524.2	11448.1	7215.64	17386.8	12885.3	12526.6	9003.65	9243.36	10469.1	9661.18	8342.99	7925.21	10259.4
C18_positive	MW0054528	2-Octadecanoyl-sn-glycero-3-phosphocholine	LysoPC（0：0/18：0）	GP	甘油磷脂类	LPC	溶血磷脂酰胆碱	C26H54NO7P	524.371	523.364	9.816	M+H	0.133662	3	0.5237	rp	4421-58-3	24779491	HMDB0011128	-	-	2.17669e+07	2.84398e+07	2.17334e+07	1.88062e+07	1.92382e+07	1.43346e+07	1.8504e+07	1.60905e+07	1.4472e+07	1.46044e+07	1.57136e+07	1.51546e+07	1.43719e+07	1.28841e+07	1.54813e+07	1.67229e+07	1.53198e+07	1.10291e+07	1.58345e+07	1.4831e+07	1.31275e+07	1.24189e+07	1.37624e+07	1.48565e+07	1.36018e+07	1.27823e+07	1.44524e+07	1.53402e+07
C18_positive	MW0117348	Benanserin	贝南色林	Heterocyclic compounds	杂环化合物	Indole and Its derivatives	吲哚及其衍生物	C19H22N2O	197.117	294.173	5.6976	2M+3H	9.4665	4	0.5615	rp	441-91-8	9925	-	-	-	3562.56	4509.88	3557.51	5031.85	5170.85	5726.66	3394.22	5054	4245.89	4842.78	3994.37	3575.92	5558.75	5880.1	5245.51	6148.23	3157.19	413.617	3004.98	21596.4	4822.41	5888.3	5565.37	6711.91	2206.22	4026.9	2651.62	4534.99
C18_positive	MW0109260	Phosphonoacetate	磷酰乙酸	Organic acid and Its derivatives	有机酸及其衍生物	Organic acid and Its derivatives	有机酸及其衍生物	C2H5O5P	186.995	139.988	12.1939	M+HCOO+2H	11.8379	2	0.5519	rp	4408-78-0	546	HMDB0004110	7018	C05682	256896	282853	296070	314781	300289	251602	294228	239601	229419	220603	256838	234721	232703	241279	235450	237933	239652	298796	249505	234543	220698	220423	211904	216487	283347	203905	229318	249477
C18_positive	MW0054217	KOdiA-PC	KOdia-PC	GP	甘油磷脂类	PC	磷脂酰胆碱	C32H58NO11P	710.389	663.375	9.1754	M+HCOO+2H	3.02508	2	0.7052	rp	439904-33-3	91885957	-	44814	-	118.889	353.746	33.153	127.597	984.6	212.581	2413.05	173.664	672.49	363.822	681.257	289.002	5313.49	2221.86	238.004	441.199	76.1587	105.622	700.652	757.59	314.483	230.449	737.303	1576.05	65.3324	80.3959	62.7722	823.113
C18_positive	MW0122132	6-Ethyl-4-hydrazinothieno[2,3-d]pyrimidine	6-乙基-4-肼基噻吩并[2,3-d]嘧啶	Heterocyclic compounds	杂环化合物	Heterocyclic compounds	杂环化合物	C8H10N4S	217.051	194.063	12.5001	M+Na	0.95725	4	0.7266	rp	439692-51-0	950118	-	-	-	195314	243082	229100	204218	106098	95854.9	89991.8	187308	178221	154293	173305	231857	223055	201372	170281	179668	190827	219411	191432	189383	158263	219331	173137	157012	221946	227155	211262	185968
C18_positive	MW0103024	Coenzyme Q4	辅酶 Q4	Heterocyclic compounds	杂环化合物	Heterocyclic compounds	杂环化合物	C29H42O4	455.315	454.308	7.4487	M+H	1.51879	4	0.7134	rp	4370-62-1	5283545	HMDB0006710	-	-	13226.6	10481.2	13360	24270.3	17466.7	16007.5	3856.96	10310.6	9240.37	9184.05	6053.32	4740.9	20105.5	12686.1	10089.9	12558.5	25835.8	3779.02	34749.5	29235.8	7348.16	13858.8	20402.2	7700.57	5383.06	10710.7	4410.44	42384.1
C18_positive	MW0106353	Dacarbazine	达卡巴嗪	Amino acid and Its metabolites	氨基酸及其代谢物	Small Peptide	小肽	C6H10N6O	183.099	182.092	4.9871	M+H	0.585546	2	0.7179	rp	4342-03-4	135398738	HMDB0014989	540	C06936	5033.82	5508.35	6979.95	3113.1	6723.3	7669.24	6018.57	6696.69	6500.34	7913.96	8809.18	6847.17	6937.77	6655.47	5913.28	6558.96	8070.47	998.334	5425.01	7610.2	6833.61	6196.9	5793.26	6395.36	4045.3	6184.84	7164.3	7148.96
C18_positive	MW0127015	Zopiclone	佐匹克隆	Aldehyde,Ketones,Esters	醛、酮、酯类	Ketones	酮类	C17H17ClN6O3	411.094	388.105	9.634	M+Na	2.71134	2	0.915	rp	43200-80-2	5735	HMDB0015329	-	-	14838.8	9690.11	6382.88	4632.74	7161.11	5107.85	4087.69	4518.67	5800.67	10985.7	8324.68	7803.43	4464.91	6213.75	6554.45	6215.32	12344.8	560.227	6376.93	6145.28	7133.47	5591.16	5141.1	3167.23	6192.59	6350.11	7004.02	3754.51
C18_positive	MW0123702	3,5-Pyridinedicarboxylic acid, 1,4-dihydro-2,6-dimethyl-4-(2-furyl)-, dimethyl ester	3,5-吡啶二甲酸, 1,4-dihydro-2,6-dimethyl-4-(2-furyl)-, 二甲酯	Aldehyde,Ketones,Esters	醛、酮、酯类	Esters	酯类	C15H17NO5	274.107	291.111	4.3361	M+H-H2O	3.31825	4	0.6736	rp	43114-35-8	206197	-	-	-	16041.9	16069.6	21783.7	26976.1	22999.4	18688.7	26130.3	22596.3	22372.4	16335.2	16663.5	17015.1	30616.5	18257.3	27218.8	21171.3	16341.5	210.245	19762.2	21190.8	19815.2	21323.6	29454.2	24262.1	20447	18884.6	17063.4	21276.3
C18_positive	MW0111938	Diacetyl	二乙酰	Aldehyde,Ketones,Esters	醛、酮、酯类	Ketones	酮类	C4H6O2	133.049	86.0368	1.8435	M+HCOO+2H	1.325	3	0.9046	rp	431-03-8	650	HMDB0003407	6921	C00741	5936.69	5527.97	9120.43	6598.02	256.016	7931.55	581.127	767.287	2127.93	1532.69	323.115	2640.79	374.937	152.439	348.372	714.021	156.224	29.7347	461.86	188.431	1783.55	899.359	1104.51	171.64	1184.21	187.191	1039.82	295.449
C18_positive	MW0107078	Glycyl-leucyl-tyrosine	Gly Leu Tyr	Amino acid and Its metabolites	氨基酸及其代谢物	Small Peptide	小肽	C17H25N3O5	720.384	351.179	9.4658	2M+NH4	14.163	2	0.5866	rp	4306-24-5	96817	-	15784	-	3350	2183.26	1313.1	1036.26	4419.58	2025.35	1973.91	738.914	932.303	1769.75	1205.85	953.925	1830.21	1553.15	255.71	1087.51	49.6998	48.8395	1501.07	1112.4	1057.36	377.968	1030.36	1792.98	342.315	254.731	373.834	1018.16
C18_positive	MW0144439	Ajugalactone	筋骨草内酯	Aldehyde,Ketones,Esters	醛、酮、酯类	Ketones	酮类	C29H40O8	499.26	516.272	8.6131	M+H-H2O	19.2202	3	0.7033	rp	42975-12-2	181744	-	-	C08810	9957.5	9714.55	8810.06	7659.98	6666.35	3468.73	5619.82	4426.46	4393.19	3811.68	4182.75	4391.16	4114.44	4566.54	4508.7	3389.86	7728.6	5229.48	3663.9	6527.71	5091.46	2138.23	4448.83	5740.51	3641.64	5039.34	5409.18	4618.79
C18_positive	MADP0492	2-pyrimidine methanol	2-嘧啶甲醇	Heterocyclic compounds	杂环化合物	Heterocyclic compounds	杂环化合物	C5H6N2O	149.075	110.048	4.3053	M+K	1.03586	1	0.5916	rp	42839-09-8	67044161	-	-	-	76776.2	76035.3	86732.7	80753.5	87535.5	63902.6	80228.1	80793.3	73957.3	57386	71463.2	66371.1	71146.4	73424.3	70916.8	68690.2	68099	35517.7	67797.3	75046.3	71116.9	63791.1	70859.7	78206.7	67190	79627.4	77828.4	76318.4
C18_positive	MW0006704	5-(Dimethylamino)naphthalene-1-sulfonic acid	丹酰酸	Organic acid and Its derivatives	有机酸及其衍生物	Organic acid and Its derivatives	有机酸及其衍生物	C12H13NO3S	274.053	251.062	12.4848	M+Na	10.965	4	0.539	rp	4272-77-9	1792	-	-	-	15384	7386.78	7880.66	3997.26	6681.84	7274.34	12918.2	6399.92	6713.66	8504.9	6035.46	14043	6514.13	8936.36	9559.18	7454.8	3889.34	9804.04	14675.5	4320.66	6643.86	13866.5	7317.68	9354.99	8668.62	7628.79	13424.8	7229.62
C18_positive	MW0149512	Geissospermine	盖索斯普明	Alkaloids	生物碱	Alkaloids	生物碱	C40H48N4O3	633.385	632.373	7.9505	M+H	9.46303	3	0.746	rp	427-01-0	5281401	-	-	C09200	7886.09	9826.42	8059.3	9810.66	11524.2	5765.95	8458.14	5603.15	5566.57	5029.15	8093.33	7336.07	7271.63	7633.17	7590.57	8507.83	7511.14	6624.43	8664.64	8687.97	7845.52	4378.36	10585.7	9931.67	7170.33	3701.41	5845.37	6010.38
C18_positive	MW0063664	Stearoyllactic acid	硬脂酰乳酸	FA	脂肪酰类	FFA	游离脂肪酸	C21H40O4	357.3	356.293	11.3004	M+H	0.85025	4	0.7292	rp	4253-64-9	86677	HMDB0033372	-	-	1656.71	1694.45	1717.87	1016.38	1522.31	547.935	3096.84	548.624	1081.53	946.776	1561.73	448.18	586.713	627.23	539.996	2974.69	1027.49	379.088	2213.75	1791.51	6011.22	2100.9	3161	149.507	1134.61	452.521	2052.49	691.495
C18_positive	MW0106437	2,2-Difluoromalonamide	2,2-二氟丙二酰胺	Alcohol and amines	醇、胺类	Amines	胺类	C3H4F2N2O2	161.018	138.024	1.8817	M+Na	2.7095	4	0.6867	rp	425-99-0	260650	-	-	-	1440.75	2417.85	8212.75	10369.4	10971.3	8876.7	10973.2	13101.9	4742.32	4172.33	8969.15	12034.1	15570.9	11082.7	11500.2	9165.4	4795.25	133.433	5480.84	8770.23	1667.45	2030.12	7059.69	13919.9	2290.55	10042.2	7369.54	11198.3
C18_positive	MW0011902	1,2-Dioleoyl-sn-Glycero-3-Phosphocholine	1，2-二油酰-sn-甘油-3-磷脂酰胆碱	GP	甘油磷脂类	PC	磷脂酰胆碱	C44H84NO8P	785.587	785.593	8.8692	M+	7.84121	3	0.8638	rp	4235-95-4	10350317	HMDB0000593	-	-	203391	229920	199972	338.368	482.61	7389.08	2948.59	30972.2	273318	92353.8	435777	263589	363853	322153	221525	246882	292141	304649	139820	60108.5	171351	379225	356180	410410	383950	286345	439486	320998
C18_positive	FDATP00423	Clonidine hydrochloride	盐酸可乐定	Others	其他	Medicine	药物	C9H10Cl3N3	222.012	264.994	1.2045	M+H-CO2	2.42375	4	0.6929	rp	4205-91-8	20179	-	-	-	296.064	234.806	51.1304	127.632	91.6674	119.924	119.984	153.787	68.4733	68.2562	112.884	65.1468	78.0723	121.47	102.398	145.433	229.92	585.978	199.061	72.0869	105.564	108.438	43.1015	89.8153	38.354	187.692	132.651	128.576
C18_positive	MW0157951	(1S,2R)-3-Methylcyclohexa-3,5-diene-1,2-diol	甲苯-顺-二氢二醇;（1S，2R)-3-甲基环己-3,5-二烯-1,2-二醇	Alcohol and amines	醇、胺类	Alcohols	醇类	C7H10O2	149.059	126.068	1.989	M+Na	4.8	3	0.8838	rp	41977-20-2	440399	-	-	C04592	144424	187397	145813	159508	161786	132699	149663	157501	132713	108909	127912	142341	143659	150061	146513	130574	130821	42046.4	115719	130447	141521	128772	135874	163331	122715	132767	110262	125856
C18_positive	MW0115969	Aprepitant-M3 Metabolite	阿瑞匹坦-M3代谢物	Aldehyde,Ketones,Esters	醛、酮、酯类	Ketones	酮类	C20H16F7NO3	410.103	451.102	12.9107	M+H-COCH2	2.56926	4	0.6897	rp	419574-04-2	9933512	-	-	-	12086.7	6688.9	15324.5	18547.4	5596.44	6731.41	6132.33	5455.9	6841.91	2999.34	5994.11	11646.7	3916.43	6215.04	5508.23	1745.67	10764.4	6675.1	6098.59	10422.1	2541.08	5820.93	5346.75	5264.01	5529.97	2764.13	3155.38	9185.3
C18_positive	MW0006047	Anethole	茴香脑；t-茴香脑；反式茴香脑	Benzene and substituted derivatives	苯及其衍生物	Phenolics	苯酚类	C10H12O	171.08	148.089	5.4342	M+Na	4.30243	2	0.7242	rp	4180-23-8 | 104-46-1 | 26795-32-4	637563	HMDB0030837	43903	-	2523.27	3723.71	3168.7	3848.42	3403.42	1483.5	2515.24	2910.07	4063.37	2799.44	2893.03	2137.11	2468.64	1635.83	3050.57	1845.5	2250.77	771.427	1246.86	1840.32	3148.24	2465.91	2733.7	2379.39	1816.6	1573.21	2795.44	1761.63
C18_positive	MW0004216	4-(1-Phenylcyclohexyl)phenol	4-(1-苯基环己基)苯酚	Benzene and substituted derivatives	苯及其衍生物	Benzene and substituted derivatives	苯及其衍生物	C18H20O	253.164	252.151	2.9286	M+H	8.96175	4	0.5694	rp	41768-83-6	1538454	-	-	-	3834.27	674.124	5819.58	168.815	13896.8	12723	2163.1	5839.52	2989.2	1989.48	5136.18	1913.1	8436.86	1680.16	1706.14	724.846	2199.02	1853.79	2769.48	6134	21722.9	492.593	6010.01	2862.25	10740.4	13974.4	4707.12	4685.74
C18_positive	MW0012522	16,16-Dimethylprostaglandin A1	16,16-二甲基前列腺素A1	Hormones and hormone related compounds	激素及激素相关物质	Hormones and hormone related compounds	激素及激素相关物质	C22H36O4	329.248	364.261	9.6492	M+H-2H2O	1.64923	2	0.8994	rp	41692-24-4	5271806	-	4122	-	11653.5	24782	16789.5	17941.7	15772.2	5939.39	12702.1	3592.57	11307.2	8022.33	9595.66	5528.4	5898.76	4502.44	6530.33	8627.96	7677.39	1460.38	5259.32	2543.07	5777.65	3143.67	10225.8	2062.2	3995.76	4024.66	4920.2	6393.99
C18_positive	MW0012523	16,16-dimethyl-PGE1	16,16-二甲基-PGE1	Hormones and hormone related compounds	激素及激素相关物质	Hormones and hormone related compounds	激素及激素相关物质	C22H38O5	405.261	382.272	9.5425	M+Na	1.97521	2	0.9058	rp	41692-15-3	5283058	-	36128	-	9397.68	4552.25	5242.04	2981.81	4866.33	2752.39	690.724	914.543	1921.08	2119.85	1528.66	1846.49	169.612	298.562	160.823	1927.64	929.871	946.365	1965.63	752.327	1146.63	183.928	726.445	1447.82	2659.65	881.985	1845.07	50.7514
C18_positive	MW0107247	His-Asp	组氨酸-天门冬氨酸	Amino acid and Its metabolites	氨基酸及其代谢物	Small Peptide	小肽	C10H14N4O5	393.108	270.096	4.0899	M+H	10.7957	2	0.8204	rp	41658-60-0	7020094	-	23723	-	35462	35225.3	33884.2	33943.6	37324	31540	34643	35684.6	39345.4	33309.1	37753.1	37594.8	37716.7	35032.6	35163.8	33858.5	35234.8	29677.8	38225.9	34227.7	32279.5	35776.3	31205.1	31798.7	30810	33859.3	35126.2	34524.3
C18_positive	FDATP00557	Ciclopirox olamine	-	Others	其他	Medicine	药物	C14H24N2O3	241.155	268.179	1.1619	M+H-C2H4	0.76825	4	0.7312	rp	41621-49-2	38911	-	-	-	10626.1	22396.6	21929.7	29830.2	25852.6	10534.7	33477.8	31390.4	25534.5	7978.63	37218.7	18262.2	23253.3	27137.8	22928.4	18599.1	21902.4	985.66	24209.3	25262.7	42399	20475.9	35271.8	42964.1	21300.3	9308.64	15012.1	17188.9
C18_positive	MW0010664	(-)-Steganacin	-	Lig-s and Coumarins	木脂素和香豆素	Lig-s	木脂素	C24H24O9	479.141	456.142	9.5119	M+Na	19.8598	2	0.6672	rp	41451-68-7	443021	-	-	-	1826.78	772.104	2046.47	1680.83	833.494	410.663	628.528	1122.57	1414.19	176.617	663.507	852.6	758.87	332.181	1642.28	1192.4	389.233	52.4114	339.751	188.448	475.489	546.479	572.048	168.6	590.399	143.65	731.854	1882.34
C18_positive	MW0112142	2'-Fucosyl-D-lactose	2-岩藻糖半乳糖	Carbohydrates and Its metabolites	碳水化合物及其代谢物	Sugars	糖类	C18H32O15	511.168	488.174	9.0987	M+Na	10.5219	2	0.6871	rp	41263-94-9	170484	HMDB0002098	-	-	2113.61	165.342	2293.58	1752.14	176.996	400.249	277.263	716.525	523.689	199.73	399.757	732.835	44.999	32.4293	614.853	307.115	28.9274	47.9996	127.416	93.3619	172.653	489.871	125.635	40.7119	645.944	138.68	513.134	1067.98
C18_positive	MW0148206	Dehydrofalcarinone	去氢镰刀菌酮	Aldehyde,Ketones,Esters	醛、酮、酯类	Ketones	酮类	C17H20O	224.128	240.151	5.7513	M+H-NH3	8.96175	4	0.5694	rp	4117-05-9	5281145	HMDB0033693	-	C08445	10719.7	7601.85	15596	18149.1	10527.8	13548.7	11471	14137.7	11976.2	12477.3	15883.6	18294.3	17598.6	17781.8	17175.2	9010.14	16634.4	6379.76	10258.9	11777.5	8669.97	11263.5	9941.13	20525.3	8745.58	12515.4	12178.4	15418.7
C18_positive	MW0000337	(e)-2-[(2s,3s)-3-Ethyl-8-methoxy-1,2,3,4,6,7,12,12b-octahydroindolo[3,2-h]quinolizin-2-yl]-3-methoxyprop-2-enoic acid methyl ester	-	Alkaloids	生物碱	Alkaloids	生物碱	C23H30N2O4	421.22	398.221	7.5865	M+Na	23.4846	2	0.7695	rp	4098-40-2	3032504	HMDB0041933	-	-	2172.2	1781.71	861.642	521.474	2904.53	2699.69	1441.77	913.416	1459.69	3167.37	2538.38	1527.63	1765.51	3137.72	473.422	1664.11	106.225	3785.55	5454.65	1673.9	3174.73	1444.22	1650.24	2908.31	1324.13	2058.71	1588.49	731.876
C18_positive	MW0148167	(s)-3-Amino-3-phenylpropanoic acid	(s)-3-氨基-3-苯基丙酸	Aldehyde,Ketones,Esters	醛、酮、酯类	Esters	酯类	C9H11NO2	188.07	165.079	6.0949	M+Na	4.8	3	0.7597	rp	40856-44-8	686704	-	-	C20488	66127.6	76213.9	66896.6	63677	74185.2	64313.1	63390.2	57475.8	55236.9	55035.5	61096	56232.2	68574.6	69610.2	66442.4	62417.1	57696.7	20127.3	56600	61520.7	58450.1	67985.1	61490.9	59306.8	63763.6	62534.7	55997.8	64853.8
C18_positive	MW0111248	Pentaethylenehexamine	五亚乙基六胺	Alcohol and amines	醇、胺类	Amines	胺类	C10H28N6	317.207	232.238	8.5375	M+K+HCOOH	8.6375	4	0.8246	rp	4067-16-7	19990	-	-	-	41561.3	58268.2	69535	52421.7	88239.9	74266.9	72995.2	66356.2	65478.8	75911.1	59503.5	35722.7	41891.8	73565.3	91741.8	63568.2	82275	14907.3	65131.5	70062.9	60574.6	39399.6	36542.1	28640.3	44020	67998.5	70702.3	50903.5
C18_positive	MW0147201	Carnitine	肉碱	FA	脂肪酰类	CAR	酰基肉碱	C7H15NO3	225.123	161.105	3.0865	M+CH3CN+Na	6.12769	1	0.6771	rp	406-76-8 | 461-06-3	288	HMDB0000062	-	C00318	41642.3	48421.5	25972.8	25584.8	35587.4	55669.1	13352	21843	12350.9	22837.8	29616.5	31090.6	12345.4	12903	21972.7	23709.2	5458.71	9051.33	18931.2	13037.1	22977.9	20280	10202	9091.95	30983.5	24668.6	30730	26563.1
C18_positive	MW0054787	Methoprene	甲氧戊二烯	Hormones and hormone related compounds	激素及激素相关物质	Hormones and hormone related compounds	激素及激素相关物质	C19H34O3	265.253	310.251	9.7246	M+H-HCOOH	5.51225	4	0.8796	rp	40596-69-8 | 36557-27-4 | 41205-06-5 | 52020-07-2	5366546	-	44012	-	19594.2	17208.4	26562.1	21958.7	24704.9	10248.9	6863	13240.5	5233.92	11223.1	18403.8	4381.28	14630.3	11356.2	25579.2	14630.2	20742.1	4703.66	13072.2	15487.4	15427.6	11815.6	13533.2	8756.57	9910.01	10303.4	11583.5	13920.1
C18_positive	MW0004319	4-(4-Fluorophenyl)cyclohexanone	4-(4-氟苯基)环己酮	Benzene and substituted derivatives	苯及其衍生物	Benzene and substituted derivatives	苯及其衍生物	C12H13FO	147.098	192.095	2.4506	M+H-HCOOH	2.39175	4	0.6936	rp	40503-86-4	12834322	-	-	-	2982.92	6646.55	4860.42	9711.52	4604.34	2081.42	8435.53	8908.28	2593.61	4600.01	8950.17	9201.52	4517.61	9729.96	8932.31	10725.7	9761.74	1551.22	9219.96	8156.37	3810.74	10729.6	5067.14	9016.04	7105.02	8814.57	4910.27	10697
C18_positive	MW0000168	Capsaicin	辣椒碱	Alkaloids	生物碱	Alkaloids	生物碱	C18H27NO3	306.214	305.199	6.7858	M+H	22.1056	2	0.7921	rp	404-86-4	1548943	HMDB0002227	-	C06866	11044.3	12915.4	12675.1	9054	11802.9	10228.8	8325.93	12104.7	12358.5	10345	11240.4	9477.91	11184.9	9286.91	11407.1	10751.9	8453.7	4811.29	10983.2	11936.8	7987.73	11065.1	9978.32	9920.72	10338	11030	12173.6	13523.3
C18_positive	MW0109035	Pamidronate	帕米膦酸盐	Organic acid and Its derivatives	有机酸及其衍生物	Organic acid and Its derivatives	有机酸及其衍生物	C3H11NO7P2	257.993	235.001	2.0948	M+Na	2.3105	4	0.6954	rp	40391-99-9	4674	HMDB0014427	-	C07395	1809.85	1738.2	1405.91	1305.75	1398.7	651.987	1384.89	1306.31	1293.44	1487.64	717.61	995.807	841.241	805	489.33	936.082	1393.17	752.284	887.225	1210.64	192.629	707.449	621.034	1104.22	1331.42	1773.22	1071.58	1067.46
C18_positive	MW0109797	Telaprevir	特拉匹韦	Others	其他	Medicine	药物	C36H53N7O6	680.413	679.406	9.4373	M+H	2.60952	3	0.5686	rp	402957-28-2	3010818	HMDB0015616	-	-	145.239	118.612	76.0965	50.171	694.852	413.67	282.319	71.7534	227.69	133.431	177.555	166.766	263.967	59.6133	29.0875	135.063	24.0794	150.809	245.224	170.945	109.63	72.5982	64.1076	333.189	133.712	16.2103	9.9607	199.773
C18_positive	MW0125665	N-Benzyl-2-phenyl-4-quinazolinamine	N-苄基-2-苯基-4-喹唑啉胺	Alcohol and amines	醇、胺类	Amines	胺类	C21H17N3	350.102	311.142	3.4227	M+K	0.619	4	0.9848	rp	40288-71-9	780643	-	-	-	17951	29735.2	18276.2	21288.5	54676.9	46472.5	6031.19	37824.7	30485.9	21652.7	15117.2	12625.4	53736.3	18052.1	61119.8	28298.3	46960.9	10547.9	49028.3	44728.9	23436.1	21788.4	49981.1	14689.7	19338.9	30175.4	8896.78	54962.4
C18_positive	MW0010901	(1S,2S,4R,8R)-p-Menthane-1,2,8,9-tetrol	-	Alcohol and amines	醇、胺类	Alcohols	醇类	C10H20O4	651.343	204.136	8.5525	3M+K	7.898	4	0.5869	rp	402593-46-8	110677	HMDB0039974	-	-	895.056	441.679	402.142	793.286	527.729	576.211	322.437	293.23	326.24	323.921	482.952	372.465	416.593	374.875	163.178	523.965	174.297	565.393	626.37	199.381	303.711	169.857	475.032	467.463	166.415	386.212	399.788	650.399
C18_positive	MW0002507	2-[(4-Nitrophenyl)sulfonyl]benzoic acid	2-[(4-硝基苯基)磺酰基]苯甲酸	Benzene and substituted derivatives	苯及其衍生物	Benzene and substituted derivatives	苯及其衍生物	C13H9NO6S	279.988	307.015	1.7286	M+H-C2H4	12.3555	4	0.7696	rp	39950-34-0	757521	-	-	-	22333.5	21150.8	19530.4	17378	15358.5	13924.5	13995	17166.9	16195.3	16726.5	10963.5	17011	13106.5	15107.4	14930.7	15540.8	12925.2	72.5462	14100.9	13948.5	15883.3	14590.8	12502.3	10928.3	15687	15306.3	11388.3	14618.1
C18_positive	MW0194038	methyl {3-oxo-2-[(2Z)-pent-2-en-1-yl]cyclopentyl}acetate	{3-oxo-2-[(2Z)-pent-2-en-1-yl]环戊基}乙酸甲酯	FA	脂肪酰类	Others	其他	C13H20O3	225.148	224.141	6.8711	M+H	0.0739884	2	0.8942	rp	39924-52-2 | 1211-29-6 | 20073-13-6	5319693	HMDB0036583	-	-	6064.3	6228.98	4755.35	4198.24	5634.27	5743.38	4615.01	4399.43	4040.99	5879.26	6560.74	6737.75	4272.31	4702.85	4505.35	4980.05	4638.56	4528.28	4993.87	5519.99	4262.06	5451.44	4737.3	4284.4	6059.18	6673.03	5860.2	5597.11
C18_positive	MW0005759	Tifemoxone	替非莫酮	Benzene and substituted derivatives	苯及其衍生物	Phenolics	苯酚类	C11H13NO2S	246.06	223.067	4.3053	M+Na	5.7515	4	0.625	rp	39754-64-8	3033964	-	-	-	1326.06	1025.83	1314.97	1055.06	1186.38	1082.93	1206.58	1148.2	1267.21	1146.76	693.568	659.617	1201.46	886.932	1059.78	1030.19	905.453	892.725	780.899	1169.27	964.094	823.297	589.623	997.867	1069.49	1198.35	1111.73	1395.04
C18_positive	MW0126388	4-(3-Pyridin-2-YL-1H-pyrazol-4-YL)quinoline	-	Heterocyclic compounds	杂环化合物	Heterocyclic compounds	杂环化合物	C17H12N4	295.093	272.106	2.4816	M+Na	2.009	4	0.9522	rp	396129-53-6	447966	-	45543	-	46519	39537.2	44263.9	38833.6	37577.5	34090	34635.7	34435.9	32815.3	31038.7	34981.9	42380.3	36491.2	35739.3	40104.9	28863.1	27840.5	18487.8	27960.5	32813.4	29148.3	33575.5	32366.8	38407.2	35922.2	31857	34876.9	33120.9
C18_positive	MW0001253	1,1-Dioxo-3-2,3-dihydrothienyl benzenesulfonate	1,1-二氧代-3-2,3-二氢噻吩基苯磺酸盐	Benzene and substituted derivatives	苯及其衍生物	Benzene and substituted derivatives	苯及其衍生物	C10H10O5S2	314.006	273.997	1.299	M+Na+NH3	2.58775	4	0.6893	rp	39582-95-1	2831158	-	-	-	1422.13	1137.14	1244.95	1290.6	366.899	750.776	574.688	491.713	564.598	1076.38	331.338	1038.24	645.419	736.223	436.694	668.52	575.623	436.417	857.453	331.67	498.827	721.446	444.964	356.037	807.065	1199.55	514.98	577.939
C18_positive	MW0119433	3-bromo-1H-indazole-5-carbonitrile	3-溴-1H-吲唑-5-甲腈	Heterocyclic compounds	杂环化合物	Heterocyclic compounds	杂环化合物	C8H4BrN3	193.969	220.959	0.9035	M+H-CO	5.3545	4	0.6326	rp	395101-67-4	22260847	-	-	-	4320.05	3310.7	2275.84	2187.48	2774.74	2512.18	2728.49	2512.03	2973.47	3006.93	2250.44	3362.58	3297.86	3368.71	2628.21	2899.55	3212.66	5226.51	2791.56	3184.12	3298.23	3071.27	3057.2	2026.98	3395.24	3233.78	2692.45	2731.73
C18_positive	MW0154347	Neamine	新胺	Alcohol and amines	醇、胺类	Amines	胺类	C12H26N4O6	323.196	322.185	10.5475	M+H	7.21551	3	0.6044	rp	3947-65-7	72392	-	-	C01441	48694.9	62855	64604	51217.7	54255.3	49688.1	30953.3	38203.5	25790.1	45516.3	32688.7	25236.9	24826.9	35151.8	51518.2	38298.4	35089.2	22353.8	43017.9	50320.9	43953.3	18033.5	26848.3	13505.1	17156.2	14645.1	16636.4	39861.7
C18_positive	MW0002157	2,3-Dihydroxy-4-methoxybenzoic acid	6-羟基-2-(3,4,5-三羟基苯基)-4H-铬-4-酮	Benzene and substituted derivatives	苯及其衍生物	Benzene and substituted derivatives	苯及其衍生物	C8H8O5	207.032	184.037	6.7102	M+Na	14.6801	2	0.8352	rp	3934-81-4	77534	HMDB0140912	-	-	26920.9	26032.2	9454	9450.02	14807.2	26247.1	39642.5	17711	28044.6	53591.4	69183.8	50944	77982.5	116903	45356.8	37817.9	124967	2186.36	51268	62783.1	40774.9	53075.8	44859.5	36750.4	24863.3	49642.5	42014.5	30905.4
C18_positive	MW0141064	1,2,3,4,7,8-Hexachlorodibenzo-P-dioxin	1,2,3,4,7,8-六氯二苯并-P-二恶英	Benzene and substituted derivatives	苯及其衍生物	Benzene and substituted derivatives	苯及其衍生物	C12H2Cl6O2	429.861	389.816	12.5458	M+CH3CN+H	18.5236	3	0.7821	rp	39227-28-6	38251	-	-	C18100	8206.38	10988.8	6750.13	8632.49	6721.94	5362.26	7097.98	9142.39	7148.44	10252.6	8900.35	6939.71	7799.84	8499.75	6789.57	7512.53	7125.27	9533.53	8714.33	6888.26	8250.58	9121.14	6120.19	7486.27	6998.79	8881.14	7240.52	6452.31
C18_positive	MW0124420	Indolepyruvate	吲哚-3-丙酮酸	Organic acid and Its derivatives	有机酸及其衍生物	Organic acid and Its derivatives	有机酸及其衍生物	C11H9NO3	429.106	203.058	4.1056	2M+Na	0.97878	3	0.996	rp	392-12-1	803	HMDB0060484	-	C00331	51265	80853.1	89955	99218.9	88751.6	54233.9	84545.6	89576.9	82825.1	62259.1	74611.1	68326.2	97524.8	89287.3	82751.4	71700.3	84228.1	14626.6	75157	73327.9	69359.1	75018.9	85210.1	103129	67075.5	68538.6	77397.4	80746.1
C18_positive	MW0014856	Thiophen-3-ylmethyl (5Z,8Z,11Z,14Z)-icosa-5,8,11,14-tetraenoate	-	FA	脂肪酰类	Oxidized lipids	氧化脂质	C25H36O2S	365.23	400.244	9.4198	M+H-2H2O	0.760947	2	0.6486	rp	390824-17-6	9801139	-	64858	-	924.589	398.673	116.255	136.371	547.711	740.796	29.1289	22.9894	26.986	55.6236	43.6266	27.64	42.067	15.9193	20.6214	88.9619	0.963575	27.35	55.055	44.9884	50.6069	8.70582	10.1298	19.8014	31.2624	20.279	15.4586	33.4959
C18_positive	MW0015610	Albiflorin	白比弗林	Benzene and substituted derivatives	苯及其衍生物	Phenolics	苯酚类	C23H28O11	463.164	480.163	8.1319	M+H-H2O	8.22331	3	0.5759	rp	39011-90-0	24868421	-	73554	C17457	106220	85392.2	107191	98929.4	63806.2	77622.9	41773.4	74685.5	58760.4	76453.8	85312.6	95794.4	42057.9	38800.7	61845.5	41246.5	35179.9	39499.9	67818.6	46135.7	82401.8	83504.2	64881	33558.1	115336	92829.8	118072	42942.5
C18_positive	MW0015929	Arthrobactin	节杆菌素	FA	脂肪酰类	Others	其他	C20H36N4O9	460.239	476.248	2.6808	M+H-NH3	0.480632	4	0.7381	rp	39007-57-3	193781	-	-	-	7162.17	22477.7	13827.5	15734.8	8612.27	5079.7	57316.2	11804.2	17574.4	6869.82	14677.8	5976.83	11890.8	10005	9930.67	11316	15260.9	579.328	16541.9	10937.8	16277.7	13159.4	49214.4	6005.06	24149.7	17731	52855.3	9028.67
C18_positive	MW0007640	Methoxamine	甲氧明	Benzene and substituted derivatives	苯及其衍生物	Benzene and substituted derivatives	苯及其衍生物	C11H17NO3	253.148	211.121	3.593	M+CH3CN+H	17.0875	2	0.7993	rp	390-28-3	6082	HMDB0014861	-	C07513	19568.2	20404.7	13397.8	11607.7	26574.8	23562.8	22933	14549.9	16650.9	26102	19639.8	15905.7	22789.6	29148	17776.4	20792.4	14659.5	18493.1	18399.7	21029.7	18312.9	17283.5	21346.9	25616.7	13491	16741.4	11566	17748.7
C18_positive	MW0130468	2,5-Dimethyl-3,4-diphenylcyclopentadienone	2,5-二甲基-3,4-二苯基环戊二烯酮	Aldehyde,Ketones,Esters	醛、酮、酯类	Ketones	酮类	C19H16O	261.12	260.12	2.8821	M+H	2.788	4	0.6849	rp	38883-84-0 | 26307-17-5	141277	-	-	-	1565.35	4293.9	671.407	2199.71	7530.11	3018.99	1197.34	763.82	2426.89	4848.42	4572.81	2414.5	2487.71	4194.29	3382.72	1579.48	1533.42	56.2685	2273.64	3715.18	1791.32	3992.56	1169.84	6634.17	1154.5	2461.34	2098.85	1242.18
C18_positive	MW0124170	Fuberidazole	氟贝利达唑	Heterocyclic compounds	杂环化合物	Heterocyclic compounds	杂环化合物	C11H8N2O	202.098	184.064	2.4033	M+NH4	0.96212	2	0.9158	rp	3878-19-1 | 101575-84-2	19756	-	72512	C18737	3026.53	4927.93	2325.68	2212.1	9269.23	4626.25	654.99	3958.27	245.606	4917.14	3277.51	317.785	435.971	2965.7	302.151	3201.53	17.5869	14.6555	6739.2	848.57	8334.33	4087.41	3398.3	6028.48	3978.47	2609.09	922.459	204.205
C18_positive	MW0127311	3-Methylcyclohexanethiol	3-甲基环己硫醇	Others	其他	Others	其他	C7H14S	131.089	130.082	0.6139	M+H	3.447	4	0.6708	rp	38699-50-2	21259899	HMDB0031537	-	-	1620.69	1942.79	811.152	1566.24	1185.64	1353.62	1989.31	807.851	1205.12	817.622	840.91	1470.53	1283.73	1467.17	1215.27	572.833	1303.08	968.501	1064.01	1687.22	1765.7	732.158	249.806	1673.04	1137.55	554.877	1235.58	1485.95
C18_positive	MW0007181	Flunixin	氟尼辛	Benzene and substituted derivatives	苯及其衍生物	Benzene and substituted derivatives	苯及其衍生物	C14H11F3N2O2	297.083	296.077	9.619	M+H	5.21773	2	0.7214	rp	38677-85-9	38081	-	-	-	3159.13	4385.92	1144.68	531.181	1003.22	901.665	624.323	522.483	1009.26	1830.91	1917.16	1638.72	767.47	1073.85	1508.6	1123.74	2165.28	15.8812	1084.92	1242.16	1404.77	977.01	843.125	563.432	1116.04	998.479	1906.6	645.967
C18_positive	MEDP1390	Carnitine C18:1	肉碱 C18:1	FA	脂肪酰类	CAR	酰基肉碱	C25H47NO4	426.358	425.351	8.2414	M+	0.491592	1	0.7683	rp	38677-66-6	46907933	HMDB0005065	-	-	97950.7	88527.7	222262	155039	307120	157692	242709	250436	283323	243426	320001	210339	271357	243983	323997	375662	280530	213866	196447	368816	154363	266214	186915	232929	149552	155396	147776	189938
C18_positive	MW0157526	Thiothece-474	-	Others	其他	Others	其他	C41H58O2	583.462	582.444	6.8008	M+H	18.4646	3	0.5811	rp	38647-31-3	23724693	-	-	-	237559	233545	271339	234645	240440	174807	203360	225897	199925	179592	220060	212911	225168	220436	199586	204103	205222	71113.9	229008	209561	178876	231918	197975	181770	231533	207827	231784	241187
C18_positive	MW0126889	Triptonide	雷公藤内酯	Heterocyclic compounds	杂环化合物	Heterocyclic compounds	杂环化合物	C20H22O6	359.147	358.142	9.5272	M+H	0.9035	4	0.7279	rp	38647-11-9	65411	-	-	-	544.768	464.217	453.633	537.478	196.283	66.7987	216.128	135.371	67.7097	92.3643	113.576	22.1916	58.1501	74.2333	114.173	94.138	44.7841	34.7689	131.063	78.1308	65.8686	72.5773	104.506	95.9629	62.1816	62.9091	32.075	64.447
C18_positive	MW0124261	Gravacridonechlorine	格拉西酮氯	Aldehyde,Ketones,Esters	醛、酮、酯类	Ketones	酮类	C19H18ClNO4	406.097	359.092	2.2174	M+H+HCOOH	6.08975	4	0.6188	rp	38494-84-7	5315835	HMDB0030384	-	-	2731.6	4712.22	7677.55	7044.84	9227.87	10223.3	10931.5	25589.9	11652.6	10825.4	9058	5075.92	15694.5	13884.1	19502.8	8086.95	18147.3	372.093	4180.39	12402.5	7228.77	10484.9	20613.9	17265.8	3997.78	6675.59	5533.91	9321.33
C18_positive	MW0138951	Methyl caffeate	咖啡酸甲酯	Organic acid and Its derivatives	有机酸及其衍生物	Organic acid and Its derivatives	有机酸及其衍生物	C10H10O4	195.065	194.058	1.4377	M+H	2.7605	2	0.9203	rp	3843-74-1 | 67667-67-8 | 142234-81-9	689075	-	-	-	4871.6	4544.78	3361.14	4047.28	3569.5	2230.54	4186.77	2652.7	12621.9	3101.43	2802.34	3144.16	4080.88	3342.03	3534.09	3818.9	4061.31	2683.3	3326.95	3420.04	4546.73	2793.74	5264.53	4276.68	2411.82	3539.01	4326.62	3896.08
C18_positive	MW0002192	2,4,6-Tribromo-3-(trifluoromethyl)phenol	2,4,6-三溴-3-(三氟甲基)苯酚	Benzene and substituted derivatives	苯及其衍生物	Benzene and substituted derivatives	苯及其衍生物	C7H2Br3F3O	398.763	397.759	12.2398	M+H	0.63025	4	0.7345	rp	384-87-2	22163250	-	-	-	4311.33	3764.49	4183.7	4993.38	4423.88	9435.86	25657.8	27932	23261.4	14117	15197.9	8819.99	9744.87	9914.35	8936.43	10134.1	340.224	12947.1	1352.99	12427.9	14968.7	14195.6	6865.02	8583.11	2906.76	6334.27	7350.45	6269.34
C18_positive	MW0013009	2-azaniumylethyl (2R)-2-[(9Z)-octadec-9-enoyloxy]-3-(stearoyloxy)propyl phosphate	2-氮胺基乙基 (2R)-2-[(9Z)-octadec-9-enoyloxy]-3-(stearoyloxy)丙基磷酸酯	GP	甘油磷脂类	PE	磷脂酰乙醇胺	C41H80NO8P	746.562	745.562	10.6088	M+H	10.5342	2	0.7354	rp	383907-18-4	46891779	HMDB0008993	-	-	64108.6	63358.9	61285.3	63163.1	54610.5	40902.3	49841.7	41197.8	39895.4	48370.4	41185.4	31165.4	36735.4	37440.4	46977.8	39549.7	53637.5	38142	54546.8	42747.7	31478.7	32551.7	36882.8	40290	39794.7	35139	46973.4	38874.4
C18_positive	MW0009348	(+)-Penbutolol	(+)-喷丁洛尔	Benzene and substituted derivatives	苯及其衍生物	Phenolics	苯酚类	C18H29NO2	292.236	291.22	6.8008	M+H	19.5466	2	0.8218	rp	38363-41-6	162302	HMDB0015447	-	-	1.20575e+07	1.35523e+07	1.37583e+07	1.34238e+07	1.28231e+07	1.20294e+07	1.20436e+07	1.25094e+07	1.27759e+07	1.15338e+07	1.20762e+07	1.18899e+07	1.23025e+07	1.31241e+07	1.34347e+07	1.28618e+07	1.30443e+07	4.82838e+06	1.25659e+07	1.17457e+07	1.27034e+07	1.30899e+07	1.14082e+07	1.2336e+07	1.22218e+07	1.30952e+07	1.29944e+07	1.26935e+07
C18_positive	MW0049205	Deltaline	德尔塔林	Heterocyclic compounds	杂环化合物	Heterocyclic compounds	杂环化合物	C27H41NO8	508.303	507.283	7.9505	M+H	21.8908	2	0.7814	rp	3836-11-9	441728	-	44191	C08679	16608.3	22524	20409.9	19711.6	26924.4	10596.1	18351.6	14293.8	14341.1	13207.3	21571.2	19514.1	17044.5	14959.7	18244.2	24337.5	18801.1	9706.45	20762.8	23514.3	22567.9	19908.3	25968.9	26901.8	16203.1	9255.39	12989.8	14241.2
C18_positive	MW0107795	Leu-His	L-亮氨酸-L-组氨酸	Amino acid and Its metabolites	氨基酸及其代谢物	Small Peptide	小肽	C12H20N4O3	377.15	268.154	5.2634	M+H	10.785	2	0.7769	rp	38062-72-5	6992828	HMDB0028931	23983	-	97578.4	103416	83932.4	79889.7	127267	50470.2	125132	169781	144218	89291	176796	92672.6	108140	106606	154737	119643	192648	68939.9	196955	99405.9	324079	109656	334061	59381	66163.6	35172.1	114479	82530.7
C18_positive	MW0107793	Leu-Gln	亮氨酰谷氨酰胺	Amino acid and Its metabolites	氨基酸及其代谢物	Small Peptide	小肽	C11H21N3O4	536.335	259.153	8.9634	2M+NH4	10.7827	2	0.6872	rp	38062-69-0	1574950	HMDB0028927	23947	-	50720.1	55504.1	49815.1	56366.8	72259.1	50688.5	54730.6	61037.9	40479.4	55690	60690	45428.9	53281.7	37009.8	44601.1	44144.3	51518.4	41807.3	44228.1	61672	41415.8	47834.4	49188.1	42496.6	43814.7	39691.9	55796	35124.4
C18_positive	MW0106406	Dichlormid	二氯胺	Alcohol and amines	醇、胺类	Amines	胺类	C8H11Cl2NO	208.032	207.022	6.7102	M+H	9.28127	2	0.8499	rp	37764-25-3	37829	-	-	C18782	5396.79	5184.1	1814.6	1796.11	2820.45	5026.61	8382.34	3432.75	5652.36	10696.5	13644.2	10105	15635.3	22720.4	8976.05	7343.17	24644.7	286.459	10646.6	12638.1	8061.42	10685.4	9186.11	7638.08	4866.84	10026	8205.82	5885.98
C18_positive	MW0157494	Milneb	米尔内布	Heterocyclic compounds	杂环化合物	Heterocyclic compounds	杂环化合物	C12H22N4S4	389.04	350.073	0.7522	M+K	0.676	4	0.7334	rp	3773-49-7	92200	-	-	C18628	21705.5	14808.8	27576	23832.1	13999.2	18931.9	18479.2	19530	12428.2	10646	15876.1	13396.8	7232.26	13491.8	18765.2	9144.94	18643.5	310.252	14151.8	15869.5	8867.36	17061.9	13933.8	15806.9	19482	18551.7	19683.6	12393.1
C18_positive	MW0049177	Dehydroabietinol	脱氢松香二烯醇	Alcohol and amines	醇、胺类	Alcohols	醇类	C20H30O	286.225	286.23	9.2367	M+	7.18879	2	0.8919	rp	3772-55-2	15586718	-	53603	-	43340.4	64770	59946.1	59435	37950.5	27143	56164.7	47408.6	53838.2	31088.5	48864.6	35451	45873.5	33707.3	38410.4	30449.1	52338.7	16725	31401.4	31013.3	34692.7	23690.5	48559.5	32810.5	24176	31904.6	48356.4	34059.3
C18_positive	MW0011802	prostaglandin E2 1-glyceryl ester	前列腺素 E2 1-甘油酯	Hormones and hormone related compounds	激素及激素相关物质	Hormones and hormone related compounds	激素及激素相关物质	C23H38O7	391.245	426.262	7.3561	M+H-2H2O	4.45092	2	0.8553	rp	37497-47-5	24778489	-	36233	-	36301.9	35487.4	30319.4	16559.9	48510.9	49841.6	13714.4	16918.4	20171.9	44758.7	25500.3	14744.2	9865.03	12146.8	2384.9	28396.4	905.299	90.8787	26717.4	17566.5	47012.1	18217	19417.2	24482.3	30323.2	19614.1	19966.5	9830.39
C18_positive	MW0126121	Phosmet oxon	磷氧体	Heterocyclic compounds	杂环化合物	Heterocyclic compounds	杂环化合物	C11H12NO5PS	324.009	301.017	2.4033	M+Na	4.04925	4	0.6584	rp	3735-33-9	77323	-	-	-	1889.34	5011.11	1684.43	4329.78	5898.69	915.372	13411.4	12688.8	21275.4	3288.52	146.647	2257.96	6069.46	11423.6	16436	13225.1	3967.17	4759.3	1636.56	4087.03	4807.84	7241.63	11798.1	9725.3	2411.31	4440.1	505.229	3790.06
C18_positive	MW0154982	Penitrem C	-	Heterocyclic compounds	杂环化合物	Heterocyclic compounds	杂环化合物	C37H44ClNO4	648.324	601.296	8.1918	M+H+HCOOH	3.5144	4	0.9194	rp	37318-84-6	119470	-	-	-	21037.1	19070.8	19503.9	19948.5	19476.9	12507.8	12257.1	13041.6	16271.2	15455.4	18292.3	21129.1	17858.7	22025.7	12632.4	19693.6	23918.2	31366.2	30866.9	12847.8	6533.9	11766.8	9709.87	20879.5	20001.5	11474.4	12359.7	15859.4
C18_positive	MW0130971	3-(2,3-Dihydroxyphenyl)propanoic acid	3-(2,3-二羟基苯基）丙酸	Aldehyde,Ketones,Esters	醛、酮、酯类	Esters	酯类	C9H10O4	183.065	182.058	2.8356	M+H	0.22775	4	0.7443	rp	3714-73-6	20	HMDB0134042	-	C04044 | C78169	7320.05	4957.68	5317.35	5426.05	2187.65	6965.28	7473.36	4121.73	3547.51	4786.42	5242.81	1634.34	6986.16	8069.74	7580.22	3381.45	7157.79	278.727	5524.09	2802.23	6244.28	4702.44	5536.88	3639.88	5717.16	6062.06	10120.6	8718.06
C18_positive	MW0109811	tert-butyl N-cyclohexylcarbamate	N-环己基氨基甲酸叔丁酯	Aldehyde,Ketones,Esters	醛、酮、酯类	Esters	酯类	C11H21NO2	200.165	199.157	5.3409	M+H	4.4275	4	0.6507	rp	3712-40-1	300728	-	-	-	1503.77	1760.64	2006.02	1589.47	4204.87	4262.12	2008.9	3411.42	2154.61	1754.94	2567.64	2207.49	1623.37	1521.36	1621.01	1829.82	1117.14	1618.45	1462.92	2625.95	4778.27	720.974	1408.41	1892.41	4332.63	2660.14	3368.47	2770.09
C18_positive	MW0003804	Benzenesulfonic acid, 3-amino-4-ethyl-	苯磺酸，3-氨基-4-乙基-	Benzene and substituted derivatives	苯及其衍生物	Benzene and substituted derivatives	苯及其衍生物	C8H11NO3S	224.041	201.046	3.223	M+Na	2.41	4	0.6932	rp	3694-83-5	77278	-	-	-	871.805	2089.85	516.035	336.688	1872.54	7778.42	836.468	3129.37	102.182	689.55	1588.13	90.3737	3797.17	4380.04	6896.79	4103.98	1764.75	347.032	1235.67	3761.47	856.925	1038.64	1534.97	97.8147	659.748	1693.4	541.085	2414.62
C18_positive	MW0160374	N-(indole-3-acetyl)-L-leucine	N-(吲哚-3-乙酰)-L-亮氨酸	Organic acid and Its derivatives	有机酸及其衍生物	Organic acid and Its derivatives	有机酸及其衍生物	C16H20N2O3	333.124	288.147	4.1056	M-H+2Na	12.275	3	0.7856	rp	36838-63-8	688142	-	-	-	470127	568025	646802	549606	607242	527662	568606	631959	580474	517718	551296	528419	599678	625036	588474	559687	532227	199074	588692	576373	559058	608745	575195	606261	572588	528107	551430	615238
C18_positive	MEDP1391	O-linoleyl-L-carnitine	O-亚油基-L-肉碱	FA	脂肪酰类	CAR	酰基肉碱	C25H45NO4	446.326	423.335	7.3255	M+Na	1.46539	2	0.6627	rp	36816-10-1	6450015	HMDB0006469	-	-	4084.74	3534.66	5896.91	4828.16	9703.01	3040.99	8459.34	3990.88	4601.45	3802.06	6616.54	6381.43	5691.21	5312.17	7649.18	7109.77	7452.08	3807.57	4519.38	7359.51	5540.89	5973.33	5725.32	8269.54	5365.43	2920.97	5077.19	4457.48
C18_positive	MW0106158	cis-3-Hexenyl acetate	cis-3-己烯乙酸酯	Aldehyde,Ketones,Esters	醛、酮、酯类	Esters	酯类	C8H14O2	165.09	142.099	4.9949	M+Na	2.55	3	0.9248	rp	3681-71-8	5363388	HMDB0040215	-	C19757	7075.87	6964.74	5816.75	5892.38	6081.89	8835.82	6449.6	5605.57	6633.18	6342.82	6076.43	4391.88	5099.92	3678.93	4856.34	6192.02	3605.72	720.276	5562.11	5552.61	5564.92	4548.34	5383.04	5858.33	4929.71	4866.72	5361.74	3877.24
C18_positive	MW0103653	Ribavirin	利巴韦林	Nucleotide and Its metabolites	核苷酸及其代谢物	Nucleotide and Its metabolites	核苷酸及其代谢物	C8H12N4O5	227.079	244.081	2.4816	M+H-H2O	2.86233	2	0.7329	rp	36791-04-5	37542	HMDB0014949	-	-	97066.4	94488.8	124629	116720	99086.8	86275.4	98751.2	92473.2	74197.6	63492.9	79308.3	96288.1	81594.6	90074.2	89473.5	84420.8	72813	36584.7	60235.9	85479.7	63911.6	83176.8	70710.7	103529	72982.6	64009.9	71825.3	80919.3
C18_positive	MW0053715	Glycerol 1-propanoate diacetate	-	GL	甘油脂类	TG	甘油三酯	C10H16O6	103.054	232.095	4.3208	M+2H-CO	1.72075	4	0.7088	rp	36600-62-1	20111767	HMDB0031640	-	-	15826.4	20238.4	12157.9	16278.5	20528	23468.3	21400.9	28643.5	11428.3	22377.2	25719.7	16901.6	49297.3	35195.4	61870.2	25151.1	19788.5	10712.5	18470.6	32419.9	24573.4	25821.9	18174.1	7590.83	12803.3	10547.6	21745.1	26476
C18_positive	MW0125616	Neutral Red Base	中性红碱	Alcohol and amines	醇、胺类	Amines	胺类	C15H16N4	275.126	252.137	7.0168	M+Na	1.2415	4	0.7199	rp	366-13-2	11106	-	-	-	12732.8	15712.7	10761.1	11573	16900.6	10861.5	17838.6	10343.6	8556.42	8261.06	12551.3	7265.84	11715.9	12554	5843.51	9252.64	12462	2762.06	10488.3	15128.9	12310.6	12733.2	16642.3	9131.52	6540.51	11139	9790.22	12950.4
C18_positive	MW0004061	2-Naphthalenecarboxamide, 3-hydroxy-N-(4-methylphenyl)-	2-萘甲酰胺，3-羟基-N-(4-甲基苯基)-	Benzene and substituted derivatives	苯及其衍生物	Benzene and substituted derivatives	苯及其衍生物	C18H15NO2	278.114	277.11	2.8553	M+H	0.697	4	0.7329	rp	3651-62-5	77215	-	-	-	1967.95	1574.33	1451.51	1323.74	2484.55	1433.93	161.883	1411.85	769.162	249.205	971.157	1161.89	491.356	441.478	1261.61	1060.83	356.081	2459.4	914.764	473.773	853.708	1255.94	634.17	1166.07	1738.64	1210.73	1380.26	868.834
C18_positive	MW0123175	Buspirone	丁螺环酮	Aldehyde,Ketones,Esters	醛、酮、酯类	Ketones	酮类	C21H31N5O2	408.236	385.248	2.5272	M+Na	14.4385	4	0.7429	rp	36505-84-7	2477	HMDB0014633	-	C06861	66.5433	7660.96	248.202	45.9176	13082.3	16589.3	12348.6	24452.5	42164	852.365	1197.6	3162.91	15018.4	1879.56	36383.2	38275.6	519.357	14760.4	1717.72	4072.59	612.379	471.341	535.794	38666.3	18.1208	972.882	562.247	22159.6
C18_positive	MW0016405	Carnosic acid	鼠尾草酸	Organic acid and Its derivatives	有机酸及其衍生物	Organic acid and Its derivatives	有机酸及其衍生物	C20H28O4	189.086	332.199	6.9705	M+2Na	4.39875	4	0.6513	rp	3650-09-7 | 139236-75-2	65126	HMDB0002358	58123	C21818	2986.93	2364.91	2885.58	2742.51	2981.41	2160.48	3160.4	2908.7	2134.11	2012.72	3307.6	3898.75	3263.27	2477.38	3596.03	2432.45	1450.6	473.588	2804.49	3698.89	2007.47	1574.28	1393.04	2592.75	2225.69	2418.83	3204.49	3384.75
C18_positive	MW0103676	Thymidine-5'-triphosphate	胸苷-5'-三磷酸	Nucleotide and Its metabolites	核苷酸及其代谢物	Nucleotide and Its metabolites	核苷酸及其代谢物	C10H17N2O14P3	481.997	481.989	2.6308	M+	20.1025	2	0.6641	rp	365-08-2	64968	HMDB0001342	-	C00459	254501	383325	258518	279636	163706	125545	646366	161651	231454	209748	225408	207904	173173	143072	140326	152583	175615	17595.1	201309	166473	204367	225743	480572	125764	332590	300734	628999	166396
C18_positive	MW0122017	6-Bromo-4-hydroxyquinoline-3-carbonitrile	6-溴-4-羟基喹啉-3-甲腈	Heterocyclic compounds	杂环化合物	Heterocyclic compounds	杂环化合物	C10H5BrN2O	116.926	247.958	13.4173	M+H-C5H8O4	3.69025	4	0.6658	rp	364793-52-2 | 958649-15-5	23438036	-	-	-	2040.7	3147.52	2765	2856.26	3063.62	1882.98	2426.6	4420.61	2783.23	2027.68	2731.43	2494.68	1590.61	2628.79	2624.88	2244.99	2030.87	2343.22	8072.77	2163.63	3045.52	1711.95	1957.32	2048.73	5608.91	3005.27	2075.92	1482.61
C18_positive	MW0169476	Metoclopramide	甲氧氯普胺	Benzene and substituted derivatives	苯及其衍生物	Phenolics	苯酚类	C14H22ClN3O2	300.15	299.14	6.7705	M+H	9.20943	2	0.88	rp	364-62-5	4168	HMDB0015363	-	C07868	20858.8	27148.9	27437.1	37723.1	30277	26596.1	33855.5	32244.3	27859.9	27380.7	27792.8	26804.1	32539.6	28378.2	33036.9	28722.9	27189.1	7444.83	27350.7	32477.2	28081.2	31196.4	32888.9	38598.5	30431.6	33074.7	31584.2	37060.6
C18_positive	MW0005864	7-Hydroxy-2-acetamidofluorene	7-Hydroxy-2-acetamidofluorene	Benzene and substituted derivatives	苯及其衍生物	Benzene and substituted derivatives	苯及其衍生物	C15H13NO2	222.095	239.095	7.8749	M+H-H2O	7.84251	2	0.675	rp	363-49-5	9695	-	-	-	4231.67	2866.74	4008.16	3115.4	3090.35	2773.02	3039.54	1878.18	2438.25	2698	3306.97	2867.33	2314.84	1923.79	2540.82	2130.81	1611.2	666.397	3196.02	2590.59	1489.99	2940.26	2085.01	2068.36	2193.03	2158.08	2691.42	2536.92
C18_positive	MW0110479	Wybutoxine	维布毒素	Heterocyclic compounds	杂环化合物	Heterocyclic compounds	杂环化合物	C16H20N6O7	177.011	408.139	4.674	M+2Na+2K-H	1.5997	4	0.7116	rp	36238-44-5	193232	HMDB0039126	-	-	3581.83	2431.01	3225.67	3187.46	2056.54	1965.52	1560.59	5877.33	10529.4	3289.37	2621.77	2707.81	2183.93	4432.37	4910.27	10127.7	1525.63	449.657	2181.25	1283.62	2453.45	3897.23	4120.15	975.696	2338.13	2875.84	3197.35	2482.99
C18_positive	MW0013551	2-Methoxyestradiol	2-甲氧基雌二醇	Hormones and hormone related compounds	激素及激素相关物质	Hormones and hormone related compounds	激素及激素相关物质	C19H26O3	320.23	302.188	6.7508	M+NH4	20.6973	2	0.6342	rp	362-07-2	66414	HMDB0000405	5394	C05302	49741.9	66721.4	61647.1	58209.8	44330.8	41279.5	56114.7	46060.5	53592.6	35254.9	45955.5	40001.4	44797.7	35625.2	38936.7	44730	39200.5	10310.7	33106.4	34506.3	42352	36380.7	51307.2	41095.5	37100.8	40418.2	35126.7	38461.5
C18_positive	MEDP1667	Phe-Glu	L-苯丙氨酰-L-谷氨酸	Amino acid and Its metabolites	氨基酸及其代谢物	Small Peptide	小肽	C14H18N2O5	295.129	294.122	2.7891	M+H	2.8472	1	0.6975	rp	3617-45-6	151134	HMDB0028994	23833	-	439510	867080	537937	573586	718439	667206	494751	632701	476049	309979	545592	381727	500659	586769	604993	435907	474672	151206	354811	481367	449326	344594	428638	621806	547334	499483	399466	469705
C18_positive	MW0123064	1,3-Benzothiazol-2-ylmethyl 4-oxochromene-2-carboxylate	1,3-Benzothiazol-2-ylmethyl 4-oxochromene-2-carboxylate	Organic acid and Its derivatives	有机酸及其衍生物	Organic acid and Its derivatives	有机酸及其衍生物	C18H11NO4S	338.05	337.041	0.7522	M+H	0.3035	4	0.9925	rp	361478-89-9	746280	-	-	-	48149.2	40859.3	42578.1	42975.8	19715.4	38754.9	13014.5	32101	27674.2	34692.6	34787.6	44793.2	13388.8	8426.9	12178.9	17794.9	7151.5	1255.93	34667.2	13789.6	27939.4	25764.4	16415.1	13459.1	33516.5	30366.7	35287	18115.2
C18_positive	MW0121845	6,8-Dichloro-2,3-dihydro-1H-quinolin-4-one	6,8-Dichloro-2,3-dihydro-1H-quinolin-4-one	Aldehyde,Ketones,Esters	醛、酮、酯类	Ketones	酮类	C9H7Cl2NO	237.977	214.99	1.7286	M+Na	6.17325	4	0.8672	rp	36054-22-5	765305	-	-	-	22937.2	21898.8	20644.3	18712.1	16258.6	13934.3	15573	17649.8	16829.1	16357.1	12532.9	18674	14833	14391.4	15400.2	13938.1	11911.4	5923.36	15061.9	14609.2	14498.6	14970.3	11928.1	12874.5	14725.8	16256.4	12396.3	13235.4
C18_positive	MW0017203	Citranaxanthin	柠檬黄素	Terpenoids	萜类	Triterpene	三萜	C33H44O	457.35	456.339	11.3178	M+H	6.74394	3	0.75	rp	3604-90-8	6436724	HMDB0036883	-	-	76728.7	74356.6	73361.2	70217.4	62043.5	28064.5	32985.5	41335.4	40546.6	30270.2	45690	73705.4	31461.7	39380.9	46602	24101.7	55262.5	28455.4	65108.6	25899.2	21386.1	85574.8	28416.5	74411.5	47190	20626.8	54279	39745
C18_positive	ZINC5957979	Thaliglucinone	海蓬酮	Alkaloids	生物碱	Alkaloids	生物碱	C21H19NO5	366.133	365.126	1.299	M+H	0.807	4	0.9802	rp	35988-96-6	182266	-	-	-	16972.2	33676.5	25114.1	16580.3	30187.3	29271.9	30646.4	62515.3	17474.7	25641.3	20786.7	21643.4	53133.5	65909.3	55258	44940.2	23068.9	2928.62	30609.4	40035.4	31620.5	17882.8	24823.3	37629.5	14134.3	37423.4	13034	29336.2
C18_positive	MW0107277	His-Tyr	L-组氨酸-L-酪氨酸	Amino acid and Its metabolites	氨基酸及其代谢物	Small Peptide	小肽	C15H18N4O4	187.094	318.133	2.3102	M+H-C5H8O4	0.487	4	0.738	rp	35979-00-1	515713	HMDB0028897	23711	-	22382.4	21264.5	55531.8	62886.6	40665.3	36667.1	19280.1	33820	20935.2	24919.9	20961.1	16556.5	28469.4	21480.1	25993.2	22214.6	24223.6	1613.12	23812.8	28289	26769	29758.6	23162.7	22501.2	27901.8	30507.6	14754.5	21953.3
C18_positive	MEDL01826	Centellasaponin B	积雪草皂苷 B	Terpenoids	萜类	Triterpene	三萜	C42H68O16	811.457	828.451	9.41	M+H-H2O	7.39603	3	0.6195	rp	359701-26-1	85411973	HMDB0040119	-	-	56.5171	93.431	61.7752	45.1366	287.01	215.602	83.527	30.9719	24.5828	88.3388	74.039	48.6926	78.4573	93.7283	34.035	152.234	12.7164	81.0968	135.008	48.1037	58.3732	45.9898	81.944	197.896	18.0491	43.441	9.69377	3.19688
C18_positive	MW0126578	ROS Probe, HPF	ROS 探针，HPF	Benzene and substituted derivatives	苯及其衍生物	Benzene and substituted derivatives	苯及其衍生物	C26H16O6	279.044	424.095	4.0275	M+H-C6H10O4	6.33895	4	0.6142	rp	359010-69-8	16760638	-	-	-	6133.96	8802.02	7331.53	8266.16	16265.8	5739.2	13812	21339	23147.3	4486.63	4807.22	4202.83	2478.05	12597.5	17436.8	28072.4	2224.44	2692.43	4753.96	6839.25	6914.59	6499.69	15999.3	13022.5	3588.21	4642.1	3591.98	4996.96
C18_positive	MW0054114	Isopentenyl pyrophosphate	异戊烯焦磷酸	Organic acid and Its derivatives	有机酸及其衍生物	Phosphoric acids	磷酸类化合物	C5H12O7P2	515.008	246.006	0.6443	2M+Na	10.5711	1	0.8566	rp	358-71-4	1195	HMDB0001347	6181	C00129	2.32536e+06	1.75611e+06	1.61829e+06	1.63491e+06	1.53656e+06	1.68747e+06	1.96395e+06	1.81211e+06	1.99356e+06	1.35265e+06	1.68396e+06	2.01522e+06	1.70182e+06	1.30115e+06	1.60897e+06	1.06029e+06	1.34862e+06	2.56688e+06	1.28714e+06	1.5292e+06	1.48321e+06	1.23601e+06	1.06419e+06	1.147e+06	1.40758e+06	1.58054e+06	1.77797e+06	2.01382e+06
C18_positive	MW0013359	28-Glucosyl-3b,23-dihydroxy-12,19(29)-ursadien-28-oate 3-arabinoside	-	Aldehyde,Ketones,Esters	醛、酮、酯类	Esters	酯类	C41H64O13	747.427	764.435	8.5979	M+H-H2O	1.83564	3	0.6272	rp	356785-73-4	85400634	HMDB0037643	-	-	1382.92	1133.38	1188.96	543.251	3433.13	2377.36	1914.67	1075.79	1372.47	1493.64	1132.83	986.316	1646.85	1368.48	343.122	1138.03	51.8246	20.7476	1639.73	1388.14	1428.1	793.645	1065.57	1803.7	665.174	671.754	463.103	455.157
C18_positive	MW0004304	4-(4-Bromophenyl)butanoic acid	4-(4-溴苯基)丁酸	Benzene and substituted derivatives	苯及其衍生物	Benzene and substituted derivatives	苯及其衍生物	C10H11BrO2	264.984	241.994	0.6139	M+Na	0.60175	4	0.7352	rp	35656-89-4	252732	-	-	-	800.493	23607.5	72845	48933.5	53932.8	41299.4	986.203	30895.5	870.52	85671.4	42316	311.626	1986.99	87537.4	13160.1	156089	105298	7921.51	39100	31886.5	50277.6	21555.7	115004	108585	42200.7	57531.5	69576.6	2091.57
C18_positive	MW0110718	2-Chloro-4-(dimethylamino)-5-fluoropyrimidine	2-氯-4-(二甲氨基)-5-氟嘧啶	Heterocyclic compounds	杂环化合物	Heterocyclic compounds	杂环化合物	C6H7ClFN3	134.027	175.031	3.2241	M+H-COCH2	5.633	4	0.6273	rp	355829-23-1	1928095	-	-	-	3838.83	5744.89	3821.48	703.754	5607.63	19941.3	2948.39	9732.27	1913.25	3369.87	3296.01	2779.9	8679.25	11614.3	17049.1	7954.32	3541.61	1819.04	740.785	7205.59	404.031	103.548	137.563	1947.96	608.939	6503.07	412.316	1184.82
C18_positive	MW0012772	Glyceryl arachidonate	1-花生四烯酸甘油酯	GL	甘油脂类	MG	单甘油酯	C23H38O4	361.274	378.277	8.1469	M+H-H2O	0.127057	2	0.9354	rp	35474-99-8	5282281	HMDB0011578	-	-	7486.46	9708.26	12621.6	10448.9	5324.06	5287.19	14432.1	7948.6	7237.29	5187.52	10199.8	8383.94	7797.02	7196.81	14235.9	15841.7	12992.5	14181.4	8960.77	10522.4	8900.31	10127.8	9729.19	7017.73	4271.85	6891.15	7784.74	5076.91
C18_positive	MW0012822	Azelaoyl PAF	壬二酰基PAF	GP	甘油磷脂类	PC	磷脂酰胆碱	C33H66NO9P	652.446	651.447	10.3186	M+H	14.4858	2	0.8707	rp	354583-69-0	17757205	-	62938	-	3310.85	2096.92	1201.88	606.405	5062.53	3070.66	1686.99	780.793	1224.26	1682.02	397.885	512.719	1046.81	773.063	446.956	1490.78	189.171	76.1726	1245.45	799.272	1525.22	389.152	838.771	344.033	480.83	165.044	315.934	641.121
C18_positive	MEDP1339	LPC(18:1/0:0)	LPC(18:1/0:0)	GP	甘油磷脂类	LPC	溶血磷脂酰胆碱	C26H53NO7P	522.356	522.356	8.9634	M+	0.831019	1	0.8094	rp	3542-29-8	53480465	HMDB0010385	-	-	2.16164e+07	2.1681e+07	2.22736e+07	2.16081e+07	2.38385e+07	1.63221e+07	1.91013e+07	1.73793e+07	1.63889e+07	1.60355e+07	2.12619e+07	1.89915e+07	1.63444e+07	1.56483e+07	1.99913e+07	1.96225e+07	1.52177e+07	1.33908e+07	2.29963e+07	1.99131e+07	1.93863e+07	1.65642e+07	2.43536e+07	2.38075e+07	1.96509e+07	1.28773e+07	1.65691e+07	1.53016e+07
C18_positive	MW0056964	1-Stearoyl-2-arachidonoyl-sn-glycero-3-phosphocholine	PC（18：0/20：4（5Z，8Z，11Z，14Z））	GP	甘油磷脂类	PC	磷脂酰胆碱	C46H84NO8P	854.55	809.593	11.8983	M+2Na-H	10.4449	4	0.7966	rp	35418-59-8	16219824	HMDB0008048	-	-	87387.6	118819	127768	160252	257075	91215.4	65767.1	65109.5	66375.1	79761.9	101105	69993.4	98088.8	97391	67952.8	1306.75	91995.5	83165.9	87944.6	93657.3	97624.5	82079.7	67082.9	98023.8	65391.7	64556.8	83980.4	63696.3
C18_positive	MW0001524	1-Benzyl-1H-pyrazol-5-amine	1-苄基-1H-吡唑-5-胺	Benzene and substituted derivatives	苯及其衍生物	Benzene and substituted derivatives	苯及其衍生物	C10H11N3	212.053	173.095	0.9184	M+K	0.7435	4	0.7318	rp	3528-51-6	77061	-	-	-	4786.89	11050.3	5991.37	5941.54	7792.02	5854.32	3236.42	21106.2	5772.34	2335.13	10466.4	3564.15	7798.6	13353	10087.5	6529.21	4112.19	598.723	2177.01	5401.04	11650	6805.65	11632.5	15706.8	12402.5	15311.3	6236.39	5868.97
C18_positive	MW0112755	3-Aminopropionaldehyde	3-氨基丙醛；β-氨基丙醛	Aldehyde,Ketones,Esters	醛、酮、酯类	Aldehydes	醛类	C3H7NO	164.042	73.0528	0.0282	M+Na+NaCOOH	7.0903	4	0.6008	rp	352-92-1	75	HMDB0001106	6007	C05665	3639.25	7542.22	14814	5984.09	4344.56	4935.59	2794.21	9767.78	1570.83	3012.74	8204.84	5663.6	7401.99	8167.61	5586.41	6288.32	6712.11	3097.95	8054.19	5563.85	3019.33	3335.23	3322.28	7027.11	7758.68	5079.19	9305.77	11977.5
C18_positive	MW0154166	N(5)-Hydroxy-L-ornithine	N5-羟基-L-鸟氨酸；δ-N-羟鸟氨酸	Amino acid and Its metabolites	氨基酸及其代谢物	Amino acid derivatives	氨基酸衍生物	C5H12N2O3	149.096	148.085	4.5962	M+H	0.51925	4	0.7372	rp	35187-58-7	169671	-	-	C20850	5289.9	5960.92	5633.5	8472.06	6962.98	5952.82	4843.02	9746.86	6492.58	4223.78	4749.94	5096.74	5464.11	5023.52	5953.09	5138.96	3144.8	625.504	36746.4	5561.27	32502.5	4841.71	14479.7	6388.01	6226.72	5621.88	5802.13	4767.4
C18_positive	MW0005721	5-Nonadecyl-1,3-benzenediol	5-Nonadecyl-1,3-苯二醇	Benzene and substituted derivatives	苯及其衍生物	Phenolics	苯酚类	C25H44O2	377.326	376.334	10.8388	M+H	37.827	4	0.5754	rp	35176-46-6	161858	HMDB0030956	-	-	14355.8	11964.3	11265	11389.3	8487.4	9388.39	6415.65	8153.96	5926.43	8141.38	10279	6370.05	7420.6	8660.2	7880.22	5860.67	8431.14	9455.2	10606.5	8096.82	7435.42	6530.23	7383.44	8121.67	6458.91	7808.86	13100.4	9298.66
C18_positive	MEDL01922	4,6-Dihydroxyquinoline	4,6-二羟基喹啉	Alkaloids	生物碱	Quinoline alkaloids	喹啉类生物碱	C9H7NO2	200.013	161.048	1.9738	M+K	4.55	3	0.8949	rp	3517-61-1	440738	HMDB0004077	-	C05639	5182.4	3242.28	4978.67	3495.11	2159.3	2056.98	2679.98	2976.8	3986.23	3968.87	2291.26	3968.35	2639.17	3010	3552.49	2893.37	3855.87	2387.35	2650.2	3857.24	2595.25	2385.56	2725.2	865.308	2623.56	2375.92	2338.05	2486.48
C18_positive	MW0122534	7-tert-butyl-2-mercapto-5,6,7,8-tetrahydro[1]benzothieno[2,3-d]pyrimidine-4(3H)-thione	7-叔丁基-2-巯基-5,6,7,8-四氢[1]苯并噻吩并[2,3-d]嘧啶-4(3H)-硫酮	Benzene and substituted derivatives	苯及其衍生物	Benzene and substituted derivatives	苯及其衍生物	C14H18N2S3	311.07	310.063	3.6855	M+H	0.52675	4	0.737	rp	351161-24-5	3715065	-	-	-	1582.26	2304.18	2193.27	1520.78	1196.56	3866.29	701.611	3874.9	2926.11	3648.81	2826.44	641.11	5195.97	2842.25	6458.04	2760.24	4677.97	1191.16	3342.1	2533.43	798.943	1441.71	3131.92	1913.2	1217.88	1636.4	410.905	2860.61
C18_positive	MW0112938	(E)-beta-Damascone	(E)-β-大马士革	Aldehyde,Ketones,Esters	醛、酮、酯类	Ketones	酮类	C13H20O	239.163	192.151	8.8389	M+HCOO+2H	0.210382	2	0.5521	rp	35044-68-9	5374527	HMDB0032541	-	-	6561.48	4589.72	8491.83	7816.81	3276.79	4495.07	5591.96	2176.05	3321.99	8577.51	9829.22	10557.3	7601.24	6828.6	4834.61	1944.56	13219.8	12316.2	7831.09	7820.11	3708.39	5056.47	2720.15	8277.51	3309.96	7317.95	5282.79	8129.42
C18_positive	MW0123114	NHS-Biotin	生物素	Heterocyclic compounds	杂环化合物	Heterocyclic compounds	杂环化合物	C14H19N3O5S	342.116	341.104	5.574	M+H	10.3089	2	0.9352	rp	35013-72-0	6710714	-	64813	-	14986.3	16931.3	16257.2	14685.2	16923.1	12937.2	18237.7	13960.1	13222.2	15940.7	15514.8	13065.6	17010.5	18728.2	15711	17473.4	16921.8	610.551	17289.1	14317.5	14803	14717.3	16558.9	17320.3	14408.6	15603	14819	14705.7
C18_positive	MW0125824	2-phenyl-N-(propan-2-yl)quinoline-4-carboxamide	2-苯基-N-(丙-2-基)喹啉-4-甲酰胺	Alcohol and amines	醇、胺类	Amines	胺类	C19H18N2O	146.081	290.142	2.1254	M+2H	2.71675	4	0.6865	rp	349400-31-3	718038	-	-	-	3932.42	4574.93	5687.64	5042.95	8245.75	6152.33	7547.99	16127.6	7519.03	10003.9	9859.31	4902.36	19506.6	23973.7	24186.3	10501.5	11533.7	1882.81	6038.21	12725.8	8737.01	9380.73	11483.1	3860.39	5287.83	5665.6	8356.23	9695.3
C18_positive	MW0153452	Hyenanchin	蜂毒；许南钦	Aldehyde,Ketones,Esters	醛、酮、酯类	Esters	酯类	C15H18O7	283.083	310.105	0.598	M+H-C2H4	8.1325	4	0.5829	rp	3484-46-6	442276	-	-	C09502	1003.9	22056.7	24109.8	7023.64	23598.3	5646.33	279.395	31854.5	1924.83	37812.4	37615.5	694.79	3691.83	48678.4	9063.84	55279.2	47017.3	8506.64	39730.1	11987	21883.8	25331.4	49889.6	49477.2	19800.8	27251.1	42936	447.669
C18_positive	MW0126838	Hydroxycotinine	反式-3-羟基可替宁	Heterocyclic compounds	杂环化合物	Heterocyclic compounds	杂环化合物	C10H12N2O2	210.129	192.09	2.4506	M+NH4	10.958	1	0.5454	rp	34834-67-8 | 108450-02-8 | 223655-46-7	107963	HMDB0001390	-	-	642555	756973	890516	894742	880819	644874	927879	813296	835463	653155	684863	687458	819625	803741	826547	836214	751035	167922	720818	783422	733640	810685	865314	858324	692833	691343	715117	862135
C18_positive	MW0153891	[(1R,2R,6S,7S,8R,10S,11S,12R,14S,16S,17R,18R)-6,7-dihydroxy-8-(hydroxymethyl)-4,18-dimethyl-5-oxo-14-phenyl-16-prop-1-en-2-yl-9,13,15,19-tetraoxahexacyclo[12.4.1.01,11.02,6.08,10.012,16]nonadec-3-en-17-yl] (2E,4E)-5-phenylpenta-2,4-dienoate	[(1R,2R,6S,7S,8R,10S,11S,12R,14S,16S,17R,18R)-6,7-dihydroxy-8-(hydroxymethyl)-4,18-dimethyl-5-oxo-14 -phenyl-16-prop-1-en-2-yl-9,13,15,19-tetraoxahexacyclo[12.4.1.01,11.02,6.08,10.012,16]nonadec-3-en-17-yl] (2E, 4E)-5-phenylpenta-2,4-dienoate	Terpenoids	萜类	Ditepenoids	二萜	C38H38O10	655.254	654.246	12.3471	M+H	0.767906	4	0.9812	rp	34807-41-5	24832075	-	-	-	114257	72766	105096	20563.4	181351	109378	37526.1	22339.6	32044.4	52112.1	35666.7	27544	17862.9	18136.9	22719.3	66835.1	4494.43	11513.1	56908.3	32085.2	59028	31803.8	40172.2	63519.5	53234.3	30710.2	26030.1	18955.8
C18_positive	MW0115040	Nystatin	制霉菌素	Aldehyde,Ketones,Esters	醛、酮、酯类	Esters	酯类	C47H75NO17	908.524	925.504	9.4198	M+H-H2O	24.8567	3	0.7417	rp	34786-70-4 | 1400-61-9	11286230	-	-	-	28056	26715.1	21920.7	15622.5	54115.4	33686.2	32402	9755.67	13603.4	34352.2	16634.4	10428.1	19440	23629.2	5181.24	33989.5	933.78	483.089	42094.9	33455.4	22216	17500	22874.2	38482.8	7384.95	3976.51	8436.11	7499.49
C18_positive	MW0014806	5-Methoxyindoleacetate	甲氧基吲哚乙酸	Heterocyclic compounds	杂环化合物	Indole and Its derivatives	吲哚及其衍生物	C11H11NO3	206.081	205.074	4.1056	M+H	1.06769	1	0.9183	rp	3471-31-6	18986	HMDB0004096	7016	C05660	2.71341e+06	3.11545e+06	3.558e+06	3.50987e+06	3.54669e+06	2.93097e+06	3.41843e+06	3.53723e+06	3.00221e+06	2.68432e+06	2.75438e+06	2.78223e+06	3.22017e+06	3.2343e+06	3.37029e+06	3.2583e+06	2.78426e+06	531971	2.89766e+06	3.16619e+06	2.90416e+06	3.13916e+06	3.08182e+06	3.43181e+06	3.05429e+06	3.03498e+06	3.10019e+06	3.41758e+06
C18_positive	MEDP2100	(1H-Indol-4-yl)methanamine	4-氨基甲基吲哚	Heterocyclic compounds	杂环化合物	Indole and Its derivatives	吲哚及其衍生物	C9H10N2	193.097	146.084	1.5295	M+HCOO+2H	0.475012	1	0.7846	rp	3468-18-6	280302	-	44973	-	14947.6	14205.3	15619.9	18320.6	7036.95	5629.77	18253.5	18196.7	22076.7	8895.43	23132.7	22647.1	22287.5	16112.6	27310	15505.8	32831.5	12623.6	21981.6	21372.1	16875.1	23100.4	24914.3	20024.7	14911	14799.9	29809.2	20232
C18_positive	MW0147209	Carpaine	卡帕因	Heterocyclic compounds	杂环化合物	Heterocyclic compounds	杂环化合物	C28H50N2O4	496.421	478.377	11.3004	M+NH4	19.3801	3	0.6451	rp	3463-92-1	442630	HMDB0030272	-	C10135	59499.1	52351.7	57074.5	59927.2	52184.4	28516.2	35266.5	27119.5	24005.1	24878.3	33175.3	21336.2	43919.8	23007.5	22707.7	23941.7	34373.5	25082.3	37258	25216.7	22664.2	22539.8	20454.9	21343.7	16834.2	21272.4	31380.1	21647.8
C18_positive	MW0054822	7,11-Methano-2H-cycloocta[f][2]benzopyran-8-aceticacid,4-(3-furanyl)-4,4a,5,6,6a,7,8,9,10,11,12,12a-dodecahydro-4a,7,9,9-tetramethyl-2,10,13-trioxo-,methyl ester, (4R,4aR,7S,8S,11S)-	7,11-Methano-2H-cycloocta[f][2]benzopyran-8-乙酸,4-(3-furanyl)-4,4a,5,6,6a,7,8,9,10,11,12 ,12a-dodecahydro-4a,7,9,9-tetramethyl-2,10,13-trioxo-,methyl ester, (4R,4aR,7S,8S,11S)-	Aldehyde,Ketones,Esters	醛、酮、酯类	Esters	酯类	C27H32O7	491.201	468.215	5.0957	M+Na	0.419679	4	0.7396	rp	3463-88-5	5194782	-	43653	-	1774.77	2995.1	2411.68	1611.02	1629.4	3410.53	2354.25	2877.09	3253.24	1521.45	2911.42	2759.95	2678.84	2396.59	2137.54	2015.88	2823.98	2443.3	2687.76	1457.15	1049.82	3561.18	1965.69	1430.12	1737.13	1554.98	1935.29	1914.52
C18_positive	MW0007124	Fenoprofen	非诺洛芬	Benzene and substituted derivatives	苯及其衍生物	Benzene and substituted derivatives	苯及其衍生物	C15H14O3	243.101	242.094	5.3253	M+H	0.736	4	0.7319	rp	34597-40-5	3342	HMDB0014713	-	C06997	10825.8	15781.2	8429.08	7779.21	9441.85	3850.58	7147.82	12775.1	6143.27	11193.8	12480.8	11337.1	10242.9	15219.5	14081.2	11983.4	11407.5	6789.82	8797.42	11845.5	12091.8	10851.4	11986.5	4414.52	6874.02	7507.43	8506.24	11249.7
C18_positive	MW0112272	2-Phospho-D-Glyceric Acid	2-磷酸-D-甘油酸	Organic acid and Its derivatives	有机酸及其衍生物	Phosphoric acids	磷酸类化合物	C3H7O7P	186.995	185.993	9.4351	M+H	13.3244	2	0.6448	rp	3443-57-0	439278	HMDB0003391	6915	C00631	81843.8	55667.8	100724	81350.9	56583.3	45789.3	61935.1	56790	25384.5	57642	55732.6	41243.4	47731.1	84503.3	51323.1	72637.8	61831.7	72142	60109	50999.7	43694.2	36879.7	36435.6	50343.8	55422.3	55025	64791.8	58363.7
C18_positive	MW0117901	1,3,5-Triazin-2-amine, 4,6-dichloro-N-ethyl-	-	Heterocyclic compounds	杂环化合物	Heterocyclic compounds	杂环化合物	C5H6Cl2N4	214.988	191.997	13.4487	M+Na	0.12075	4	0.747	rp	3440-19-5	18926	-	-	-	84878.8	129371	107408	66626.7	53356.1	40960.1	199029	56982.9	93071.5	89996	97618.6	45505	54765.4	46788.8	141260	84994	54322.6	60274.7	88473.9	56830	61742	140732	32146.6	61790.2	48260.2	32040.6	86203.6	36689.7
C18_positive	MW0055397	Notoginsenoside T1	三七皂甙T1	Terpenoids	萜类	Triterpene	三萜	C36H60O10	652.411	652.419	3.8719	M+	10.9813	3	0.5149	rp	343962-53-8	131752527	HMDB0039049	-	-	62485.4	61992.9	84193.7	98565.8	130325	55742.1	93001	60831.7	110897	63864.7	94616.9	83786.3	92525.3	61188.7	83646.2	83916.4	60005	54090.3	54258	96258.2	67026.6	85922.3	58638.7	93213	72134.9	51730.3	67053.4	85814.5
C18_positive	MW0108369	N-(1-Deoxy-1-fructosyl)leucine	N-（1-脱氧-1-果糖基）亮氨酸	Heterocyclic compounds	杂环化合物	Heterocyclic compounds	杂环化合物	C12H23NO7	276.144	293.147	1.3298	M+H-H2O	1.3695	4	0.9669	rp	34393-18-5	131752244	HMDB0037840	-	-	100667	57211	64756.3	117948	91640.6	116133	53228.3	90295.4	29534.8	42323.5	76048.2	76883.5	59919.5	56986.5	106567	51185	66984	1402.66	59072.9	63672.2	98050.6	52201.6	136507	158750	73617.4	77162.8	119430	86797.8
C18_positive	MW0130333	8-[5-(5,7-Dihydroxy-4-oxo-2,3-dihydrochromen-2-yl)-2-hydroxyphenyl]-5,7-dihydroxy-2-(4-hydroxyphenyl)chromen-4-one	8-[5-(5,7-Dihydroxy-4-oxo-2,3-dihydrochromen-2-yl)-2-hydroxyphenyl]-5,7-dihydroxy-2-(4-hydroxyphenyl)chromen-4-one	Flavonoids	黄酮	Flavonoid	黄酮	C30H20O10	513.071	540.106	0.6292	M+H-C2H4	4.90092	4	0.8913	rp	34340-51-7	16066857	-	-	-	6952.71	522817	430731	388791	475255	261917	23462.6	432241	7927.34	435065	497477	7132.87	120727	775934	183370	878471	624187	33932.7	531702	307009	452178	462990	1.00033e+06	905424	250390	461052	452209	3233.91
C18_positive	MW0115353	Tetraphyllin B	四叶草素 B	Heterocyclic compounds	杂环化合物	Heterocyclic compounds	杂环化合物	C12H17NO7	244.118	287.101	2.1407	M+H-CO2	6.245	4	0.6159	rp	34323-07-4	115164	HMDB0029914	-	-	6237.67	8745.66	9122.02	4107.96	6572.73	12416.1	1609.76	4068.79	2300.33	5405.13	3343.22	1852.35	1630.43	3185.2	3196.28	5160.39	1904.24	53.0441	4529.2	3708.2	13543.6	2620.73	3061.42	3363.75	7764.5	2938.24	4072.99	2642.25
C18_positive	MW0169873	Spirilloxanthin	螺旋黄质	Terpenoids	萜类	Tetraterpenes	四萜	C42H60O2	614.483	596.459	10.7161	M+NH4	15.7783	3	0.6111	rp	34255-08-8	5366506	-	-	C15881	77331.9	93465.2	85126.8	87869	88250.4	50489.4	70146.2	55261.5	53303.4	54622.8	53814.4	49412.2	45955.6	46855.9	53838.6	51401	63551.5	45346.1	60288.8	55393.7	41197.9	40996.3	46543.3	48071	40221.1	43631	58749.8	49878.2
C18_positive	MW0107023	Glu-Tyr	谷氨酸-酪氨酸	Amino acid and Its metabolites	氨基酸及其代谢物	Small Peptide	小肽	C14H18N2O6	311.124	310.116	2.019	M+H	0.200523	1	0.904	rp	3422-39-7	515717	HMDB0028831	23927	-	463518	1.36776e+06	790411	1.09393e+06	1.2414e+06	1.1448e+06	432521	680320	642369	449403	527114	441946	540037	595593	663823	581110	456797	57337.3	439897	557596	412496	388870	415796	812410	605350	570238	372331	603447
C18_positive	MEDP2111	2'-Hydroxy-4,4',6'-trimethoxychalcone	2'-羟基-4,4',6'-三甲氧基查耳酮	Benzene and substituted derivatives	苯及其衍生物	Phenolics	苯酚类	C18H18O5	315.121	314.115	9.6492	M+H	0.850494	2	0.8812	rp	3420-72-2	5355469	HMDB0033586	-	-	4891.38	6264.48	5542.09	6758.44	4513.46	3018.5	4488.72	2619.42	4250.86	2399	2341.17	2798.28	2455.3	2286.96	2416.96	2179.74	2053.06	5163.28	2791.58	2256.63	1533.99	1215.82	1617.43	1842.4	2247.19	2299.95	3239.39	4534.89
C18_positive	MW0012195	T2 Triol	T2 三醇	Aldehyde,Ketones,Esters	醛、酮、酯类	Esters	酯类	C20H30O7	421.164	382.199	5.5273	M+K	2.88375	4	0.6829	rp	34114-98-2	608974	HMDB0035396	-	-	27444.3	28414.1	17941.4	15387.3	109873	71419.2	17218.4	35878.8	15024.8	99675.1	90439.9	12723.8	5606.99	73140	7774.69	38386.4	3738.11	651.99	59231.7	23666.9	131112	37532	78000	31139.9	36385.8	51935.5	38849.4	23103.5
C18_positive	MW0106363	Daucic acid	十二烷酸	Organic acid and Its derivatives	有机酸及其衍生物	Organic acid and Its derivatives	有机酸及其衍生物	C7H8O7	318.909	204.027	12.5458	M-2H+3K	15.5525	3	0.5587	rp	34098-52-7	5316316	HMDB0031665	-	-	13336.7	10894.2	14745.2	10831.8	10493.7	11624.7	8470.37	5547.48	8327.04	8626.63	11329.4	12725.6	7857.49	10557.7	11025.3	8844.44	8251.26	10596.2	6640.01	6619.01	12228.1	8067.34	13071.4	8694.5	7305.17	11343.9	11233.4	10339
C18_positive	MW0105990	gold(1+);(2S,3R,4S,5R,6R)-3,4,5-triacetyloxy-6-(acetyloxymethyl)oxane-2-thiolate;triethylphosphane	金(1+);(2S,3R,4S,5R,6R)-3,4,5-三乙酰氧基-6-(乙酰氧基甲基)恶烷-2-硫醇盐;三乙基膦	Heterocyclic compounds	杂环化合物	Heterocyclic compounds	杂环化合物	C20H34AuO9PS	679.129	678.133	5.102	M+H	15.1917	2	0.7296	rp	34031-32-8	16667669	HMDB0015130	-	-	1667.51	1359.81	152.631	1987.21	742.619	625.953	1054.76	580.997	541.258	1007.92	2165.59	1489.02	817.659	1148.01	2366.89	1323.06	2709.7	1700.03	1604.03	1007.48	1937.71	2117.59	1650.86	478.762	1003.15	2469.24	2570.81	2619.25
C18_positive	MW0053629	2-[[3,12-dihydroxy-17-(2-methoxy-6-methylhept-5-en-2-yl)-4,4,8,10,14-pentamethyl-2,3,5,6,7,9,11,12,13,15,16,17-dodecahydro-1H-cyclopenta[a]phenanthren-6-yl]oxy]-6-(hydroxymethyl)oxane-3,4,5-triol	-	Steroids	甾体	Steroid	甾体	C37H64O9	635.457	652.455	9.89	M+H-H2O	3.5305	3	0.6176	rp	340270-88-4	85237385	HMDB0038016	-	-	1231.26	9450.01	7596.04	5588.5	46769.4	3494.08	152.051	339.963	280.159	731.125	859.442	565.917	69.651	347.116	641.473	513.78	1249.15	449.611	362.974	957.193	510.463	395.416	491.496	171.018	311.979	278.915	558.866	468.382
C18_positive	MW0120449	4-Ethyl-5-thiophen-2-yl-4H-[1,2,4]triazole-3-thiol	4-乙基-5-噻吩-2-基-4H-[1,2,4]三唑-3-硫醇	Heterocyclic compounds	杂环化合物	Heterocyclic compounds	杂环化合物	C8H9N3S2	155.974	211.024	13.8108	M+H-C4H8	10.5282	4	0.5454	rp	337473-17-3	736525	-	-	-	70162.3	97414.3	73866.6	73349.3	120635	35917.8	84079.2	92077.2	71441.6	51174	70043.7	101316	121691	115692	105817	102616	156733	56434.6	115212	89661.9	68463	173518	206997	62824.9	65554.8	96797.1	46632.4	97218.6
C18_positive	MW0000487	Voacamine	沃阿卡明	Alkaloids	生物碱	Alkaloids	生物碱	C43H52N4O5	705.414	704.394	9.1754	M+H	18.4449	3	0.6599	rp	3371-85-5	11953931	HMDB0015597	-	C09252	15950.7	16837.6	9367.47	6956.64	43195.3	17671	24580.6	8172.05	14579.6	13590.9	12492.8	6907	27731.3	17049.5	6232.64	14563.7	2899.43	202.122	15853.6	13817.2	11919.3	6973.54	9737.97	22173.8	4173.4	4267.46	4122.18	15109.8
C18_positive	MW0141480	Pregna-4,17(20)-dien-21-oicacid,16beta-hydroxy-3,11-dioxo-,gamma-lactone	Pregna-4,17(20)-dien-21-oicacid,16beta-hydroxy-3,11-dioxo-,gamma-lactone	Aldehyde,Ketones,Esters	醛、酮、酯类	Ketones	酮类	C21H24O4	363.152	340.168	9.3738	M+Na	13.0759	3	0.6787	rp	337-68-8	259039	-	-	-	2145.15	2330.43	3674.98	4109.05	1884.36	7493.52	1357.37	17246.4	1224.56	2242.62	1405.76	1933.73	1986.62	2628.3	7948.28	1632.93	1582.24	615.277	3536.77	1467.91	3602.34	573.727	1196.54	1136.23	62.0483	5940	1317.51	2897.74
C18_positive	MW0169902	Terbumeton	特布美通	Heterocyclic compounds	杂环化合物	Heterocyclic compounds	杂环化合物	C10H19N5O	225.16	225.159	2.2021	M+	1.97207	2	0.723	rp	33693-04-8	36584	-	-	C18768	24731.9	35387.6	26344.9	25152.4	33804.9	17264.8	19414.4	27873.1	24058.5	30036.9	35771.9	25533.3	34976.2	32404.4	27820.5	37877.3	20617.6	12863.9	22148.5	19999	13963.2	30307.4	14239.4	16264.3	20966.4	27172.3	20035.4	24861.1
C18_positive	MW0116345	Secnidazole	塞克硝唑	Heterocyclic compounds	杂环化合物	Heterocyclic compounds	杂环化合物	C7H11N3O3	447.092	185.08	3.9029	2M+2K-H	5.10325	4	0.8874	rp	3366-95-8	71815	-	-	-	15617.8	55959.3	11684.6	5127.27	15659.7	7968.36	9513.98	23909.4	12451.2	6640.96	9611.23	9292.35	6601.53	14981	7910.53	4827.64	10996	3204.7	13243.3	7039.88	22451.9	9932.07	22631.4	26229.5	20195.7	18234.1	30736.7	22736.3
C18_positive	MW0103084	Venturicidin A	文丘里西丁A	Others	其他	Others	其他	C41H67NO11	527.966	749.471	12.1939	2M+2Na+K	7.22154	4	0.5985	rp	33538-71-5	10055855	-	-	-	10983.6	14592.9	14330	15407.1	10851.5	2983.02	10027.2	8136.48	2754.83	8920.42	7605.22	11372.8	10263.3	9374.74	10988.5	12198.4	12746.5	12726.5	9947.26	8374.73	1855.59	9393.63	2187.02	8855.04	10689	7494.42	10326.1	11616.3
C18_positive	MW0055392	Notoginsenoside R10	三七皂甙R10	Steroids	甾体	Steroidal saponins	甾体皂苷	C30H50O9	554.345	554.346	8.9634	M+	1.13648	3	0.5509	rp	335157-20-5	131752529	HMDB0039051	-	-	37590.2	37128	36075.1	37170.7	39930.7	24222.6	31105.8	27464.7	24074.4	27127.9	40471.8	26202.4	25748	28869.8	25633.1	26564.5	28840.3	33221.9	26388.2	29866.5	25873.6	29592.2	29479.1	29743.8	24542.1	22654.1	24151.8	25167.4
C18_positive	MW0151235	Hippomane factor M1	Hippomane 因子 M1	Aldehyde,Ketones,Esters	醛、酮、酯类	Ketones	酮类	C34H48O8	585.336	584.335	7.0938	M+H	7.52862	3	0.7672	rp	33465-16-6	6440991	-	-	-	55533.3	53423.8	48209.9	52090.8	115906	46777.8	68407.5	49870.5	47276	47715.3	75718.5	40124	73941.5	61933.1	37526.2	65549.8	52145.7	16612.4	63219.9	39823.6	60181.5	44431.4	92960.5	105986	41166.7	46983.2	29124.8	25850.4
C18_positive	MW0114409	Erythromycin A enol ether	红霉素A烯醇醚	Aldehyde,Ketones,Esters	醛、酮、酯类	Esters	酯类	C37H65NO12	738.432	715.451	9.9734	M+Na	12.1279	4	0.5227	rp	33396-29-1	83954	-	-	-	2.31618	3.73771	7.77482	0.854451	7.7381	1.95486	10.1755	2.59822	4.13312	30.4707	12.7478	1.81094	5.63353	14.0454	12.6909	12.476	4.4859	1.96062	2.9645	4.6182	1.0089	15.1474	16.5404	11.6222	6.46609	1.97496	13.4846	0.401355
C18_positive	MW0053784	Goyaglycoside g	果糖苷g	Heterocyclic compounds	杂环化合物	Heterocyclic compounds	杂环化合物	C43H70O14	828.516	810.477	4.1669	M+H+NH3	3.0139	4	0.9301	rp	333333-14-5	131752341	HMDB0038350	-	-	28257.2	26650.3	39034.7	42140.3	47018.7	22148.5	37124.4	26852	45362.4	16955.5	46298	36348.6	38591.5	38829.9	37534.4	30318.3	25190.4	22983.3	25761.6	41813.7	27798.4	30222.7	12445.5	36110.4	31360.1	21894.7	24359.5	43335.9
C18_positive	MW0015412	5-trans U-44069	-	FA	脂肪酰类	Oxidized lipids	氧化脂质	C21H34O4	333.24	350.246	10.3339	M+H-H2O	7.07515	2	0.9328	rp	330796-57-1	91746438	-	45679	-	21060.1	22183.6	18298.1	13572.7	19363.5	27971.4	8295.5	11441.9	9756.77	13233	10238	5111.36	4057.9	4548.03	3555.58	13559.7	1432.06	70.1092	15157.6	7826.13	22236.3	7744.87	10019.5	5986.87	15773.7	10179.3	14448.5	6913.78
C18_positive	MW0012743	19-Noretiocholanolone	19-去甲肾上腺素	Aldehyde,Ketones,Esters	醛、酮、酯类	Ketones	酮类	C18H28O2	570.457	276.209	10.7468	2M+NH4	10.4492	2	0.6736	rp	33036-33-8	14009228	HMDB0005886	-	-	80192.3	71341.2	73313.8	76002.6	81382.3	77862.8	79777.5	70631.3	76966.2	83829.1	63670	68736.1	62782.7	73001.9	77314	62672.1	84168.7	53809	83763.8	81546.9	65658.2	62245.6	70178.9	68688	63717	71934.9	58977.6	72659.4
C18_positive	MW0127056	6-Butyltetrahydro-2H-pyran-2-one	6-丁基四氢-2H-吡喃-2-酮	Aldehyde,Ketones,Esters	醛、酮、酯类	Ketones	酮类	C9H16O2	121.101	156.115	5.8956	M+H-2H2O	1.4193	2	0.7302	rp	3301-94-8	18698	HMDB0031514	-	-	22863.9	18696	26873.7	12741.2	20929.7	22904	12098.2	14100.4	18007.9	22671.3	21825.6	27941.2	16101.9	18261	15437.7	24559.7	26214.4	151.367	18039.5	15979.9	18367	22121.1	15288.2	12631.2	19290.8	19264.9	24963.7	13538
C18_positive	MW0115365	Tiaprofenic acid	噻洛芬酸	Organic acid and Its derivatives	有机酸及其衍生物	Organic acid and Its derivatives	有机酸及其衍生物	C14H12O3S	225.034	260.051	0.7522	M+H-2H2O	7.06299	2	0.759	rp	33005-95-7	5468	HMDB0015538	-	-	35534.4	31249	52915.2	53015.1	34777.6	41126.5	37982.6	38570.4	36802	41686.3	50756.8	42830.3	31921.6	39120.7	38142.8	38432.9	44135.8	17223.4	32773	38980.3	27231.6	47572.1	35443.3	43090.2	36817.3	51929.6	46283.4	46581.3
C18_positive	MEDP1122	MG(16:0/0:0/0:0)	MG(16:0/0:0/0:0)	GL	甘油脂类	DG	甘油二酯	C19H38O4	313.274	330.277	11.1168	M+H-H2O	0.334444	1	0.8304	rp	32899-41-5	3084463	HMDB0011564	-	-	79719.2	73964.7	85383.2	68670.5	81413.7	52634.7	52468.9	52834.1	37143.4	50018	72571	52172.3	68564.4	48788.7	79255	105747	71452.7	61281.9	73975.2	89071.1	83164.2	72717.8	64917.2	69536.1	58406.2	52728.1	61204.5	50856.2
C18_positive	MW0146924	Butoctamide semisuccinate	丁酰胺半琥珀酸酯	Organic acid and Its derivatives	有机酸及其衍生物	Organic acid and Its derivatives	有机酸及其衍生物	C16H29NO5	316.209	315.205	3.9339	M+H	1.433	4	0.9654	rp	32838-28-1	2486	-	-	-	38680.5	49611.1	29537.1	22637.5	108367	71537.8	45579.2	44327.8	46717.7	72772.6	50337.8	24349.3	38268.2	52021.9	15240.4	47379.5	1252.93	101.332	59275	49125.7	67831.2	45087.1	46364.4	90729	44450	41838.6	37565.4	21616.7
C18_positive	MW0117340	2-(1,4,5,7-Tetramethyl-pyrrolo[3,4-d]pyridazin-6-yl)-phenylamine	2-(1,4,5,7-四甲基-吡咯并[3,4-d]哒嗪-6-基)-苯胺	Heterocyclic compounds	杂环化合物	Heterocyclic compounds	杂环化合物	C16H18N4	249.149	266.153	6.0486	M+H-H2O	0.3665	4	0.7409	rp	328035-07-0	787583	-	-	-	10128.3	4665.83	4518.7	4048.6	10525.9	16580.3	5831.49	18788.7	7468.06	9955.69	6547.44	1186.85	8690.11	8055.57	7706.61	5518.89	2219.4	453.051	6053.33	8322.5	18282.3	5296.04	5327.4	8109.94	10108.1	11433.4	5181.11	2890.81
C18_positive	MW0106514	DL-Leucine	DL-亮氨酸	Amino acid and Its metabolites	氨基酸及其代谢物	Amino acids	氨基酸	C6H13NO2	132.102	131.095	1.2225	M+H	0.74815	1	0.9531	rp	328-39-2 | 25322-63-8 | 25988-64-1 | 7005-03-0	857	HMDB0062203	-	-	2.39478e+06	3.38116e+06	2.30975e+06	2.58733e+06	2.69004e+06	2.24595e+06	2.3059e+06	2.55177e+06	2.08308e+06	1.62405e+06	2.19989e+06	2.2464e+06	2.52432e+06	2.47719e+06	2.60768e+06	2.1644e+06	2.15003e+06	651305	1.64336e+06	2.03749e+06	1.80485e+06	1.91915e+06	2.08257e+06	2.48577e+06	1.62794e+06	1.90053e+06	1.69771e+06	1.71712e+06
C18_positive	MW0125873	Nomifensine maleate	马来酸诺米芬新	Benzene and substituted derivatives	苯及其衍生物	Benzene and substituted derivatives	苯及其衍生物	C20H22N2O4	239.162	354.158	6.4954	M+H	18.3143	2	0.8146	rp	32795-47-4 | 24524-90-1	5358907	-	44345	-	74957.9	49890.1	43149.9	45424.7	27099.7	26374.1	34173.6	84097.8	45740	35448.1	56860.3	45578.6	35151.3	48488.4	46084.5	46901.9	41419.5	7282.27	42890	54180.9	35970.4	42596.4	47028.8	45993.4	41909.5	42439.4	43704.7	80021.1
C18_positive	MEDP0519	L-Norleucine	L-正亮氨酸	Amino acid and Its metabolites	氨基酸及其代谢物	Amino acids	氨基酸	C6H13NO2	285.179	131.095	1.2379	2M+Na	0.6	3	0.982	rp	327-57-1	21236	HMDB0001645	6334	C01933	3835.4	4312.26	2486.77	3724.81	2739.83	2441.47	3985.96	2046.24	1168.69	2537.65	3475.85	2631.42	3204.38	3949.34	3153.06	3638.48	2370.49	410.11	2382.24	2330.2	1798.49	2576.02	1779.31	2850.63	1853.17	2598.81	2569.97	2324.2
C18_positive	MW0113023	3-Galactosyllactose	3'-半乳糖半乳糖	Carbohydrates and Its metabolites	碳水化合物及其代谢物	Sugars	糖类	C18H32O16	568.171	504.169	4.1011	M+CH3CN+Na	23.1486	2	0.6231	rp	32694-82-9	189088	HMDB0006599	-	-	119221	125265	127631	122748	123550	120058	122017	136436	131222	125949	133287	131108	136940	137115	129523	131090	130549	90108.1	135244	135387	125997	133634	125708	127883	125706	128562	142890	143403
C18_positive	MW0108721	Z-Cys(Bzl)-OH	Z-Cys(Bzl)-OH	Amino acid and Its metabolites	氨基酸及其代谢物	Amino acid derivatives	氨基酸衍生物	C18H19NO4S	346.113	345.103	1.2455	M+H	1.19725	4	0.7209	rp	3257-18-9	98775	-	-	-	378.62	5243.08	477.94	403.286	1311.76	709.831	1553.03	3323.44	2470.14	383.766	856.102	292.976	239.828	654.487	935.285	683.236	203.575	90.2009	1374.18	503.895	3672.93	254.201	702.111	6476.88	8601.14	5172	3356.51	2025.67
C18_positive	MW0107905	L-Lysinamide	赖氨酰胺	Alcohol and amines	醇、胺类	Amines	胺类	C6H15N3O	184.09	145.121	3.1926	M+K	8.7195	4	0.5733	rp	32388-19-5	439605	-	-	C01930	13608.6	10914.2	12384.5	12819.1	12627.2	9120.42	6334.9	10229.8	11142	10790.7	11011	10054.6	12352.5	12417	10240.4	11890.2	10370.7	5489.51	9767.06	10854.7	10832.2	11292.1	9619.52	11968.7	8652.19	10719.4	10833.2	12144.6
C18_positive	ZINC1680715	Acetyl sulfide	乙醯硫化物	Aldehyde,Ketones,Esters	醛、酮、酯类	Ketones	酮类	C4H6O2S	156.977	118.009	13.8391	M+K	5.3745	4	0.6322	rp	3232-39-1	76708	-	-	-	14024.4	19795.8	15915.1	11049.2	16829.3	7928.18	25713.3	10342.5	12016.6	10389	14895.3	17924	33846.8	17034.4	25370.7	13965.3	17676.8	34099.9	16376	5608.62	12730.1	12208.1	12756.7	15435.2	6426.41	15567.3	8008.51	11491.2
C18_positive	MW0150595	Gly-Pro-Glu	甘氨酸-脯氨酸-谷氨酸	Amino acid and Its metabolites	氨基酸及其代谢物	Small Peptide	小肽	C12H19N3O6	302.14	301.127	2.9131	M+H	4.03625	4	0.6586	rp	32302-76-4	3080768	-	20209	-	19965.4	30641	29136.7	32832.2	951.98	31223	27526.4	19363.8	4449.95	10822.2	7484.98	3225.12	6213.57	14466.2	14138.4	4488.16	10562.6	2433.71	18223.3	18641.8	25582.2	21145.8	29762.4	23913.5	89934	89767	65776.8	101887
C18_positive	pme2617	L-methionine sulfoxide	L-甲硫氨酸亚砜	Amino acid and Its metabolites	氨基酸及其代谢物	Amino acid derivatives	氨基酸衍生物	C5H11NO3S	165.05	165.046	0.5672	M+	10.4613	2	0.7753	rp	3226-65-1	158980	HMDB0002005	6428	C02989	6420.87	6731.67	9576.61	9018.27	5897.24	8924.06	9796.92	5090.67	5392.81	10473.8	9055.58	4703.96	8455.89	6601.15	5718.61	5852.34	7779.63	2825.87	6712.08	4700.48	9031.61	7968.24	8181.8	5949.98	8840.07	7209.93	6375.31	1739.65
C18_positive	MW0137293	Aflatoxin P1	黄曲霉毒素P1	Heterocyclic compounds	杂环化合物	Heterocyclic compounds	杂环化合物	C16H10O6	281.051	298.048	4.3515	M+H-H2O	17.838	3	0.5194	rp	32215-02-4	5484726	HMDB0035914	-	C19587	11276.9	12094.7	7001.85	5766.01	7942.87	10851	14055.4	8687.34	12937.9	21213.7	27398.5	20797.9	28365.2	36272.4	16918.5	15669	40704	6580.54	21683.2	22162.2	13140.5	42006.5	25976.5	13052.3	8993.82	15761.8	13897.4	12199.3
C18_positive	MW0126792	Thiocyclam	硫环素	Heterocyclic compounds	杂环化合物	Heterocyclic compounds	杂环化合物	C5H11NS3	182.016	181.005	0.7364	M+H	4.09625	4	0.6574	rp	31895-21-3	35970	-	-	-	2119.03	2827.32	2477.73	3022.61	3260.57	1122.32	893.181	2010.7	3903.24	2193.88	3236.4	2487.46	3314.28	2810.06	3733.85	2188.88	3073.77	1359.44	2137.31	3431.79	4015.65	2989.05	2271.51	1133.26	3176.94	3536.4	2383.69	3900.18
C18_positive	MW0169424	Ornithine	L-鸟氨酸	Amino acid and Its metabolites	氨基酸及其代谢物	Amino acids	氨基酸	C5H12N2O2	133.105	132.09	1.2225	M+H	19.6788	1	0.6896	rp	3184-13-2	6262	HMDB0000214	27	C00077	157765	220790	155012	174862	181389	152731	157582	178609	146398	110103	149158	141741	171191	165161	172797	150288	142515	37467.1	113115	136434	121399	128702	137417	165822	113052	125000	111769	115983
C18_positive	MW0137752	Coumestrol dimethyl ether	香豆酚二甲醚	Heterocyclic compounds	杂环化合物	Heterocyclic compounds	杂环化合物	C17H12O5	297.083	296.068	8.3872	M+H	15.1365	2	0.6775	rp	3172-99-4	2785731	-	48334	-	17297.2	13126.2	4292.62	3473.13	6106.58	11207.3	10950.3	6829.41	13527.7	22411.1	29605.8	22151.3	19597.5	28783.2	15553.1	11715	40716.1	705.455	16274.9	16821.4	16671.9	20512.4	17959.5	8789.82	12676	20257.2	18942.8	8170.17
C18_positive	MW0123996	Ethyl 4-chloro-8-(trifluoromethyl)quinoline-3-carboxylate	4-氯-8-(三氟甲基)喹啉-3-甲酸乙酯	Aldehyde,Ketones,Esters	醛、酮、酯类	Esters	酯类	C13H9ClF3NO2	247.98	303.027	13.5615	M+H-C4H8	5.9775	4	0.6208	rp	31602-11-6	725465	-	-	-	2190.63	2524.21	2568.25	2687.34	2224.33	1459.04	1900.02	2231.54	1804.98	2528.77	2444.81	1704.57	2736.64	2128.08	1953.32	1862.22	1877.77	2176.32	1765.11	1524.93	1558.26	953.67	1489.89	1900.43	1877.41	2225.1	1795.36	1151.5
C18_positive	MW0007809	Mexacarbate	甲碳酸盐	Benzene and substituted derivatives	苯及其衍生物	Benzene and substituted derivatives	苯及其衍生物	C12H18N2O2	269.15	222.137	1.1619	M+H+HCOOH	2.06975	4	0.7008	rp	315-18-4	9414	-	72712	C18952	6377.97	20074.3	19155.4	12379.3	23032.9	33716.4	15454.7	36961	6293.95	8164.34	16983.3	5904.36	18459.4	25281.2	38303.2	26227.4	9146.25	1118.23	16682	23847	14643.4	14128.3	9957.19	4655.11	9185.03	10581.7	7013.78	28503.8
C18_positive	MW0118933	3-(1H-Benzoimidazol-2-yl)-4-chloro-phenylamine	3-(1H-苯并咪唑-2-基)-4-氯苯胺	Benzene and substituted derivatives	苯及其衍生物	Benzene and substituted derivatives	苯及其衍生物	C13H10ClN3	266.039	243.056	1.3723	M+Na	3.31275	4	0.6737	rp	313402-16-3	278831	-	-	-	993.866	886.154	426.02	487.298	224.088	285.47	206.736	115.46	204.129	212.652	90.8332	483.799	178.029	219.728	83.5851	289.265	151.711	581.132	397.803	169.842	364.217	265.238	129.141	515.448	593.753	552.472	275.105	174.554
C18_positive	MW0009336	Paraoxon	对氧磷	Benzene and substituted derivatives	苯及其衍生物	Benzene and substituted derivatives	苯及其衍生物	C10H14NO6P	276.066	275.056	12.835	M+H	5.99866	2	0.7179	rp	311-45-5	9395	HMDB0013035	-	C06606	579939	579624	489435	276114	522335	434995	333402	610186	655028	147086	343868	520376	537597	200237	549547	420688	507030	484710	516537	622847	499334	525293	465307	350994	263244	517784	194116	630630
C18_positive	MW0107942	L-Pipecolic acid	L-哌可酸	Organic acid and Its derivatives	有机酸及其衍生物	Organic acid and Its derivatives	有机酸及其衍生物	C6H11NO2	130.086	129.079	1.1168	M+H	1.2	3	0.7998	rp	3105-95-1	439227	HMDB0000716	5684	C00408	17019.3	23276.4	19754.4	22798.7	15567	17192.2	11205.1	9083.84	26321.8	18630.3	21737.1	24431.2	18987.5	18283.6	19930.6	14816.8	18640.8	1028.32	25297.7	22139.9	20130.8	23205.2	30333.1	27113.1	22591.9	16122.5	26081.8	23183.2
C18_positive	MEDP0618	Carnitine-2-methyl-C4	2-甲基丁酰肉碱	FA	脂肪酰类	CAR	酰基肉碱	C12H23NO4	246.17	245.163	2.7736	M+H	0.152727	1	0.9255	rp	31023-25-3	6426901	HMDB0000378	-	-	139741	207749	154666	166542	212804	159238	165175	171706	130493	126843	173913	155394	218150	239323	167550	138741	166586	62816.2	108694	225618	123893	129672	167431	247072	105026	112418	102169	117565
C18_positive	MW0054160	Isovaleryl-l-carnitine	异戊酰左旋肉碱	FA	脂肪酰类	CAR	酰基肉碱	C12H23NO4	491.335	245.163	3.1476	2M+H	5.67031	2	0.7241	rp	31023-24-2	169235	-	-	C20826	63128.9	56019.2	59996.9	54041.7	56152.1	30080.2	44571.3	51278.8	46963	52344.7	52708.4	50465.1	59600.2	60952.5	50292.8	52737.7	71536.7	14150.1	36311.5	51545.3	39426.5	35470.6	25829.8	46484	32857.9	31633	40649.2	44560.9
C18_positive	MW0124456	Isocarbamid	异脲	Heterocyclic compounds	杂环化合物	Heterocyclic compounds	杂环化合物	C8H15N3O2	186.118	185.116	9.9665	M+H	6.067	4	0.6192	rp	30979-48-7	35699	-	-	C19047	28605.4	20099.1	21253.1	44896.5	18792.7	28032.6	17374.4	21060.2	22404.8	27884.4	21891.7	22314.8	23622.4	27862.7	25113.8	26431	20520.2	23613.1	21613.6	29673.8	16624	9750.37	23410.7	21027.8	20017.8	23550.7	29759.4	22500.1
C18_positive	MW0114148	Cynarine	洋蓟	Organic acid and Its derivatives	有机酸及其衍生物	Organic acid and Its derivatives	有机酸及其衍生物	C25H24O12	601.091	516.127	0.6443	M+K+HCOOH	8.06927	3	0.5202	rp	30964-13-7	5281769	HMDB0030093	-	C10445	311694	288496	181569	232089	123067	203148	254182	201831	229948	135445	182697	293301	221448	192586	199384	123420	168362	175749	153384	241407	204772	141924	160686	182190	152088	173395	188989	232883
C18_positive	MW0009715	4-Chloro-5-sulfamoylanthranilic acid	4-氯-5-氨磺酰基邻氨基苯甲酸	Benzene and substituted derivatives	苯及其衍生物	Benzene and substituted derivatives	苯及其衍生物	C7H7ClN2O4S	297	249.982	4.4277	M+HCOO+2H	11.347	2	0.7255	rp	3086-91-7	76523	HMDB0060761	-	-	8458.87	10439.3	9497.6	9299.77	11253.6	10638.7	7739.13	9469.38	8925.55	9768.5	11068.1	10186.6	8703.52	9565.31	9367.13	8732.49	10529.5	8936.17	10761.7	11171	9366.22	10939.5	9946.71	9612.31	11371	11364.1	11116	10848.2
C18_positive	MW0007841	Monoisobutyl phthalate	邻苯二甲酸单异丁酯	Aldehyde,Ketones,Esters	醛、酮、酯类	Esters	酯类	C12H14O4	223.096	222.089	6.3109	M+H	0.681803	1	0.8505	rp	30833-53-5	92272	HMDB0002056	-	-	2689.26	2501.95	2813.45	2258.47	4226.09	3038.55	2459.59	2975.44	2166.14	2241.43	2946.77	2364.39	2732.16	3146.57	2234.56	2216.1	2669.66	2560.1	2287.41	2064.85	2303.98	2530.79	2376.33	2511.62	3203.78	2338.91	4302.46	2320.24
C18_positive	MW0143142	4-(2-Aminoethyl)benzenesulfonyl fluoride hydrochloride	4-(2-氨基乙基)苯磺酰氟盐酸盐	Benzene and substituted derivatives	苯及其衍生物	Benzene and substituted derivatives	苯及其衍生物	C8H11ClFNO2S	204.05	239.018	2.5579	M+H	3.53833	2	0.6812	rp	30827-99-7	186136	-	43987	-	9077.57	9491.1	9716.78	8608.75	8149.59	8154.8	11328.7	10289	8367.94	8197.68	7246.5	8021.74	5333.7	10322.7	10207.9	11081.5	8960.98	2171.7	9974.79	10281.1	10002.2	9924.14	10747.1	10218.2	6057.82	9252.91	6628.46	7380.64
C18_positive	MW0111612	2-(n-Heptanoyl)thiophene	1-(2-噻吩基)-1-庚酮	Aldehyde,Ketones,Esters	醛、酮、酯类	Ketones	酮类	C11H16OS	177.024	196.092	0.7364	2M+Na+3K-H	7.03525	4	0.6017	rp	30711-40-1	141581	HMDB0040241	-	-	2261.18	4005.45	2021.86	2019.32	3592.37	2173.3	1750.12	1445.62	1461.25	1192.54	491.181	2485.56	1157.03	2006.61	875.007	989.607	1373.52	626.342	1181.87	1430.09	1823.8	893.782	1737.52	2314	1600	1237.89	188.16	1513.64
C18_positive	MEDP2114	2-Amino-5-methyl-4-phenylthiazole	2-氨基-5-甲基-4-苯基噻唑	Benzene and substituted derivatives	苯及其衍生物	Benzene and substituted derivatives	苯及其衍生物	C10H10N2S	191.055	190.056	4.3668	M+H	20.0354	1	0.623	rp	30709-67-2	96129	-	45448	-	40317.4	45008.8	21576.8	11135	25703.5	38669.9	50375	30518.7	47425.3	67269.3	81851.1	63331.3	78648.1	96663.3	60499.7	51644	100674	788.171	62504.9	64289.5	51439	59851.1	58773.3	48608.9	34306.5	61462.1	54924.9	39970.9
C18_positive	MW0110454	Val-Tyr	缬氨酸-酪氨酸	Amino acid and Its metabolites	氨基酸及其代谢物	Small Peptide	小肽	C14H20N2O4	281.149	280.142	9.3738	M+H	2.56434	2	0.8974	rp	3061-91-4	7009555	HMDB0029139	65162	-	14683.7	14303.9	22862.9	19654	13102	61137.1	17003.3	75201.6	12366.8	13257.9	13903.3	11010.5	13804.5	25285.4	43912.4	12119.5	11990.6	5879.65	31391.4	14618.7	48983.4	7320.32	14471.9	13185.7	3719.82	47701.3	9268.4	12574.9
C18_positive	MW0105485	Ala-Tyr	丙氨酸酪氨酸	Amino acid and Its metabolites	氨基酸及其代谢物	Small Peptide	小肽	C12H16N2O4	253.116	252.111	2.0641	M+H	2.51775	4	0.6909	rp	3061-88-9	92946	HMDB0028699	-	-	7026.28	11797.6	9191.31	8475.64	15045.7	6732.62	8199.98	8299.95	3420.42	4981.49	6449	5615.77	7628.7	7492.45	5728	3455.34	4208.71	144.769	5509.92	6889.71	5902.11	2511.9	6306.61	8992.7	11531.7	6261.05	5237.32	6109.47
C18_positive	MW0141380	13E-Docosenamide	-	FA	脂肪酰类	Others	其他	C22H43NO	338.342	337.334	11.6373	M+H	1.33725	4	0.9677	rp	3061-72-1	5365369	-	85041	-	789319	3.71474e+06	4.28976e+06	4.61663e+06	2.82009e+06	2.10707e+06	6.65544e+06	2.23778e+06	3.40203e+06	2.73871e+06	2.43114e+06	7.91869e+06	2.59645e+06	1.10092e+06	3.01832e+06	3.32903e+06	4.98519e+06	4.6927e+06	5.33771e+06	3.21294e+06	8.04009e+06	2.2162e+06	2.84778e+06	4.53465e+06	2.85671e+06	1.16798e+06	3.54137e+06	6.54025e+06
C18_positive	MW0110897	Agmatine	胍基丁胺	Alcohol and amines	醇、胺类	Polyamines	多胺	C5H14N4	215.093	130.122	1.276	M+K+HCOOH	6.05	3	0.82	rp	306-60-5	199	HMDB0001432	3523	C00179	2.84166e+07	3.03412e+07	2.9176e+07	2.79682e+07	2.9641e+07	14471.5	3.11637e+07	3.08464e+07	3.14459e+07	2.98544e+07	3.23224e+07	3.29506e+07	465342	358948	3.21353e+07	345676	2.94057e+07	46966.3	882430	1.23638e+06	3.12097e+07	789757	1.34391e+06	157344	397375	525074	1.29695e+06	3.01158e+07
C18_positive	MW0158047	Triclofos	三氯磷	Organic acid and Its derivatives	有机酸及其衍生物	Phosphoric acids	磷酸类化合物	C2H4Cl3O4P	133.927	227.891	12.393	M+H+K	9.303	4	0.564	rp	306-52-5	5563	-	-	C07165	10859.8	4804.85	3494.66	6685.6	3952.19	3275.89	4895.91	5539.74	4644.28	4219.18	4632.46	3180.3	5364.78	5832.45	3525	5030.13	5373.71	7380.9	3255.61	3268.04	2388.45	4240.93	3633.7	5623.42	4367.5	11403.2	4425.89	8363.94
C18_positive	MW0111292	Succinylcholine	琥珀胆碱	Aldehyde,Ketones,Esters	醛、酮、酯类	Esters	酯类	C14H30N2O4+2	291.229	290.221	6.8008	M+H	3.606	4	0.6675	rp	306-40-1	5314	HMDB0014347	-	C07546	869097	918612	990375	951454	859303	880036	828263	844971	865950	806830	859567	854686	858082	892195	935507	873029	877599	336440	893650	816012	881712	881501	762227	832468	863150	947397	910626	878272
C18_positive	MW0155645	Polidocanol	聚多卡醇	Alcohol and amines	醇、胺类	Alcohols	醇类	C30H62O10	605.423	582.434	10.1348	M+Na	4.63827	4	0.8965	rp	3055-99-0 | 9043-30-5	656641	-	-	-	26714	28266.2	27176.6	27017.4	19134.5	18371	22586.4	25537.8	25123.8	22994.4	15036.8	15710.1	15314.9	19521.2	22621.3	19217.3	18436.4	9786.86	31040.4	19174.3	15828	10790.7	16355.6	22428.1	12292.3	15348.4	20997.2	18557.5
C18_positive	MW0120782	5-Tert-pentyl-4,5,6,7-tetrahydro-1H-indazole-3-carbohydrazide	5-叔戊基-4,5,6,7-四氢-1H-吲唑-3-碳酰肼	Heterocyclic compounds	杂环化合物	Heterocyclic compounds	杂环化合物	C13H22N4O	251.185	250.179	4.1056	M+H	3.4035	4	0.9218	rp	305337-88-6	2874138	-	-	-	175965	118825	152625	139212	166297	157245	164192	172680	140487	125738	218801	136947	191275	156774	188681	145829	160690	17441.6	188400	189525	150528	133216	128680	214303	171824	143911	195818	186788
C18_positive	MW0106489	2,4-Diaminobutyric acid	2,4-二氨基丁酸	Organic acid and Its derivatives	有机酸及其衍生物	Organic acid and Its derivatives	有机酸及其衍生物	C4H10N2O2	119.085	118.074	5.6206	M+H	0.569	4	0.736	rp	305-62-4	470	HMDB0002362	-	-	18045.4	10470	10428.9	6443.92	11043	22177.6	8396.01	8075.54	17731.5	9945.53	11992.9	8095.44	5818.19	7616.45	7258.73	9202.57	4919.69	1437.11	8996.05	17136.7	16656	7792.23	5838.09	9404.98	8417.65	8685.08	7269.39	6065.18
C18_positive	MW0194064	Acetyl-L-carnitine	乙酰左旋肉碱	FA	脂肪酰类	CAR	酰基肉碱	C9H17NO4	204.123	203.116	0.8583	M+	1.90359	1	0.9249	rp	3040-38-8 | 14992-62-2	7045767	HMDB0000201	956	C02571	343729	502811	519714	384976	842610	460910	1.34158e+06	869697	760956	907739	904242	766872	1.65648e+06	1.76335e+06	1.23841e+06	1.21247e+06	1.4831e+06	724724	860849	1.68555e+06	598842	895906	967671	1.15353e+06	294390	628460	481719	804885
C18_positive	MW0000273	Harmaline	骆驼蓬碱	Alkaloids	生物碱	Alkaloids	生物碱	C13H14N2O	215.125	214.111	3.315	M+H	17.8057	2	0.6586	rp	304-21-2	3564	HMDB0030310	-	C06536	12444.1	14937.9	18076.1	16930.2	17971	32120.4	12040	17642.3	17215.6	21965.3	23919.5	11732	21352.2	20372.7	21944.5	21010.8	21804.4	3020.03	18744.1	17800.5	11641.2	13041.8	13250.2	21125.6	21530.8	10608.6	12950.3	13485.7
C18_positive	MW0157513	Thiobinupharidine	硫代二氢吡啶	Heterocyclic compounds	杂环化合物	Heterocyclic compounds	杂环化合物	C30H42N2O2S	495.308	494.297	7.3255	M+H	7.97154	3	0.8904	rp	30343-72-7	442554	-	-	C09990	56042	37922.2	63500.7	101849	84393.3	50619.7	8254.6	25719.2	35985.7	37022.1	26344.4	13107.6	32248.7	11705.6	22557.2	22841.7	30562.5	9257.84	32379.2	24405.4	10963.7	21673.9	24186.4	9353.85	11573.6	31568.1	13605.1	47091.3
C18_positive	MW0063243	Pyrohyperforin	Pyrohyperforin	Terpenoids	萜类	Terpenoids	萜类	C35H50O4	517.371	534.371	10.1992	M+H-H2O	4.91942	3	0.5493	rp	303115-46-0	73808497	HMDB0035899	-	-	22658.1	24977	29372.5	24931.5	22119.5	13588.3	18342.1	19419.2	15498.2	13780.9	13460.2	15100	11949.8	11479.6	18776	16151.3	17106.3	9103.16	17090.8	14211.3	10412.3	13283.7	11885.1	12293.7	11399.4	12754.8	21069.4	19556.3
C18_positive	MW0007885	N-(1-Hydroxy-2-oxo-2-(2-thienyl)ethyl)benzenesulfonamide	N-(1-Hydroxy-2-oxo-2-(2-噻吩基)乙基)苯磺酰胺	Benzene and substituted derivatives	苯及其衍生物	Benzene and substituted derivatives	苯及其衍生物	C12H11NO4S2	281.986	297.013	1.1468	M+H-CH4	0.12675	4	0.7468	rp	303104-25-8	4598552	-	-	-	2472.94	2455.65	1982.11	1435.73	1693.72	1469.4	862.013	1848.02	1695.76	2092.19	1445.23	1368.75	1211.64	1031.07	1409.72	1625.3	1609.19	150.358	1113.38	1380.54	1479.69	1507.15	931.605	1094.29	1616.51	1938.31	1327.6	1609.53
C18_positive	MW0144265	Acetylagmatine	乙酰胍丁胺	Amino acid and Its metabolites	氨基酸及其代谢物	Amino acid derivatives	氨基酸衍生物	C7H16N4O	217.105	172.132	2.2639	M+2Na-H	3.528	4	0.9191	rp	3031-89-8	439661	-	-	C02131	36893.7	19697.1	38828.4	18549	24235.2	19529.7	30043.3	24482	22536.7	20557.6	25305.2	18753.9	60869.1	19617	20958.5	35287	33280.3	11760.1	23395.3	25460.4	20655.7	29985.8	17647.2	22008.9	21620.6	20806.7	36568.1	19176.9
C18_positive	MW0048971	Coenzyme Q10	辅酶 Q10	Aldehyde,Ketones,Esters	醛、酮、酯类	Ketones	酮类	C59H90O4	885.669	862.684	8.9152	M+Na	6.64939	2	0.5916	rp	303-98-0	5281915	HMDB0001072	-	C11378	18719.5	14396	9.43188	11509.7	11.6808	9577.76	300.876	3402.87	12019.1	11160.5	9284.95	8840.94	5332.53	7023.58	9821.55	6450	230.392	42147.5	1474.17	7801.15	14287.9	8530.31	8888.64	10259.1	4727.78	5295.16	9845.34	3689.2
C18_positive	MW0115879	Depramine	去甲胺	Heterocyclic compounds	杂环化合物	Heterocyclic compounds	杂环化合物	C19H22N2	317.136	278.178	7.2792	M+K	1.753	4	0.708	rp	303-54-8	67534	-	-	-	2430.21	4236.22	2712.37	3029.24	2474.54	1650.88	2535.92	2636.72	2111.81	1846.35	3494.63	3139.54	1565.96	3847.77	2262.01	1772.5	1718.31	1916.58	2620.97	3684.61	1743.3	2312.82	2064.62	3852.16	2282.24	3969.4	3345.36	2981.57
C18_positive	MW0006740	Norcyclobenzaprine	去甲环苯扎林	Benzene and substituted derivatives	苯及其衍生物	Benzene and substituted derivatives	苯及其衍生物	C19H19N	262.165	261.152	1.3607	M+H	14.9037	2	0.8138	rp	303-50-4	9918	HMDB0060948	-	-	53333.7	68869.9	64961.5	61668.4	91052.9	57910.4	108619	83930.6	68522.7	69137.4	77373.7	74982.9	114296	127155	122811	88736.3	119031	12324.9	83697	148190	87314.4	96277.9	97470.2	123177	57300.3	62240.1	62657.3	80128.7
C18_positive	MW0125729	Desmethylclomipramine	去甲氯米帕明	Heterocyclic compounds	杂环化合物	Heterocyclic compounds	杂环化合物	C18H21ClN2	301.141	300.139	8.8692	M+H	10.9337	2	0.9034	rp	303-48-0	622606	HMDB0060947	-	-	133864	147666	138593	152547	38703.3	61767.5	89155.7	82772.2	117842	117826	95260.3	80562.4	97745	116594	49981	38516.4	122215	88356.8	120858	90620.3	48302.8	52407	37245.8	90776.3	102915	127823	124018	122260
C18_positive	mws0639	2-Pyrocatechuic acid	2,3-二羟基苯甲酸	Benzene and substituted derivatives	苯及其衍生物	Benzene and substituted derivatives	苯及其衍生物	C7H6O4	218.047	154.027	2.9286	M+CH3CN+Na	11.725	3	0.6962	rp	303-38-8	19	HMDB0000397	5386	C00196	4823.38	3701.82	3879.27	3809.86	5471.64	3359.34	6742.08	5561.81	4818.58	3832.26	4490.89	4006.91	2510.43	3439.86	6303.72	5858.51	2576.1	218.386	2678.14	3144.39	4744.65	4675.89	5138.84	3333.22	4940.09	3852.64	4934.2	3981.31
C18_positive	MW0006714	Dasatinib	达沙替尼	Benzene and substituted derivatives	苯及其衍生物	Benzene and substituted derivatives	苯及其衍生物	C22H26ClN7O2S	488.16	487.156	1.989	M+H	3.28545	2	0.7332	rp	302962-49-8	3062316	HMDB0015384	-	-	19765.2	18194.5	17706.5	16117.4	16468.3	10698.5	13221.7	15486.9	16922.7	16181	12800.5	13960.2	12285.4	16113.3	15596.1	13732.3	14179.4	4.19958	10547.7	12801	13267.7	15144	12177.2	13623.1	10451.4	14013.9	11564.2	10319.6
C18_positive	MW0159826	Carbamate	氨基甲酸酯	Organic acid and Its derivatives	有机酸及其衍生物	Organic acid and Its derivatives	有机酸及其衍生物	CH2NO2-	158.996	60.0086	0.5826	2M+K	12.1167	4	0.7728	rp	302-11-4 | 7224-09-1	276	-	-	-	50657.9	299742	397855	303924	393372	229825	47206.3	341905	7162.98	668863	482388	40228.7	67527.1	686913	127161	1.18596e+06	609287	100317	643146	172619	375126	493099	941365	736595	291035	459143	549101	49744.9
C18_positive	MW0124041	Ethyl 6-methyl-4-(4-methylphenyl)-2-oxo-1,2,3,4-tetrahydro-5-pyrimidinecarboxylate	6-甲基-4-(4-甲基苯基)-2-氧代-1,2,3,4-四氢-5-嘧啶甲酸乙酯	Aldehyde,Ketones,Esters	醛、酮、酯类	Esters	酯类	C15H18N2O3	321.145	274.132	2.3258	M+H+HCOOH	1.85625	4	0.9557	rp	299949-24-9	296187	-	-	-	36665.8	49819.6	62048	46537.5	65564.9	45955.1	35976.7	59138	23171.7	17792.5	17896	22093.7	18590.1	19514.7	31730.1	33587.6	12802.9	6364.12	18726.1	13999.7	17295.6	17079.1	19017.1	49742.8	31281.9	21522.6	23736.9	22424.4
C18_positive	MW0119641	3-Indoleacrylic acid	3-吲哚丙烯酸	Organic acid and Its derivatives	有机酸及其衍生物	Organic acid and Its derivatives	有机酸及其衍生物	C11H9NO2	188.071	187.063	2.4816	M+H	0.038867	2	0.7593	rp	29953-71-7	5375048	HMDB0000734	-	-	1.02753e+07	1.14827e+07	1.18286e+07	1.10004e+07	1.04983e+07	1.03372e+07	8.90232e+06	9.48966e+06	7.19442e+06	5.98804e+06	7.61703e+06	9.80518e+06	8.8875e+06	9.28511e+06	8.82174e+06	7.29739e+06	6.18824e+06	2.25418e+06	6.00992e+06	6.82147e+06	6.47161e+06	7.35975e+06	6.33476e+06	1.20641e+07	7.69775e+06	6.12506e+06	5.97219e+06	7.38397e+06
[truncated: 6,020 more rows]
[truncated: 20 more columns]
