# Supplementary material for: Multi-omics reveal the neuroprotective mechanisms of Xinshubao tablet against scopolamine-induced cognitive dysfunction in mice
Source: Front Pharmacol. 2025 Jul 4;16:1596728. doi: 10.3389/fphar.2025.1596728 (PMC12271746; doi:10.3389/fphar.2025.1596728)
Supplement: Supplementary file 1 [file DataSheet3.zip › Plasma metabolomics analysis/PLS-DA/plsda_loadings.csv]

	Comp 1	Comp 2	Comp 3	Comp 4	Comp 5	Comp 6	Comp 7	Comp 8
MW0056735	0.076222	-0.088817	0.10574	-0.038379	0.12363	-0.046099	-0.025857	0.027611
MW0123796	-0.12564	0.053117	0.047831	-0.0037153	0.028406	0.070587	-0.067128	-0.072699
MW0015275	-0.11398	0.046282	0.040411	0.11916	-0.083934	0.011376	-0.056146	-0.099549
MW0120697	0.17548	-0.059249	-0.065643	0.019835	0.03687	-0.060513	0.016996	0.028408
FDATN01519	-0.14852	0.019974	0.052627	-0.057276	0.002171	0.13314	-0.02908	-0.058356
MW0063520	0.09784	-0.072283	0.073691	-0.23926	-0.0085003	0.056002	-0.037838	0.024642
MW0056883	0.14254	-0.076179	-0.09412	-0.030967	0.01128	-0.06161	-0.071058	0.09864
MW0062189	0.13841	-0.086282	-0.02195	0.008673	-0.013692	-0.094646	0.089491	-0.071349
MW0142013	-0.074741	0.10916	-0.10784	-0.13125	-0.0082944	0.06455	0.014514	-0.032937
MW0123306	-0.031497	0.066793	-0.042509	-0.074329	-0.11957	-0.11718	0.19343	-0.047966
MEDP1589	-0.10158	0.026794	0.14064	-0.0082038	0.034746	-0.10521	-0.072551	0.11283
MW0103024	-0.020633	0.049601	-0.0032876	0.093022	0.22699	-0.1222	0.044998	-0.095383
MW0054787	-0.10131	0.036152	0.06078	-0.13147	0.081971	-0.098603	0.073295	-0.0039191
MEDP1390	0.16272	-0.070475	0.033165	0.019756	-0.024711	-0.074773	-0.022851	0.023147
MW0002192	0.050498	-0.065624	0.0051508	0.031099	-0.11674	0.099302	-0.081351	-0.0063914
MW0107795	0.088778	0.014869	-0.030721	-0.089539	0.077755	0.081683	-0.17971	0.085258
MW0148519	-0.092418	0.044454	-0.16134	-0.01164	0.1573	0.00016637	0.064119	-0.12031
ZINC13548595	-0.14481	0.017378	0.023132	0.018474	-0.10138	-0.049773	-0.051164	0.16754
FDATN00598	0.12367	-0.046888	-0.022109	-0.043114	0.046825	0.15845	-0.094234	-0.050523
MW0006168	-0.16247	0.03627	-0.023372	0.053967	-0.062646	0.1525	-0.084186	-0.071124
MEDN0207	-0.04267	0.11951	-0.043569	-0.090016	0.014283	0.011443	0.066678	-0.089573
MW0126563	-0.059576	0.1196	-0.024402	-0.074992	0.035639	-0.017315	0.071896	-0.095568
MW0125752	-0.14758	-0.0060859	0.023416	0.069332	0.044021	0.029788	-0.030371	-0.10913
MW0140737	0.09591	-0.091697	-0.1109	0.11328	-0.080503	-0.036835	0.10109	-0.057506
MW0126051	-0.086002	0.032127	-0.0071034	0.014115	0.11901	-0.099619	0.096999	-0.17211
MW0052362	0.086486	-0.11027	-0.011517	-0.049889	0.010505	-0.073141	0.07995	0.034263
MW0104743	-0.032156	0.082055	0.12506	-0.18045	0.093288	0.029882	0.030772	-0.030521
ZINC3800039	-0.099135	0.041701	0.084405	-0.19751	0.10523	0.072498	-0.11069	-0.0075161
MW0053741	-0.072595	0.0081201	0.056449	0.0026994	0.097014	-0.070902	-0.080856	0.1927
MW0155517	-0.10988	0.032905	-0.017568	-0.11664	0.21915	-0.07997	0.025417	-0.00083787
MW0125196	0.035098	-0.062203	0.089201	-0.082877	-0.055713	0.21539	0.057702	-0.088713
MW0111252	0.052272	-0.096613	0.06498	-0.13952	0.030864	-0.043402	-0.01921	0.063064
MW0194055	0.11428	-0.096193	-0.064361	0.012548	-0.034769	-0.069304	0.098511	-0.080123
MW0015145	-0.078337	0.0025976	0.043707	-0.09143	0.1838	-0.13972	0.017326	-0.0073391
MW0103327	-0.12157	0.11019	-0.088639	-0.059871	0.0324	-0.024056	-0.00034521	-0.0095815
MW0060396	0.17202	-0.017611	0.053969	-0.059462	-0.065591	0.097837	-0.075513	-0.027418
MW0142242	-0.064608	0.13065	-0.063921	-0.070763	0.027563	0.015847	0.0032124	-0.026013
MW0155653	-0.1568	0.04038	-0.0031056	-0.090488	0.080336	-0.058719	0.0086709	0.051709
MW0129596	0.12072	-0.088787	-0.043586	0.018835	0.0022451	-0.10487	0.10724	-0.05309
MW0014084	0.16005	-0.076051	0.0082498	0.0052406	0.012697	-0.059885	0.0017662	-0.0049216
MW0062324	-0.19335	0.003211	-0.021655	-0.0042922	0.061554	-0.063897	0.075091	0.10243
MW0161572	0.068173	-0.038899	-0.20964	0.013951	-0.06328	0.079247	-0.089537	0.22788
MW0007588	0.11548	-0.1016	-0.0096453	0.025827	-0.052266	-0.046249	0.038822	-0.11809
MW0123079	-0.042654	0.11753	-0.13079	-0.036412	0.053743	-0.0098976	-0.080515	0.010221
MW0162681	-0.0041009	-0.06392	-0.1218	-0.10838	-0.061712	0.18731	-0.014502	-0.085717
MW0163126	-0.042477	0.088843	0.13607	-0.014271	0.0036533	-0.036194	0.15607	-0.059447
MW0000008	-0.05255	0.13138	-0.076369	-0.057759	0.033573	-0.017136	-0.015042	-0.051838
MW0164271	-0.050189	0.017124	0.054236	-0.039746	0.1468	-0.087664	0.0067565	-0.099751
MW0011908	0.13937	-0.036366	-0.044032	0.037833	-0.10655	0.12316	-0.11327	0.0037691
ZINC95913836	-0.035368	0.032238	0.087054	0.015922	-0.074129	-0.0019317	-0.053434	-0.042878
MW0138496	0.080976	-0.10134	0.049916	-0.083735	0.13154	-0.076557	0.047834	-0.069808
MW0004545	0.055021	-0.032649	0.044135	-0.12164	0.13602	0.095791	-0.15757	0.071465
MW0062089	0.13994	-0.092595	0.054423	-0.020355	0.051034	-0.10611	0.079029	-0.066455
MW0009759	0.089053	-0.075663	-0.035028	0.064991	0.015864	-0.083381	0.03437	-0.039584
MW0002826	0.013708	-0.074105	0.0026273	0.024838	0.087516	0.16477	-0.1094	0.068424
MW0119906	0.14335	-0.040928	0.024291	-0.094102	0.16733	0.025288	-0.03471	0.043789
MW0005451	-0.060688	0.133	-0.050845	-0.045258	0.00056341	0.0043932	0.018332	-0.039954
MW0005838	0.087408	-0.099073	0.104	-0.11141	0.11364	-0.057779	0.020053	-0.026701
MW0013263	0.082689	-0.035852	0.036505	0.1118	-0.10841	0.18685	-0.027848	-0.084539
MW0111905	-0.15784	0.061007	-0.07408	0.18017	0.0034922	0.039881	-0.047787	-0.066967
MW0123944	0.10077	-0.057462	0.033253	-0.054336	0.14101	0.043722	-0.053242	-0.14686
MW0017091	-0.024381	0.05723	-0.19308	0.13622	-0.065264	-0.030053	0.1464	-0.090078
MW0156404	0.12775	-0.061225	-0.12767	0.094742	0.067023	0.11136	-0.11129	-0.036986
MW0126120	-0.073403	0.089712	0.017635	-0.050647	-0.13328	-0.024648	0.0067583	-0.084219
MW0001806	-0.11752	0.078566	0.068094	-0.086606	-0.14057	0.086016	0.072318	0.023966
MW0143720	-0.021378	-0.075913	0.13019	-0.18808	-0.026823	0.077594	0.1181	-0.15876
MW0141907	0.026334	-0.078015	0.026056	-0.13181	0.060381	0.036805	-0.021083	-0.13888
MW0141493	0.15489	-0.070416	0.067405	-0.040038	0.053599	0.018994	-0.026799	0.071192
MW0148800	0.031185	-0.051176	-0.0089495	0.097863	-0.075506	0.19168	-0.070109	0.037521
MW0117324	0.061359	-0.10599	-0.011294	-0.1051	0.074169	-0.037261	0.099747	-0.12016
MW0156390	-0.14745	0.046202	0.0071378	-0.08448	0.076429	-0.068148	0.001033	0.049117
MW0001272	0.05807	-0.065327	-0.028265	0.047451	-0.057841	0.10968	-0.006107	-0.026161
MW0012863	-0.11057	0.046931	0.081514	-0.1075	0.062733	0.0023006	-0.013328	0.024174
MW0120561	0.054888	-0.049451	-0.030082	0.0050996	-0.12979	0.18683	-0.10475	0.035629
MW0138165	-0.16369	0.013125	-0.027206	-0.1443	0.10673	-0.061801	0.064622	-0.0031982
MEDL02760	-0.12535	-0.015088	0.15344	0.030468	-0.15977	-0.049687	0.0023899	0.011994
MW0006527	0.081556	-0.083411	0.10585	-0.10769	0.078437	-0.046792	0.088318	-0.053507
MW0063789	0.13371	-0.055813	0.051121	-0.11479	-0.001228	0.071048	-0.058634	-0.022443
MEDP1645	-0.073264	0.12477	0.0024683	-0.090476	-0.024525	0.036908	0.027893	-0.065968
MW0115332	-0.072533	0.13254	-0.062407	-0.049338	0.0033386	0.00092449	-0.011629	-0.014656
FDATP01768	-0.12518	0.041818	-0.034987	0.061267	0.11114	-0.085211	0.09634	-0.17798
MW0157938	-0.11165	0.045229	0.040664	0.18756	-0.026044	0.12978	0.015441	-0.013784
MW0003460	0.13698	0.013284	0.0014223	-0.077468	0.074777	0.0971	-0.16764	0.039015
MW0012560	-0.058262	0.016112	0.02117	-0.11468	0.13102	-0.043558	-0.046485	-0.049631
MEDN0621	-0.065401	0.12964	-0.087796	-0.017058	0.0024455	0.01895	-0.035797	-0.0091792
MW0169017	-0.15548	0.049713	-0.0066863	0.0055741	-0.091074	0.13267	-0.084577	0.050962
MW0137433	-0.10291	0.044006	0.11576	-0.065547	0.052839	-0.028293	0.0096707	-0.041167
MW0049183	-0.057967	0.12082	-0.068237	0.011709	0.039981	0.043788	-0.031376	-0.047637
MW0149522	-0.075191	0.048452	-0.0047026	0.0073423	0.20494	0.012679	0.00055828	-0.077243
FDATP01008	-0.0056438	0.078074	-0.084772	0.036378	-0.05389	-0.052195	0.21533	-0.16102
MW0124256	-0.16443	0.048244	-0.02365	-0.033691	-0.0021089	0.065741	-0.004887	0.058973
MW0123113	0.1369	-0.090095	0.087884	-0.013434	0.044776	-0.061316	0.026561	0.031249
MW0005577	0.089491	-0.081479	-0.048711	-0.069594	0.065671	-0.10396	0.1232	-0.087572
MW0149295	0.018407	-0.047665	-0.044373	-0.029207	-0.067194	0.054608	-0.2292	0.00023017
MW0146508	-0.14415	0.043801	0.068652	0.034687	-0.1755	0.037795	-0.066217	-0.013173
MW0121658	-0.026856	0.047329	0.11374	-0.16639	0.13851	0.028739	-0.024257	0.17929
MW0168280	-0.037283	0.07997	0.085021	-0.19631	0.060154	0.081276	-0.0013291	0.03081
MW0063531	0.021359	-0.094153	0.072534	-0.082618	0.027044	-0.078856	0.075494	-0.16546
MW0130443	0.015642	-0.087155	0.10999	0.030233	-0.056259	0.084414	-0.07496	0.069984
MW0116769	0.1159	-0.053241	-0.011238	0.087901	-0.087259	0.12596	-0.0085412	0.045324
MW0117090	0.1405	-0.086921	0.016913	-0.074384	0.05523	-0.074296	0.099069	-0.075591
ZINC189892	-0.11267	0.069952	-0.020877	-0.14187	0.067046	0.035086	0.031433	-0.088892
MW0125208	0.14733	-0.09376	-0.074895	0.01466	0.051735	-0.075261	0.053843	0.024542
FDATN00100	0.14727	-0.026151	-0.060951	0.052808	0.019999	0.17556	-0.051124	-0.027004
MW0115262	0.1368	-0.090008	-0.0033758	-0.075939	0.048828	-0.062016	0.082346	-0.0645
MW0017048	0.10389	-0.056956	-0.06493	0.090562	-0.037411	0.129	-0.15941	-0.033965
MW0111130	-0.066143	0.0055897	-0.16583	-0.010511	0.19317	-0.087306	-0.12782	0.066534
MW0063578	0.19142	-0.073306	-0.039776	0.014092	0.018278	0.0053894	0.026302	-0.0276
MW0063711	-0.077927	0.075062	-0.0040669	0.013779	0.20746	-0.039748	-0.14895	-0.050105
MW0159852	-0.15536	0.038467	-0.012239	-0.063563	0.045007	-0.051044	0.031112	0.027886
MW0113854	-0.047403	0.037351	0.18313	-0.031571	0.0091875	0.00027592	0.01149	-0.018264
MEDP0046	0.14233	-0.093377	0.087314	0.011833	0.029284	-0.080407	0.03448	-0.065724
MW0168812	0.010138	-0.043728	-0.11811	0.050925	-0.054035	0.082308	-0.20875	0.085147
MW0124336	0.18816	-0.067201	-0.040047	0.021593	0.025758	-0.058777	0.03779	0.00019853
MW0054695	0.030578	-0.022922	-0.001022	0.0085316	-0.10065	0.23172	-0.009056	-0.13325
MW0008120	0.096868	-0.086603	0.023563	-0.051086	-0.0049415	0.059101	-0.016004	0.03752
MW0003761	0.18726	-0.071165	-0.045649	0.02608	0.036745	-0.05491	0.023092	-0.00018258
MW0014128	0.10883	-0.042404	-0.0063932	-0.056396	-0.0042666	0.10863	-0.12817	0.22969
MW0147019	-0.12275	0.033562	-0.065881	-0.072627	0.17478	-0.12538	0.069063	-0.09109
MW0105040	0.15619	-0.074068	-0.084896	-0.025558	0.047882	-0.059977	0.034357	0.020456
MW0122903	-0.1836	0.034981	-0.10135	0.061417	0.058579	-0.072142	0.064842	-0.06552
MW0114852	0.16117	-0.042159	-0.014926	-0.046675	0.034375	0.029666	-0.016465	-0.048502
MW0054643	-0.0098991	0.072193	-0.14154	0.084234	0.0036333	-0.066433	0.15966	-0.17177
MW0139836	0.061587	-0.040189	-0.067166	0.026241	-0.059303	0.12838	-0.10125	0.066958
MW0001321	-0.03521	0.028781	0.14947	0.0035471	0.054331	-0.1233	-0.077687	0.087266
MW0143817	0.095672	-0.096592	0.062051	-0.051917	0.057922	-0.079993	0.054021	-0.017546
MW0001512	0.093472	-0.081724	0.10495	-0.028263	0.015418	-0.01078	-0.082497	-0.065801
MW0121221	0.045278	-0.089405	0.1037	-0.09639	-0.044567	0.08683	0.076449	-0.063209
MW0109805	0.16016	-0.081287	-0.044308	0.04747	-0.049561	-0.046746	0.12928	-0.015817
MW0103330	-0.023648	0.093586	-0.020973	-0.092084	0.034068	-0.057508	0.024873	0.054535
MEDN1709	0.16084	-0.085707	0.072913	-0.0064094	0.049567	-0.083314	0.048936	-0.052886
MW0105396	0.15305	-0.065641	-0.061655	-0.018931	0.045977	-0.060625	-0.037697	0.018952
MW0147764	0.13097	-0.062471	0.097375	0.033604	-0.084558	0.12298	-0.010777	-0.045782
MW0138096	-0.12374	0.050698	-0.0235	-0.052787	0.08852	-0.083742	-0.0089603	0.049098
MW0118774	0.11658	-0.078333	0.12368	-0.03833	-0.0049032	-0.042763	0.075478	-0.14761
MW0017085	-0.025035	0.05555	-0.1898	0.14534	0.028605	-0.046188	0.14276	-0.11937
MW0154305	0.050729	-0.047656	0.02835	0.063289	-0.13033	0.1712	-0.075564	-0.032393
MW0001331	-0.13944	0.03661	-0.0401	0.022073	-0.13777	0.091286	-0.048709	-0.025506
MW0005943	-0.093871	0.06814	-0.0065076	-0.096244	-0.0021825	0.092652	-0.045008	-0.063629
MW0106119	-0.11479	-0.0022104	-0.053256	-0.040464	0.10841	-0.013648	-0.01679	-0.18377
MW0106732	-0.075684	0.083219	-0.08208	0.0052026	-0.063244	0.099306	0.036603	-0.058723
MW0122547	0.11944	-0.089538	0.048838	-0.043863	0.11105	-0.028628	0.027927	-0.079835
MW0106770	0.14021	-0.10308	0.087267	-0.0039067	0.031085	-0.062038	0.043516	-0.085685
MEDL02284	0.11892	-0.080786	0.01198	-0.060999	0.021383	0.065088	0.02572	-0.12323
MW0169780	-0.12903	0.041201	0.12673	0.066894	-0.016149	0.032529	0.025494	0.049765
MW0147715	-0.093141	0.068407	-0.026121	-0.0092145	0.10014	0.035509	-0.18295	0.087887
FDATN00199	-0.065861	0.13342	-0.06826	-0.038282	0.00029109	0.0024736	-0.014492	-0.0055986
MW0005933	0.10072	-0.055068	0.066779	0.0054708	0.030063	0.085595	-0.089684	-0.053243
MW0143684	0.1183	-0.080735	0.0070278	-0.072091	0.01255	0.073318	0.013529	-0.12002
MEDL01915	0.11389	-0.10618	0.10204	-0.045268	0.050586	-0.051251	0.0052248	-0.040135
MW0168639	-0.066357	0.12984	-0.083052	-0.018877	-0.00036939	0.018876	-0.035195	-0.010892
MW0115144	0.11947	0.029567	0.0022492	-0.07538	0.072023	0.067646	-0.16115	0.045987
MW0014466	-0.15087	0.044087	0.027205	-0.090363	0.13533	0.035818	-0.040939	0.022188
MW0006590	-0.11859	0.059021	0.0039735	0.026006	-0.097796	0.16858	-0.034822	-0.083886
MW0110132	0.13816	-0.093865	-0.12312	-0.019934	0.062037	-0.030877	0.00092611	0.042999
MW0012651	0.14401	-0.087467	0.093016	0.0077794	0.036819	-0.098753	0.053627	-0.069153
MW0142636	-0.044537	0.075402	-0.13405	0.029406	-0.097663	0.024526	0.16088	-0.11909
MW0154479	0.15558	-0.042739	-0.072681	0.077776	0.046368	-0.036176	-0.055289	0.021032
MW0145120	0.1635	-0.079524	-0.078984	-0.026071	0.041778	-0.022067	-0.029179	0.0036538
MW0133760	0.13019	-0.051156	0.055434	0.063148	-0.10013	0.16037	-0.035245	-0.072888
MW0142297	-0.070355	0.12698	-0.034242	-0.036595	-0.030391	0.050221	0.014671	-0.061134
MW0001556	0.18606	-0.065197	-0.061447	-0.0056793	0.0098304	-0.011129	0.0055117	-0.026746
MW0147092	-0.10221	0.052937	0.0080743	0.14999	0.13278	-0.09871	0.041262	-0.021708
MW0164189	-0.077875	0.12212	-0.066757	-0.038511	-0.018912	-0.034608	-0.014758	0.013974
MW0144986	0.14474	-0.077091	0.064543	0.025433	-0.040516	-0.09088	0.063021	-0.052507
MW0006604	-0.084096	0.068378	0.079279	0.0070098	-0.013877	-0.053881	0.022986	-0.14842
MW0054616	0.062727	-0.048218	0.042504	0.058656	-0.090332	0.19287	-0.046002	-0.024805
MW0166784	-0.12943	0.049866	0.061967	0.010643	0.042284	-0.021341	-0.062749	0.01666
MW0148082	0.17365	0.010292	0.0034147	-0.049399	0.028931	0.053369	-0.086293	0.043912
MW0106043	-0.14043	0.041192	0.095141	0.013092	-0.036044	0.040211	-0.0055638	-0.087353
MW0144595	0.16304	-0.067116	-0.057602	0.11625	-0.023343	-0.065612	0.10117	0.0047643
MW0129758	-0.14824	0.028374	0.041178	0.010643	-0.11968	0.11111	-0.046528	-0.073033
MW0123125	0.057361	-0.045798	0.10135	-0.12894	-0.044292	0.098118	-0.065105	-0.13077
MW0161675	-0.072213	0.13031	-0.082501	-0.014881	0.0047598	-0.021114	-0.011417	0.0095793
MW0164053	-0.11528	0.012114	0.11396	-0.12999	-0.071363	0.06486	0.10523	-0.027615
MEDN1250	-0.045977	0.053314	0.13424	-0.11579	0.078391	0.01798	0.025053	-0.095529
MW0168223	-0.002948	0.072541	-0.13077	0.097629	0.026184	-0.06311	0.067109	-0.17179
MW0163168	0.15635	-0.058066	0.041183	-0.06665	0.068566	-0.013854	0.036942	-0.0088139
ZINC14504167	0.19388	-0.060887	0.0064647	0.032324	-0.015281	-0.066747	0.062214	-0.00081123
MW0119291	0.14484	-0.094378	0.095788	0.0081316	0.030061	-0.071228	0.040064	-0.043068
ZINC32302230	-0.084909	0.086136	-0.06725	0.030471	0.051817	0.061834	-0.15849	0.024637
MW0003534	-0.060996	0.08404	-0.050542	0.087553	-0.06707	-0.026835	0.11291	-0.14475
MW0005078	-0.1337	0.011042	0.054373	0.064195	-0.1096	0.13815	-0.039732	0.015787
MW0146165	0.11755	-0.077167	-0.088203	0.15028	-0.048678	0.073469	0.090211	-0.0068051
MW0057601	-0.053002	0.086955	0.030402	-0.038166	-0.069385	0.02208	0.1372	-0.0064533
MW0166259	-0.10974	0.010982	0.018895	0.044947	-0.14091	0.13834	-0.035609	0.015112
MW0104661	-0.08945	0.023399	0.013979	-0.031044	0.20758	-0.010647	-0.10085	0.045468
MW0134342	0.12382	-0.06983	0.041231	-0.0086513	-0.10095	0.098098	-0.061037	-0.11665
MW0014473	0.058136	-0.090987	-0.011955	0.013531	0.081731	-0.13175	0.05437	-0.10062
MW0121802	-0.024055	-0.03383	-0.085633	0.033176	-0.099509	0.14787	-0.18356	-0.029243
MW0149274	0.14523	-0.087501	-8.4044e-05	-0.024387	0.046185	-0.054055	0.04617	-0.015184
MW0129190	-0.057836	0.12338	0.04706	-0.088342	-0.013652	0.0055251	0.080899	-0.054736
MW0120591	0.052699	-0.028778	-0.040258	-0.041816	0.073373	0.11184	-0.16877	0.022896
ZINC95909978	0.08292	-0.045937	0.052364	0.010945	-0.14355	0.11954	-0.11033	-0.083147
MW0165697	-0.035856	0.092452	0.084712	0.0047774	-0.017044	-0.045022	-0.027815	-0.019093
MW0001314	0.098229	-0.043466	0.027917	-0.15442	0.032163	0.086333	-0.056689	0.044497
MW0151055	0.096299	-0.10063	0.013319	-0.080871	0.099522	0.011553	-0.017899	0.10096
ZINC33831384	0.018129	-0.08378	0.15168	-0.15553	-0.031976	0.041278	0.093597	-0.098877
ZINC101511537	-0.078201	0.05601	0.020028	0.16482	-0.12525	-0.0014824	-0.098505	-0.051797
MW0071068	0.1067	-0.062864	0.0095534	-0.044664	-0.066508	-0.012841	-0.084688	0.059269
MW0109483	0.17348	-0.035444	0.031499	-0.028593	0.034673	0.083502	-0.034616	0.064637
MW0104575	0.027726	-0.049062	-0.13706	-0.060208	0.0030244	0.16242	-0.050934	-0.1434
