# Supplementary material for: Multi-omics reveal the neuroprotective mechanisms of Xinshubao tablet against scopolamine-induced cognitive dysfunction in mice
Source: Front Pharmacol. 2025 Jul 4;16:1596728. doi: 10.3389/fphar.2025.1596728 (PMC12271746; doi:10.3389/fphar.2025.1596728)
Supplement: Supplementary file 1 [file DataSheet3.zip › Plasma metabolomics analysis/PLS-DA/plsda_vip (1).csv]

	Comp. 1	Comp. 2	Comp. 3	Comp. 4	Comp. 5	Comp. 6	Comp. 7	Comp. 8
MW0062324	2.7289	2.2003	2.0807	2.0655	2.0634	2.0626	2.0625	2.0624
MW0148082	2.6034	2.1002	1.9862	1.9722	1.9695	1.9687	1.9685	1.9683
MW0138165	2.3356	1.8831	1.8065	1.8018	1.8005	1.7998	1.7994	1.7993
MW0122903	2.2713	1.839	1.771	1.7625	1.7602	1.7595	1.7592	1.759
MW0060396	2.2326	1.8031	1.7086	1.701	1.6989	1.6983	1.6981	1.6979
MW0115144	2.136	1.7358	1.6432	1.6334	1.6315	1.6309	1.6313	1.6312
MW0003460	2.1133	1.7059	1.6147	1.6046	1.603	1.6024	1.6029	1.6028
MW0125752	2.0105	1.6216	1.5535	1.5483	1.5463	1.5457	1.5456	1.5456
MW0109483	1.9888	1.6209	1.5412	1.5295	1.5287	1.5284	1.5281	1.528
MW0106119	1.8732	1.515	1.4575	1.4466	1.4452	1.445	1.445	1.4452
ZINC14504167	1.7655	1.5057	1.4246	1.414	1.4123	1.4118	1.4115	1.4114
ZINC13548595	1.7318	1.4057	1.3296	1.3211	1.3223	1.3218	1.3216	1.3218
MW0006168	1.7132	1.4125	1.3357	1.3281	1.3263	1.3262	1.3262	1.3262
MW0162681	1.7006	1.5947	1.6784	1.6746	1.6724	1.6726	1.6723	1.6724
MW0159852	1.6701	1.3727	1.3066	1.3001	1.2983	1.2979	1.2976	1.2975
MW0155653	1.6434	1.3564	1.2891	1.2847	1.2834	1.2831	1.2828	1.2826
FDATN01519	1.6261	1.3329	1.2749	1.2662	1.2652	1.2653	1.2651	1.265
MW0124256	1.6125	1.3488	1.2812	1.2715	1.2704	1.2705	1.2702	1.2702
MEDL02760	1.5701	1.2702	1.3502	1.3432	1.3481	1.3477	1.3474	1.3473
FDATN00100	1.5697	1.2919	1.226	1.2295	1.2303	1.2311	1.2309	1.2308
MW0001331	1.5369	1.2586	1.2124	1.2041	1.205	1.2047	1.2045	1.2044
MW0129758	1.5233	1.2618	1.2006	1.1927	1.193	1.1927	1.1928	1.1928
MW0114852	1.4943	1.2679	1.2035	1.1949	1.1939	1.1935	1.1932	1.1931
MW0005078	1.467	1.2022	1.1821	1.1753	1.1742	1.1745	1.1743	1.1742
MW0147019	1.4349	1.1671	1.1554	1.1472	1.1485	1.1489	1.1486	1.1486
MW0124336	1.4238	1.3047	1.2422	1.2333	1.2316	1.2312	1.2309	1.2308
MW0119906	1.4082	1.1775	1.1165	1.1083	1.114	1.1136	1.1134	1.1133
MW0169017	1.4025	1.1995	1.1351	1.1265	1.1252	1.1254	1.1253	1.1252
MW0111130	1.3799	1.1337	1.2835	1.2752	1.2756	1.2766	1.2767	1.2766
MW0163126	1.3779	1.4831	1.5361	1.5244	1.5224	1.5218	1.5219	1.5218
MW0156390	1.3757	1.1652	1.1048	1.1026	1.1015	1.1013	1.1011	1.101
MW0063578	1.3716	1.2924	1.2298	1.2213	1.2197	1.2192	1.2189	1.2188
MW0143720	1.3592	1.2144	1.1883	1.2163	1.215	1.2153	1.2151	1.2153
MW0154479	1.3395	1.1633	1.1168	1.1175	1.1159	1.1158	1.1156	1.1155
MW0014466	1.3373	1.15	1.0901	1.0828	1.0861	1.0856	1.0855	1.0854
MW0163168	1.3348	1.1627	1.1067	1.1	1.0996	1.0992	1.0989	1.0989
MW0003761	1.3346	1.2612	1.2029	1.1949	1.1933	1.1929	1.1926	1.1925
MW0165697	1.3283	1.4062	1.3765	1.3665	1.3652	1.3648	1.3645	1.3644
MW0129190	1.3276	1.5105	1.4301	1.4263	1.4244	1.4239	1.4237	1.4236
MW0107795	1.3264	1.0699	1.0414	1.0389	1.0385	1.0381	1.039	1.0389
MW0001556	1.3148	1.2483	1.2168	1.2075	1.2058	1.2054	1.2051	1.205
MW0120697	1.2989	1.2033	1.1651	1.1574	1.1559	1.1555	1.1553	1.1553
MW0166259	1.2913	1.0496	0.99826	0.99086	0.99089	0.99159	0.99141	0.99132
MW0133760	1.2445	1.0474	1.0488	1.0446	1.0434	1.0441	1.044	1.044
MW0111905	1.2352	1.1143	1.0541	1.091	1.0895	1.0891	1.0891	1.0891
MW0121802	1.2304	1.0855	1.1073	1.099	1.0998	1.0993	1.1009	1.1009
MW0141493	1.2272	1.101	1.0807	1.0727	1.0721	1.0717	1.0714	1.0713
MW0011908	1.2221	1.0547	1.0146	1.007	1.0066	1.0067	1.0067	1.0067
MEDP1390	1.2167	1.1214	1.0683	1.0604	1.0602	1.0602	1.06	1.0599
MW0104743	1.2036	1.2727	1.2547	1.2652	1.2662	1.2658	1.2655	1.2654
MW0164053	1.1999	0.99159	0.98672	1.0038	1.0025	1.0034	1.0037	1.0036
MEDN0207	1.172	1.2924	1.2651	1.2618	1.2604	1.26	1.2598	1.2597
MW0147764	1.1692	1.0032	1.0652	1.0576	1.0564	1.0566	1.0564	1.0564
MW0005451	1.1574	1.3688	1.331	1.323	1.3211	1.3206	1.3203	1.3202
MW0063531	1.1518	1.1761	1.1274	1.1288	1.1273	1.127	1.1268	1.1268
MW0000008	1.1406	1.3121	1.3194	1.3129	1.3111	1.3107	1.3104	1.3103
MW0146508	1.1326	1.0199	0.99111	0.98757	0.99579	0.99541	0.99545	0.99537
MW0144595	1.1122	1.0775	1.0225	1.0304	1.0293	1.0289	1.0289	1.0288
MW0155517	1.1017	0.91708	0.87664	0.87128	0.88184	0.88167	0.8816	0.88157
MEDN1709	1.0838	1.0578	1.0536	1.0456	1.0441	1.0441	1.0439	1.0439
FDATP01768	1.0685	0.93077	0.87998	0.8887	0.88903	0.88908	0.88891	0.88921
MW0103330	1.0662	1.1056	1.0734	1.0753	1.0739	1.0735	1.0734	1.0733
MW0117324	1.0599	1.2836	1.2265	1.2237	1.2232	1.2227	1.2225	1.2225
MW0148519	1.0467	0.85426	1.0325	1.0299	1.0349	1.0345	1.0342	1.0345
FDATN00199	1.0349	1.285	1.2744	1.2665	1.2648	1.2643	1.264	1.2639
MW0049183	1.0278	1.2367	1.1979	1.19	1.1888	1.1883	1.1882	1.1881
MW0138096	1.0276	0.90431	0.87168	0.8672	0.86646	0.86676	0.86655	0.86648
MW0126563	1.0216	1.2396	1.1908	1.1857	1.1845	1.184	1.1838	1.1837
MW0014084	1.0066	1.0266	0.97102	0.96365	0.96247	0.96238	0.96215	0.96206
MW0142242	1.0025	1.249	1.2434	1.2375	1.2361	1.2356	1.2353	1.2352
MW0141907	1.0025	1.0579	1.0027	1.0135	1.0128	1.0124	1.0125	1.0127
MW0063789	0.99106	0.91748	0.8688	0.88257	0.88142	0.88113	0.88115	0.88107
MW0142297	0.98501	1.2646	1.2161	1.2085	1.2068	1.2065	1.2062	1.2061
MW0168812	0.98452	0.97119	1.0509	1.0435	1.0432	1.0428	1.0436	1.0437
FDATP01008	0.98071	0.94969	0.96272	0.95644	0.95525	0.9551	0.95603	0.95623
MW0015145	0.97991	0.79284	0.75882	0.75778	0.7599	0.76201	0.76184	0.76187
MEDP1645	0.96435	1.2623	1.2022	1.2034	1.2018	1.2014	1.2011	1.201
MW0104575	0.96217	1.0266	1.1923	1.1846	1.1837	1.1838	1.184	1.1841
MW0106043	0.96159	0.92954	0.98437	0.97685	0.97566	0.97529	0.97512	0.97507
MW0144986	0.95582	0.94448	0.93346	0.92672	0.92776	0.92791	0.92772	0.92777
MW0168639	0.94065	1.2031	1.2125	1.2038	1.2021	1.2016	1.2014	1.2013
MEDN0621	0.93843	1.1959	1.212	1.2031	1.2014	1.2009	1.2007	1.2006
MW0168280	0.93276	1.0447	0.9977	1.0222	1.0241	1.0243	1.024	1.0239
MW0115332	0.9322	1.2297	1.2218	1.2156	1.2139	1.2134	1.2131	1.213
MW0002826	0.91931	0.92441	0.894	0.90465	0.91166	0.91269	0.91266	0.91277
MW0123079	0.89615	1.0377	1.1757	1.1675	1.1661	1.1657	1.1656	1.1655
MW0012651	0.88929	0.9184	0.969	0.96159	0.96034	0.96062	0.96041	0.96043
FDATN00598	0.88372	0.83392	0.79525	0.78918	0.791	0.79121	0.792	0.79203
MW0161675	0.86928	1.1724	1.1835	1.1749	1.1733	1.1729	1.1726	1.1725
MW0168223	0.85285	0.81831	0.89148	0.89965	0.89843	0.89837	0.89817	0.89837
MW0111252	0.84107	1.0376	0.9836	1.0029	1.0016	1.0012	1.0011	1.0011
MW0130443	0.83755	0.85566	0.97944	0.9729	0.97159	0.97164	0.97142	0.97157
ZINC33831384	0.83134	0.86069	0.92416	0.95483	0.95352	0.95352	0.95337	0.95351
MW0013263	0.82881	0.68997	0.73813	0.75365	0.7528	0.75463	0.75475	0.75483
MW0105396	0.82128	0.94292	0.94653	0.93986	0.93855	0.93866	0.93846	0.9384
MW0149295	0.81331	0.84501	0.87308	0.87887	0.8821	0.88238	0.8844	0.88437
MW0116769	0.81286	0.77502	0.73829	0.74652	0.74555	0.74686	0.74669	0.74662
MW0119291	0.80201	0.89794	0.96276	0.95545	0.95413	0.95402	0.95382	0.95376
MW0109805	0.78529	0.97334	0.93217	0.92678	0.92581	0.92551	0.92591	0.92585
MW0057601	0.77378	0.98104	0.9301	0.92578	0.9245	0.92508	0.92562	0.92555
MW0005933	0.7682	0.70128	0.75314	0.74894	0.74874	0.74853	0.7488	0.74874
MW0054787	0.76631	0.70232	0.66878	0.69394	0.69344	0.69389	0.69379	0.69391
MW0014128	0.76207	0.72723	0.69298	0.69006	0.69016	0.69086	0.69074	0.69172
MW0104661	0.7602	0.66325	0.64499	0.64591	0.65793	0.65806	0.65824	0.65829
MW0103024	0.7549	0.80032	0.80455	0.84953	0.85635	0.85731	0.85712	0.85715
MW0166784	0.75023	0.81092	0.83153	0.82592	0.82491	0.8247	0.82454	0.8246
MEDP0046	0.74777	0.87357	0.92086	0.91383	0.9127	0.91296	0.91275	0.91279
MW0052362	0.74436	1.1479	1.0938	1.0887	1.0872	1.0868	1.0869	1.0868
MW0014473	0.72808	0.96875	0.91601	0.90991	0.90877	0.90931	0.90921	0.90913
MW0123113	0.72195	0.84081	0.89057	0.88378	0.88271	0.88248	0.88234	0.88226
MW0121658	0.70751	0.78551	0.83356	0.84049	0.84953	0.84953	0.84945	0.84978
MW0123796	0.69995	0.77989	0.77674	0.77114	0.77054	0.77025	0.77052	0.77048
MW0054643	0.69821	0.69993	0.83479	0.84141	0.84024	0.83991	0.84015	0.84049
MW0118774	0.69773	0.73662	0.85014	0.84798	0.84696	0.8467	0.84653	0.8467
MW0145120	0.67523	0.98207	1.0095	1.0023	1.001	1.0007	1.0005	1.0004
MW0134342	0.65915	0.76173	0.72856	0.72752	0.72903	0.72886	0.72928	0.72933
MW0053741	0.65767	0.56176	0.61608	0.61351	0.61413	0.61446	0.61432	0.61514
MW0164189	0.6543	1.0201	1.0476	1.0445	1.0434	1.0431	1.0429	1.0428
MW0105040	0.64962	0.93828	0.97933	0.97209	0.97097	0.97066	0.97052	0.97043
MW0006590	0.64943	0.73352	0.69506	0.69033	0.68955	0.69114	0.69125	0.69127
MW0126051	0.64174	0.5921	0.56178	0.56328	0.56483	0.5656	0.56552	0.56612
ZINC189892	0.62615	0.69904	0.71723	0.73488	0.73635	0.73611	0.73596	0.73613
MEDN1250	0.61699	0.80263	0.89998	0.90378	0.90447	0.90411	0.90393	0.90403
MW0015275	0.61649	0.70325	0.72484	0.72651	0.73212	0.73249	0.73342	0.73389
MW0121221	0.61598	0.79787	0.82695	0.83285	0.83206	0.83331	0.83332	0.83327
MW0012863	0.60489	0.68377	0.68468	0.69641	0.69621	0.69605	0.69605	0.69611
ZINC3800039	0.60102	0.62872	0.60914	0.65769	0.66165	0.66139	0.66199	0.66193
MW0001314	0.59786	0.62369	0.59516	0.62725	0.62877	0.6291	0.62901	0.62904
MW0062089	0.58778	0.84095	0.82579	0.81999	0.81887	0.81904	0.81901	0.81899
MW0169780	0.58303	0.77819	1.0359	1.0379	1.0368	1.0368	1.0368	1.0368
MW0123944	0.57963	0.63014	0.61711	0.61243	0.61875	0.61859	0.61925	0.61947
MW0012560	0.57723	0.48174	0.45641	0.47074	0.47483	0.47545	0.47547	0.47544
MW0113854	0.57029	0.7693	1.086	1.0785	1.0771	1.0767	1.0764	1.0763
MW0149274	0.56671	0.87177	0.8244	0.81829	0.81747	0.8172	0.81712	0.81704
MW0106770	0.54023	0.84162	0.8862	0.87954	0.87834	0.87838	0.87818	0.87828
MEDP1589	0.52946	0.62267	0.84591	0.8406	0.83987	0.84085	0.84067	0.84085
ZINC95909978	0.52214	0.5321	0.52848	0.53066	0.53786	0.53782	0.53909	0.53907
MW0117090	0.507	0.84422	0.79843	0.79859	0.79797	0.79774	0.79781	0.79783
MW0156404	0.50314	0.76683	0.81046	0.83656	0.83747	0.83716	0.83802	0.838
MW0001321	0.49573	0.63536	0.90066	0.89402	0.89313	0.89467	0.89452	0.8946
MW0140737	0.47683	0.98994	1.0088	1.0105	1.0107	1.0103	1.0102	1.0102
MW0003534	0.4622	0.75704	0.72687	0.72933	0.72953	0.72927	0.72939	0.72952
MW0138496	0.44277	0.86702	0.83613	0.83241	0.83451	0.83447	0.83433	0.83428
MW0161572	0.41101	0.76018	1.1923	1.1833	1.1817	1.1818	1.1816	1.1822
MW0062189	0.40853	0.84005	0.80418	0.79841	0.79814	0.79816	0.79815	0.79819
MW0157938	0.39892	0.67104	0.8435	0.91502	0.91451	0.91552	0.91531	0.91527
MW0002192	0.39831	0.63976	0.60486	0.6009	0.60487	0.60471	0.6055	0.60554
MW0017048	0.3848	0.62387	0.6128	0.62296	0.62247	0.62225	0.62429	0.62425
MW0137433	0.37728	0.61812	0.73626	0.73599	0.73536	0.7352	0.73503	0.73499
MW0126120	0.37675	0.76677	0.73716	0.76293	0.77086	0.7707	0.77054	0.77054
MW0071068	0.37111	0.64187	0.61582	0.62922	0.63177	0.63167	0.6316	0.63184
MW0123306	0.36098	0.49542	0.63444	0.6711	0.67668	0.67642	0.67805	0.6781
MW0005577	0.35353	0.8548	0.86991	0.86868	0.86778	0.86774	0.8678	0.86795
MW0122547	0.34564	0.72591	0.72063	0.71514	0.71708	0.71698	0.71683	0.71697
MW0056883	0.34113	0.8794	0.98009	0.97618	0.97519	0.9753	0.9751	0.97517
MW0115262	0.32966	0.84347	0.80593	0.80618	0.80558	0.80529	0.80536	0.80531
MW0151055	0.32742	0.88137	0.83339	0.82842	0.83173	0.83146	0.83128	0.83133
MW0001272	0.31894	0.62288	0.59086	0.59221	0.59138	0.59239	0.59228	0.59226
MW0148800	0.31518	0.45382	0.45274	0.48664	0.48616	0.48998	0.49015	0.49014
MW0005943	0.31506	0.56552	0.56419	0.57984	0.57927	0.57925	0.57962	0.57969
MEDL02284	0.31439	0.72766	0.68799	0.68568	0.68589	0.68594	0.68581	0.68594
MW0004545	0.30643	0.34152	0.33895	0.35143	0.3656	0.36546	0.36789	0.36792
ZINC95913836	0.30255	0.46785	0.5588	0.55798	0.5633	0.56358	0.56404	0.56411
MW0054616	0.29821	0.37992	0.46564	0.47278	0.47213	0.47545	0.47588	0.47595
MW0125196	0.29815	0.46252	0.55422	0.5548	0.55801	0.56596	0.56591	0.56594
MW0125208	0.27935	0.92742	0.92566	0.91996	0.91896	0.9187	0.91866	0.91858
MW0147092	0.27664	0.62426	0.69531	0.76573	0.76728	0.76764	0.76751	0.76746
MW0143684	0.26996	0.73281	0.69507	0.69546	0.69534	0.69542	0.69531	0.69541
MW0146165	0.26758	0.72831	0.69979	0.75072	0.74994	0.75129	0.75146	0.75142
MW0001512	0.25938	0.56982	0.68207	0.68026	0.67953	0.67972	0.67997	0.67991
MW0142013	0.25938	0.68783	0.95488	0.96865	0.96767	0.96773	0.96751	0.96742
MW0001806	0.25299	0.73165	0.70077	0.72479	0.72538	0.72686	0.72691	0.72686
MW0194055	0.24741	0.94915	0.95191	0.94483	0.94429	0.94397	0.94395	0.94396
MW0103327	0.24138	0.76221	0.87982	0.87823	0.87705	0.8768	0.8766	0.87653
MW0063711	0.24077	0.6961	0.66562	0.67119	0.67591	0.67834	0.68002	0.67998
MW0164271	0.22915	0.30291	0.38409	0.38118	0.38676	0.38836	0.38827	0.38826
MW0147715	0.22755	0.57363	0.54883	0.54589	0.54731	0.54758	0.54909	0.54929
MW0006604	0.21788	0.72229	0.76059	0.75547	0.75553	0.75571	0.75556	0.75566
MW0123125	0.21057	0.34453	0.39708	0.46324	0.46287	0.46294	0.46364	0.46368
MW0142636	0.19004	0.43587	0.72931	0.72399	0.72359	0.72432	0.72486	0.7251
MW0120561	0.18968	0.50454	0.50751	0.50479	0.50564	0.50801	0.50863	0.50861
MW0005838	0.16915	0.71295	0.76168	0.76655	0.76801	0.76797	0.7678	0.76774
MW0017085	0.13962	0.2702	0.64273	0.70096	0.70076	0.70055	0.70114	0.70121
MW0007588	0.13749	0.8888	0.84354	0.8376	0.83923	0.8393	0.83914	0.83942
MW0149522	0.13259	0.47625	0.47496	0.50238	0.52304	0.52285	0.52286	0.523
MEDL01915	0.12721	0.74652	0.81532	0.81167	0.81065	0.81061	0.81043	0.81036
MW0120591	0.11973	0.32658	0.36074	0.35798	0.36376	0.36377	0.36573	0.36605
MW0063520	0.11772	0.63817	0.60654	0.72588	0.72498	0.72489	0.72475	0.72471
MW0143817	0.11072	0.73449	0.72879	0.72627	0.72561	0.72555	0.72555	0.72549
MW0017091	0.10646	0.24043	0.72029	0.7455	0.74488	0.74489	0.74566	0.74564
ZINC32302230	0.080964	0.64178	0.64831	0.64875	0.64844	0.64825	0.64929	0.64933
MW0009759	0.076778	0.66845	0.63682	0.63754	0.63724	0.63793	0.63778	0.63788
MW0154305	0.063902	0.32983	0.37018	0.3737	0.37521	0.37864	0.37904	0.37904
MW0129596	0.060875	0.82192	0.80167	0.79556	0.79487	0.79493	0.79499	0.79507
MW0008120	0.057103	0.71238	0.67507	0.67292	0.67241	0.67258	0.67242	0.67239
MW0110132	0.054823	1.0017	1.1021	1.0937	1.0928	1.0924	1.0922	1.0921
MW0054695	0.053588	0.19378	0.18349	0.1827	0.18244	0.19423	0.19649	0.19925
MW0106732	0.05234	0.56085	0.64887	0.64394	0.64305	0.644	0.64385	0.64396
MW0056735	0.048646	0.56258	0.72602	0.72048	0.7225	0.72259	0.72245	0.72238
MW0006527	0.021952	0.56408	0.64692	0.65397	0.65572	0.65545	0.65565	0.65563
MW0139836	0.021732	0.44509	0.50805	0.50486	0.50447	0.50482	0.5057	0.50566
ZINC101511537	0.01569	0.55897	0.57804	0.591	0.6054	0.60624	0.60743	0.60749
