# Supplementary material for: Multi-omics reveal the neuroprotective mechanisms of Xinshubao tablet against scopolamine-induced cognitive dysfunction in mice
Source: Front Pharmacol. 2025 Jul 4;16:1596728. doi: 10.3389/fphar.2025.1596728 (PMC12271746; doi:10.3389/fphar.2025.1596728)
Supplement: Supplementary file 2 [file DataSheet8.zip]

Archive with 5 entries (5 files):
- result.pdf
- result.png
- result_cor_result.xls
- result_correlation.xls
- result_pvalue.xls
