# Supplementary material for: Multi-omics reveal the neuroprotective mechanisms of Xinshubao tablet against scopolamine-induced cognitive dysfunction in mice
Source: Front Pharmacol. 2025 Jul 4;16:1596728. doi: 10.3389/fphar.2025.1596728 (PMC12271746; doi:10.3389/fphar.2025.1596728)
Supplement: Supplementary file 2 [file DataSheet8.zip › result_cor_result.xls]

ID1	ID2	r	p
c_Bacteroidia	Escape latency	0.162393162393162	0.418351718988122
c_Bacteroidia	Platform crosssing No.	0.0831554931307024	0.680076879049589
c_Bacteroidia	Spontaneous altearion	-0.3887023081966	0.0450948672326863
c_Bacteroidia	Time in target quadrant	-0.104395604395604	0.604313944415096
f_Eggerthellaceae	Escape latency	-0.449091746951088	0.0187800222496869
f_Eggerthellaceae	Platform crosssing No.	0.362731664892948	0.0629524726946157
f_Eggerthellaceae	Spontaneous altearion	0.2139257926909	0.283963858027782
f_Eggerthellaceae	Time in target quadrant	0.560525117200679	0.00235744402630959
f_Lachnospiraceae	Escape latency	0.423076923076923	0.0278935421228098
f_Lachnospiraceae	Platform crosssing No.	-0.193406596382645	0.333751997762831
f_Lachnospiraceae	Spontaneous altearion	-0.149923671111179	0.455427096473516
f_Lachnospiraceae	Time in target quadrant	-0.157509157509158	0.43267025300922
f_Lactobacillaceae	Escape latency	-0.209401709401709	0.294511983145086
f_Lactobacillaceae	Platform crosssing No.	0.155410453454009	0.43890381551645
f_Lactobacillaceae	Spontaneous altearion	0.427480935958555	0.0261394273148209
f_Lactobacillaceae	Time in target quadrant	0.176434676434676	0.378677481182663
f_Prevotellaceae	Escape latency	0.152625152625153	0.447250936132215
f_Prevotellaceae	Platform crosssing No.	-0.0601086523379235	0.765837640735349
f_Prevotellaceae	Spontaneous altearion	-0.460152693206816	0.0157300528157188
f_Prevotellaceae	Time in target quadrant	-0.237484737484737	0.232958346275308
g_Alloprevotella	Escape latency	0.0489672659145568	0.808356495695484
g_Alloprevotella	Platform crosssing No.	0.0226384899523269	0.910759280859906
g_Alloprevotella	Spontaneous altearion	-0.397368260033107	0.0401239863483914
g_Alloprevotella	Time in target quadrant	-0.106503803364161	0.596991913018287
g_Enterococcus	Escape latency	-0.774331993669945	0.00000214202047066854
g_Enterococcus	Platform crosssing No.	0.341707666287649	0.0810725653258718
g_Enterococcus	Spontaneous altearion	0.155739003137682	0.437924774756852
g_Enterococcus	Time in target quadrant	0.501146199533824	0.00774859723390502
g_Helicobacter	Escape latency	0.411603072622951	0.0329138605340323
g_Helicobacter	Platform crosssing No.	-0.273063851426255	0.168173066094718
g_Helicobacter	Spontaneous altearion	-0.145998778252902	0.467445264182807
g_Helicobacter	Time in target quadrant	-0.155419854573503	0.438875784857531
g_unidentified_Lachnospiraceae	Escape latency	0.495726495726496	0.00855070100405799
g_unidentified_Lachnospiraceae	Platform crosssing No.	-0.0654031968443727	0.745853849556125
g_unidentified_Lachnospiraceae	Spontaneous altearion	-0.191145047078611	0.339544041598204
g_unidentified_Lachnospiraceae	Time in target quadrant	-0.19047619047619	0.341268565838096
k_Bacteria;p_Bacteroidota	Escape latency	0.162393162393162	0.418351718988122
k_Bacteria;p_Bacteroidota	Platform crosssing No.	0.0831554931307024	0.680076879049589
k_Bacteria;p_Bacteroidota	Spontaneous altearion	-0.3887023081966	0.0450948672326863
k_Bacteria;p_Bacteroidota	Time in target quadrant	-0.104395604395604	0.604313944415096
o_Bacteroidales	Escape latency	0.162393162393162	0.418351718988122
o_Bacteroidales	Platform crosssing No.	0.0831554931307024	0.680076879049589
o_Bacteroidales	Spontaneous altearion	-0.3887023081966	0.0450948672326863
o_Bacteroidales	Time in target quadrant	-0.104395604395604	0.604313944415096
o_Coriobacteriales	Escape latency	-0.420088540995716	0.0291371239717176
o_Coriobacteriales	Platform crosssing No.	0.315540726952818	0.108872482187849
o_Coriobacteriales	Spontaneous altearion	0.199877846275795	0.317511592138602
o_Coriobacteriales	Time in target quadrant	0.563883383153406	0.00218942800401857
o_Lactobacillales	Escape latency	-0.233211233211233	0.241723620100829
o_Lactobacillales	Platform crosssing No.	0.142018370290638	0.479799819110752
o_Lactobacillales	Spontaneous altearion	0.406717576211996	0.0352605795290918
o_Lactobacillales	Time in target quadrant	0.175213675213675	0.3820383387908
o_unidentified_Clostridia	Escape latency	0.440781440781441	0.0213774061413767
o_unidentified_Clostridia	Platform crosssing No.	-0.167245317644896	0.404389723643947
o_unidentified_Clostridia	Spontaneous altearion	-0.170076343806368	0.396365957748631
o_unidentified_Clostridia	Time in target quadrant	-0.17032967032967	0.395652399889707
p_Actinobacteriota	Escape latency	-0.356532356532356	0.0679325592989151
p_Actinobacteriota	Platform crosssing No.	0.266595888089443	0.178883287050865
p_Actinobacteriota	Spontaneous altearion	0.24977100401007	0.208947442919112
p_Actinobacteriota	Time in target quadrant	0.502442002442002	0.00756648698854131
p_Firmicutes	Escape latency	-0.112043964059177	0.577933567494721
p_Firmicutes	Platform crosssing No.	-0.0193124630514064	0.923829762877007
p_Firmicutes	Spontaneous altearion	0.386623916554861	0.0463565720705202
p_Firmicutes	Time in target quadrant	0.0909784776284326	0.651768551098619
s_Clostridiales_bacterium_CIEAF_020	Escape latency	0.448923546872479	0.0188298970761839
s_Clostridiales_bacterium_CIEAF_020	Platform crosssing No.	-0.202219635244018	0.311756579085319
s_Clostridiales_bacterium_CIEAF_020	Spontaneous altearion	-0.149228656086256	0.457543282641547
s_Clostridiales_bacterium_CIEAF_020	Time in target quadrant	-0.262330154260857	0.186202074921656
s_Faecalibacterium_prausnitzii	Escape latency	0.34672379135328	0.076426311564516
s_Faecalibacterium_prausnitzii	Platform crosssing No.	-0.161451140121293	0.421092884792909
s_Faecalibacterium_prausnitzii	Spontaneous altearion	-0.398777734786669	0.0393584325198845
s_Faecalibacterium_prausnitzii	Time in target quadrant	-0.257828088019531	0.194148842653026
s_Helicobacter_rodentium	Escape latency	0.493284493284493	0.00893422620330295
s_Helicobacter_rodentium	Platform crosssing No.	-0.407368483202093	0.0349404031446985
s_Helicobacter_rodentium	Spontaneous altearion	-0.0213740467979277	0.915725749309151
s_Helicobacter_rodentium	Time in target quadrant	-0.186813186813187	0.350805974876726
