# Supplementary material for: Multi-omics reveal the neuroprotective mechanisms of Xinshubao tablet against scopolamine-induced cognitive dysfunction in mice
Source: Front Pharmacol. 2025 Jul 4;16:1596728. doi: 10.3389/fphar.2025.1596728 (PMC12271746; doi:10.3389/fphar.2025.1596728)
Supplement: Supplementary file 2 [file DataSheet8.zip › result_correlation.xls]

Correlation	Escape latency	Spontaneous altearion	Time in target quadrant	Platform crosssing No.
f_Prevotellaceae	0.152625152625153	-0.460152693206816	-0.237484737484737	-0.0601086523379235
g_Alloprevotella	0.0489672659145568	-0.397368260033107	-0.106503803364161	0.0226384899523269
c_Bacteroidia	0.162393162393162	-0.3887023081966	-0.104395604395604	0.0831554931307024
o_Bacteroidales	0.162393162393162	-0.3887023081966	-0.104395604395604	0.0831554931307024
k_Bacteria;p_Bacteroidota	0.162393162393162	-0.3887023081966	-0.104395604395604	0.0831554931307024
s_Helicobacter_rodentium	0.493284493284493	-0.0213740467979277	-0.186813186813187	-0.407368483202093
s_Faecalibacterium_prausnitzii	0.34672379135328	-0.398777734786669	-0.257828088019531	-0.161451140121293
g_unidentified_Lachnospiraceae	0.495726495726496	-0.191145047078611	-0.19047619047619	-0.0654031968443727
g_Helicobacter	0.411603072622951	-0.145998778252902	-0.155419854573503	-0.273063851426255
s_Clostridiales_bacterium_CIEAF_020	0.448923546872479	-0.149228656086256	-0.262330154260857	-0.202219635244018
o_unidentified_Clostridia	0.440781440781441	-0.170076343806368	-0.17032967032967	-0.167245317644896
f_Lachnospiraceae	0.423076923076923	-0.149923671111179	-0.157509157509158	-0.193406596382645
p_Firmicutes	-0.112043964059177	0.386623916554861	0.0909784776284326	-0.0193124630514064
f_Lactobacillaceae	-0.209401709401709	0.427480935958555	0.176434676434676	0.155410453454009
o_Lactobacillales	-0.233211233211233	0.406717576211996	0.175213675213675	0.142018370290638
g_Enterococcus	-0.774331993669945	0.155739003137682	0.501146199533824	0.341707666287649
p_Actinobacteriota	-0.356532356532356	0.24977100401007	0.502442002442002	0.266595888089443
o_Coriobacteriales	-0.420088540995716	0.199877846275795	0.563883383153406	0.315540726952818
f_Eggerthellaceae	-0.449091746951088	0.2139257926909	0.560525117200679	0.362731664892948
