# Supplementary material for: Multi-omics reveal the neuroprotective mechanisms of Xinshubao tablet against scopolamine-induced cognitive dysfunction in mice
Source: Front Pharmacol. 2025 Jul 4;16:1596728. doi: 10.3389/fphar.2025.1596728 (PMC12271746; doi:10.3389/fphar.2025.1596728)
Supplement: Supplementary file 2 [file DataSheet8.zip › result_pvalue.xls]

Pvalue	Escape latency	Spontaneous altearion	Time in target quadrant	Platform crosssing No.
f_Prevotellaceae	0.447250936132215	0.0157300528157188	0.232958346275308	0.765837640735349
g_Alloprevotella	0.808356495695484	0.0401239863483914	0.596991913018287	0.910759280859906
c_Bacteroidia	0.418351718988122	0.0450948672326863	0.604313944415096	0.680076879049589
o_Bacteroidales	0.418351718988122	0.0450948672326863	0.604313944415096	0.680076879049589
k_Bacteria;p_Bacteroidota	0.418351718988122	0.0450948672326863	0.604313944415096	0.680076879049589
s_Helicobacter_rodentium	0.00893422620330295	0.915725749309151	0.350805974876726	0.0349404031446985
s_Faecalibacterium_prausnitzii	0.076426311564516	0.0393584325198845	0.194148842653026	0.421092884792909
g_unidentified_Lachnospiraceae	0.00855070100405799	0.339544041598204	0.341268565838096	0.745853849556125
g_Helicobacter	0.0329138605340323	0.467445264182807	0.438875784857531	0.168173066094718
s_Clostridiales_bacterium_CIEAF_020	0.0188298970761839	0.457543282641547	0.186202074921656	0.311756579085319
o_unidentified_Clostridia	0.0213774061413767	0.396365957748631	0.395652399889707	0.404389723643947
f_Lachnospiraceae	0.0278935421228098	0.455427096473516	0.43267025300922	0.333751997762831
p_Firmicutes	0.577933567494721	0.0463565720705202	0.651768551098619	0.923829762877007
f_Lactobacillaceae	0.294511983145086	0.0261394273148209	0.378677481182663	0.43890381551645
o_Lactobacillales	0.241723620100829	0.0352605795290918	0.3820383387908	0.479799819110752
g_Enterococcus	0.00000214202047066854	0.437924774756852	0.00774859723390502	0.0810725653258718
p_Actinobacteriota	0.0679325592989151	0.208947442919112	0.00756648698854131	0.178883287050865
o_Coriobacteriales	0.0291371239717176	0.317511592138602	0.00218942800401857	0.108872482187849
f_Eggerthellaceae	0.0187800222496869	0.283963858027782	0.00235744402630959	0.0629524726946157
