# Supplementary material for: Multi-omics reveal the neuroprotective mechanisms of Xinshubao tablet against scopolamine-induced cognitive dysfunction in mice
Source: Front Pharmacol. 2025 Jul 4;16:1596728. doi: 10.3389/fphar.2025.1596728 (PMC12271746; doi:10.3389/fphar.2025.1596728)
Supplement: Supplementary file 4 [file DataSheet4.zip]

Archive with 6 entries (5 files):
- RNA-seq/GO-Model-Control.xlsx
- RNA-seq/GO-XSBH-Model.xlsx
- RNA-seq/KEGG-Model-Control.xlsx
- RNA-seq/KEGG-XSBH-Model-1.xlsx
- RNA-seq/RNA-seq.xlsx
- RNA-seq/
