# Supplementary material for: Multi-omics reveal the neuroprotective mechanisms of Xinshubao tablet against scopolamine-induced cognitive dysfunction in mice
Source: Front Pharmacol. 2025 Jul 4;16:1596728. doi: 10.3389/fphar.2025.1596728 (PMC12271746; doi:10.3389/fphar.2025.1596728)
Supplement: Supplementary file 4 [file DataSheet4.zip › RNA-seq/GO-Model-Control.xlsx]

## Sheet: Sheet1
GOterm	subgroup	Enrichment score	pvalue	Count
Pattern specification process	Biological process	11.1539	7.01588e-12	25
Regionalization	Biological process	10.7333	1.8481e-11	22
multicellular organismal signaling	Biological process	8.76575	1.71494e-09	13
transmission of nerve impulse	Biological process	7.79722	1.59507e-08	10
monoamine transport	Biological process	7.18879	6.4745e-08	10
Dopaminergic neuron differentiation	Biological process	5.66919	2.14194e-06	6
neuropeptide signaling pathway	Biological process	4.74666	1.79203e-05	7
central nervous system neuron differentiation	Biological process	4.01249	9.71642e-05	10
positive regulation of fatty acid biosynthetic process	Biological process	3.97961	0.000104806	4
organic acid transport	Biological process	3.96152	0.000109264	12
haptoglobin-hemoglobin complex	Cellular component	5.0951	8.03332e-06	4
transcription regulator complex	Cellular component	3.75624	0.00017529	14
GABA-A receptor complex	Cellular component	3.10748	0.000780758	3
cytoplasmic side of plasma membrane	Cellular component	2.20313	0.00626424	6
integral component of nuclear inner membrane	Cellular component	2.10169	0.00791246	2
presynaptic active zone membrane	Cellular component	1.99599	0.0100928	3
axon terminus	Cellular component	1.94495	0.0113514	6
neuron projection terminus	Cellular component	1.7429	0.0180759	6
integral component of presynaptic active zone membrane	Cellular component	1.58194	0.0261856	2
synaptic membrane	Cellular component	1.38908	0.0408241	9
ligand-gated channel activity	Molecular function	6.95932	1.09819e-07	11
oxygen binding	Molecular function	5.29132	5.11301e-06	5
hemoglobin binding	Molecular function	5.20079	6.29806e-06	4
neuropeptide hormone activity	Molecular function	3.79465	0.000160454	4
peroxidase activity	Molecular function	3.74616	0.000179406	5
GABA-A receptor activity	Molecular function	3.08023	0.000831315	3
antioxidant activity	Molecular function	2.82233	0.00150545	5
neuropeptide receptor binding	Molecular function	2.33708	0.00460174	3
phospholipid scramblase activity	Molecular function	2.29369	0.00508522	2
transmitter-gated ion channel activity involved in regulation of postsynaptic membrane potential	Molecular function	1.82623	0.0149202	3
