# Supplementary material for: Multi-omics reveal the neuroprotective mechanisms of Xinshubao tablet against scopolamine-induced cognitive dysfunction in mice
Source: Front Pharmacol. 2025 Jul 4;16:1596728. doi: 10.3389/fphar.2025.1596728 (PMC12271746; doi:10.3389/fphar.2025.1596728)
Supplement: Supplementary file 4 [file DataSheet4.zip › RNA-seq/GO-XSBH-Model.xlsx]

## Sheet: Sheet1
	ID	GOterm	subgroup	Enrichment score	BgRatio	pvalue	p.adjust	qvalue	geneID	Count
	GO:0043270	positive regulation of ion transport	Biological process	4.49191	334/23328	3.2217e-05	0.0409603	0.0321058	Arc/Rgn/Il1a/Cxcl1/Chrna6/Ucn/Hcrt	7
	GO:0002691	regulation of cellular extravasation	Biological process	3.86456	37/23328	0.000136595	0.0570034	0.0446808	Selp/Sele/Il1a	3
	GO:0051971	positive regulation of transmission of nerve impulse	Biological process	3.49685	10/23328	0.00031853	0.0570034	0.0446808	Cartpt/Hcrt	2
	GO:0032105	negative regulation of response to extracellular stimulus	Biological process	3.02182	17/23328	0.000951004	0.064917	0.0508837	Cartpt/Ucn	2
	GO:0045653	negative regulation of megakaryocyte differentiation	Biological process	3.02182	17/23328	0.000951004	0.064917	0.0508837	H4c12/H4c17	2
	GO:0021766	hippocampus development	Biological process	2.97412	74/23328	0.00106139	0.064917	0.0508837	Btg2/Lmx1a/Kif14	3
	GO:0007611	learning or memory	Biological process	2.89243	299/23328	0.00128107	0.0710664	0.0557037	Btg2/Arc/Lmx1a/Ucn/Npas4	5
	GO:0033605	positive regulation of catecholamine secretion	Biological process	2.83616	21/23328	0.00145828	0.0715559	0.0560874	Cartpt/Chrna6	2
	GO:0007218	neuropeptide signaling pathway	Biological process	2.80039	85/23328	0.00158346	0.0715559	0.0560874	Cartpt/Ucn/Hcrt	3
	GO:0090322	regulation of superoxide metabolic process	Biological process	2.32424	38/23328	0.00473979	0.0798341	0.0625761	Rgn/Cxcl1	2
	GO:0098691	dopaminergic synapse	Cellular component	3.04631	16/23271	0.000898861	0.0763111	0.0645054	Slc6a3/Chrna6	2
	GO:0044815	DNA packaging complex	Cellular component	2.6074	96/23271	0.00246943	0.0763111	0.0645054	Ncapg/H4c12/H4c17	3
	GO:0042470	melanosome	Cellular component	2.46976	31/23271	0.00339034	0.0763111	0.0645054	Dct/Oca2	2
	GO:0045121	membrane raft	Cellular component	2.38275	379/23271	0.00414242	0.0763111	0.0645054	Slc6a3/Arc/Sele/Nphs2/Cd8a	5
	GO:0000788	nuclear nucleosome	Cellular component	2.29571	38/23271	0.0050616	0.0763111	0.0645054	H4c12/H4c17	2
	GO:0030141	secretory granule	Cellular component	2.27989	401/23271	0.00524943	0.0763111	0.0645054	Cartpt/Olfm4/Selp/Hcrt/Capn11	5
	GO:0000786	nucleosome	Cellular component	1.59846	88/23271	0.0252083	0.235316	0.198911	H4c12/H4c17	2
	GO:0099056	integral component of presynaptic membrane	Cellular component	1.37883	116/23271	0.0417989	0.24409	0.206328	Slc6a3/Chrna6	2
	GO:0005892	acetylcholine-gated channel complex	Cellular component	1.35872	16/23271	0.0437805	0.24409	0.206328	Chrna6	1
	GO:0098845	postsynaptic endosome	Cellular component	1.33298	17/23271	0.0464532	0.24409	0.206328	Arc	1
	GO:0048018	receptor ligand activity	Molecular function	4.10665	499/22669	7.82254e-05	0.014237	0.0116926	Ebi3/Cartpt/Il1a/Cga/Cxcl1/Ucn/Hcrt/Gdf1	8
	GO:0005125	cytokine activity	Molecular function	2.38316	231/22669	0.00413849	0.1009	0.0828673	Ebi3/Il1a/Cxcl1/Gdf1	4
	GO:0071855	neuropeptide receptor binding	Molecular function	2.38165	34/22669	0.00415289	0.1009	0.0828673	Ucn/Hcrt	2
	GO:0005231	excitatory extracellular ligand-gated ion channel activity	Molecular function	2.33285	36/22669	0.00464678	0.1009	0.0828673	P2rx5/Chrna6	2
	GO:0022803	passive transmembrane transporter activity	Molecular function	2.01283	461/22669	0.00970884	0.147251	0.120935	P2rx5/Chrna6/Tmc3/Slc26a7/Kcne4	5
	GO:0015378	sodium:chloride symporter activity	Molecular function	1.51389	11/22669	0.0306276	0.207176	0.17015	Slc6a3	1
	GO:0005338	nucleotide-sugar transmembrane transporter activity	Molecular function	1.44254	13/22669	0.0360962	0.207176	0.17015	Atp2a1	1
	GO:0016724	oxidoreductase activity	Molecular function	1.44254	13/22669	0.0360962	0.207176	0.17015	Hephl1	1
	GO:0022848	acetylcholine-gated cation-selective channel activity	Molecular function	1.35416	16/22669	0.0442422	0.207176	0.17015	Chrna6	1
	GO:0005149	interleukin-1 receptor binding	Molecular function	1.32843	17/22669	0.0469424	0.207176	0.17015	Il1a	1
