# Supplementary material for: Multi-omics reveal the neuroprotective mechanisms of Xinshubao tablet against scopolamine-induced cognitive dysfunction in mice
Source: Front Pharmacol. 2025 Jul 4;16:1596728. doi: 10.3389/fphar.2025.1596728 (PMC12271746; doi:10.3389/fphar.2025.1596728)
Supplement: Supplementary file 4 [file DataSheet4.zip › RNA-seq/KEGG-Model-Control.xlsx]

## Sheet: Sheet2
ID	Description	GeneRatio	BgRatio	pvalue	p.adjust	qvalue	geneID	Count
mmu04080	Neuroactive ligand-receptor interaction	23/102	390/9776	7.98021e-12	1.47634e-09	1.36924e-09	Avpr1a/Pomc/P2rx1/Gabrr2/Calcr/Oxt/Cga/P2rx2/Npvf/Pgr15l/Gabre/Gabrq/Agt/Npbwr1/Chrnb4/Lpar3/Avp/Ucn/Aplnr/Rln3/Ghsr/Gpr50/Ptgdr	23
mmu04950	Maturity onset diabetes of the young	5/102	27/9776	7.53727e-06	0.000697198	0.000646619	Hhex/Nr5a2/Nkx6-1/Foxa2/Gck	5
mmu00790	Folate biosynthesis	3/102	26/9776	0.00240842	0.0763354	0.0707976	Pcbd1/Akr1b8/Tph1	3
mmu04727	GABAergic synapse	5/102	90/9776	0.00244256	0.0763354	0.0707976	Gabrr2/Gnb3/Slc6a12/Gabre/Gabrq	5
mmu05032	Morphine addiction	5/102	92/9776	0.00268873	0.0763354	0.0707976	Gabrr2/Gnb3/Gabre/Gabrq/Kcnj5	5
mmu00052	Galactose metabolism	3/102	32/9776	0.0043913	0.101549	0.0941817	Lct/Akr1b8/Gck	3
mmu00260	Glycine, serine and threonine metabolism	3/102	40/9776	0.00823675	0.131982	0.122407	Aoc3/Alas2/Dao	3
mmu05144	Malaria	4/102	57/9776	0.00288837	0.0763354	0.0707976	Hbb-bs/Hba-a2/Hba-a1/Hbb-bt	4
mmu05143	African trypanosomiasis	4/102	39/9776	0.000694097	0.0428026	0.0396975	Hbb-bs/Hba-a2/Hba-a1/Hbb-bt	4
mmu00350	Tyrosine metabolism	3/102	40/9776	0.00823675	0.131982	0.122407	Aoc3/Ddc/Adh1	3
mmu05033	Nicotine addiction	3/102	40/9776	0.00823675	0.131982	0.122407	Gabrr2/Gabre/Gabrq	3
mmu04024	cAMP signaling pathway	7/102	224/9776	0.00885511	0.131982	0.122407	Pomc/Cnga3/Oxt/Cga/Cngb1/Pln/Ghsr	7
mmu05202	Transcriptional misregulation in cancer	7/102	226/9776	0.00927442	0.131982	0.122407	Pax3/Pax5/Hhex/Ntrk1/Pax7/Baiap3/Fev	7
mmu04726	Serotonergic synapse	5/102	136/9776	0.013752	0.181723	0.16854	Ddc/Gnb3/Slc18a2/Kcnj5/Tph1	5
mmu04270	Vascular smooth muscle contraction	5/102	144/9776	0.0172251	0.212443	0.197031	Avpr1a/Pla2g2c/Agt/Avp/Actg2	5
mmu04072	Phospholipase D signaling pathway	5/102	149/9776	0.0196678	0.216528	0.200819	Avpr1a/Agt/Lpar3/Avp/Dgkk	5
mmu00360	Phenylalanine metabolism	2/102	21/9776	0.0198971	0.216528	0.200819	Aoc3/Ddc	2
mmu04723	Retrograde endocannabinoid signaling	5/102	153/9776	0.0217785	0.223834	0.207596	Gabrr2/Gnb3/Gabre/Gabrq/Kcnj5	5
mmu04977	Vitamin digestion and absorption	2/102	26/9776	0.0297743	0.289908	0.268876	Cubn/Lrat	2
mmu04929	GnRH secretion	2/102	63/9776	0.0340104	0.340551	0.586827	Cga/Kcnj5	2
