# Supplementary material for: Multi-omics reveal the neuroprotective mechanisms of Xinshubao tablet against scopolamine-induced cognitive dysfunction in mice
Source: Front Pharmacol. 2025 Jul 4;16:1596728. doi: 10.3389/fphar.2025.1596728 (PMC12271746; doi:10.3389/fphar.2025.1596728)
Supplement: Supplementary file 4 [file DataSheet4.zip › RNA-seq/KEGG-XSBH-Model-1.xlsx]

## Sheet: KEGG-XSBH-Model-
	ID	Description	GeneRatio	BgRatio	pvalue	p.adjust	qvalue	geneID	Count
	mmu04950	Maturity onset diabetes of the young	2/31	27/9776	0.00325132	0.196955	0.178583	Foxa2/Onecut1	2
	mmu04933	AGE-RAGE signaling pathway in diabetic complications	3/31	101/9776	0.00390009	0.196955	0.178583	Sele/Il1a/Col4a3	3
	mmu04080	Neuroactive ligand-receptor interaction	5/31	390/9776	0.0071043	0.234604	0.212721	P2rx5/Cga/Chrna6/Ucn/Hcrt	5
	mmu04978	Mineral absorption	2/31	55/9776	0.0130186	0.234604	0.212721	Steap1/Hephl1	2
	mmu04060	Cytokine-cytokine receptor interaction	4/31	294/9776	0.0132988	0.234604	0.212721	Ebi3/Il1a/Cxcl1/Gdf1	4
	mmu05144	Malaria	2/31	57/9776	0.0139369	0.234604	0.212721	Selp/Sele	2
	mmu04514	Cell adhesion molecules	3/31	179/9776	0.0186291	0.252629	0.229065	Selp/Sele/Cd8a	3
	mmu05031	Amphetamine addiction	2/31	69/9776	0.0200102	0.252629	0.229065	Slc6a3/Arc	2
	mmu05417	Lipid and atherosclerosis	3/31	217/9776	0.0307117	0.259288	0.235102	Selp/Sele/Cxcl1	3
	mmu05323	Rheumatoid arthritis	2/31	87/9776	0.0308065	0.259288	0.235102	Il1a/Cxcl1	2
	mmu04640	Hematopoietic cell lineage	2/31	94/9776	0.0355067	0.27586	0.250128	Il1a/Cd8a	2
	mmu05146	Amoebiasis	2/31	108/9776	0.0456753	0.329515	0.298779	Cxcl1/Col4a3	2
	mmu04972	Pancreatic secretion	2/31	115/9776	0.0451118	0.327844	0.296331	Bst1/Atp2a1	2
	mmu04668	TNF signaling pathway	2/31	118/9776	0.0435199	0.332844	0.296331	Sele/Cxcl1	2
