# Supplementary material for: Multi-omics reveal the neuroprotective mechanisms of Xinshubao tablet against scopolamine-induced cognitive dysfunction in mice
Source: Front Pharmacol. 2025 Jul 4;16:1596728. doi: 10.3389/fphar.2025.1596728 (PMC12271746; doi:10.3389/fphar.2025.1596728)
Supplement: Supplementary file 4 [file DataSheet4.zip › RNA-seq/RNA-seq.xlsx]

## Sheet: Model-Control-FC2+0.05
Gene_id	Gene name	Log2FC(Model/Control)	Pvalue	Padjust	Significant	Regulate	M_1	M_2	M_3	Con_1	Con_2	Con_3
ENSMUSG00000000303	Cdh1	-1.52606	4.69801e-05	0.00342121	yes	down	0.79	0.94	1.66	5.16	2.2	2.42
ENSMUSG00000001403	Ube2c	1.43203	0.0396058	1	yes	up	1.14	3.08	1.06	0.47	0.81	0.77
ENSMUSG00000001504	Irx2	-1.49438	0.00010831	0.00579707	yes	down	3.54	2.39	1.73	2.56	7.09	9.85
ENSMUSG00000004231	Pax2	-1.24389	0.0495724	1	yes	down	0.18	0.15	0.17	0.31	0.32	0.54
ENSMUSG00000004872	Pax3	-1.69648	0.0113995	1	yes	down	0.11	0.13	0.11	0.2	0.49	0.52
ENSMUSG00000004885	Crabp2	-1.10103	0.00320108	0.0596914	yes	down	8.81	6.61	10.08	30.28	9.55	15.54
ENSMUSG00000005705	Agrp	-1.42864	0.0255378	1	yes	down	4.63	0.66	2.86	11.97	5.28	5
ENSMUSG00000006014	Prg4	-1.47913	0.00665807	0.0939182	yes	down	3.05	2.8	7.34	17.83	7.22	8.31
ENSMUSG00000006574	Slc4a1	-2.13358	0.02807	1	yes	down	0.02	0.07	0.03	0.11	0.24	0.13
ENSMUSG00000007617	Homer1	1.12933	7.34872e-12	2.17272e-08	yes	up	103.06	100.71	115.93	66.35	40.18	48.28
ENSMUSG00000010122	Slc47a1	-1.49605	0.0433055	0.288155	yes	down	1.69	1.09	3.28	10.14	3.11	3.35
ENSMUSG00000010476	Ebf3	-1.19046	6.48743e-05	0.0043246	yes	down	3.2	3.56	1.86	4.29	8.95	7.12
ENSMUSG00000014030	Pax5	-2.31274	6.02342e-07	0.000168008	yes	down	0.23	0.19	0.31	1.05	1.44	0.71
ENSMUSG00000015619	Gata3	-1.61204	0.000282221	0.0115891	yes	down	1.29	0.95	0.41	1.62	4.23	3.78
ENSMUSG00000015957	Wnt11	-1.09538	0.0426636	1	yes	down	0.19	0.65	0.71	1.3	1.06	1.33
ENSMUSG00000018339	Gpx3	-1.13743	5.07321e-09	4.99982e-06	yes	down	31.48	26.99	24.99	58.24	78.83	48.76
ENSMUSG00000018595	Glra4	-1.39369	0.0327356	1	yes	down	0.39	0.22	0.87	0.67	1.52	1.53
ENSMUSG00000018604	Tbx3	-1.27172	0.000506595	0.0172956	yes	down	1.64	1.48	1.2	3.77	2.2	1.62
ENSMUSG00000018698	Lhx1	-1.55243	9.03601e-05	0.00517773	yes	down	1.36	0.65	0.41	2.46	3.22	2.58
ENSMUSG00000018822	Sfrp5	-1.06332	0.00386046	0.0665142	yes	down	4.8	4.8	1.72	5.72	10.31	8.09
ENSMUSG00000019326	Aoc3	-1.12327	0.031101	0.235829	yes	down	0.64	0.32	0.72	2.09	0.61	0.85
ENSMUSG00000020098	Pcbd1	-1.14718	2.63918e-05	0.00219185	yes	down	17.07	14.23	14.73	27.12	49.63	27.14
ENSMUSG00000020123	Avpr1a	-1.04991	0.0100399	0.121385	yes	down	0.66	0.75	0.68	0.92	2.04	1.42
ENSMUSG00000020182	Ddc	-1.12545	7.31319e-07	0.000196565	yes	down	22.17	16.4	17.67	27.14	52.19	38.78
ENSMUSG00000020395	Itk	-1.20095	0.0482195	1	yes	down	0.11	0.22	0.12	0.45	0.21	0.41
ENSMUSG00000020473	Aebp1	-1.01263	1.0698e-05	0.00128576	yes	down	13.09	12.49	17.08	42.57	20.28	25.77
ENSMUSG00000020660	Pomc	-1.37455	0.000102994	0.00564987	yes	down	13.64	5.21	10.19	36.49	22.62	17.89
ENSMUSG00000020787	P2rx1	-1.4458	0.0422122	1	yes	down	0.14	0.27	0.23	0.84	0.23	0.73
ENSMUSG00000021099	Six6	-1.92774	0.000236966	0.010213	yes	down	0.46	0.11	0.25	1.44	0.83	0.84
ENSMUSG00000021506	Pitx1	-3.38893	0.00168248	1	yes	down	0	0	0.16	0.7	0.47	0.38
ENSMUSG00000021647	Cartpt	-1.29968	0.00662557	0.093728	yes	down	73.6	23.94	68.88	126.92	156.59	142.41
ENSMUSG00000021685	Otp	-1.24471	7.72955e-05	0.00474133	yes	down	3.33	2.57	1.55	5.1	7.34	5.13
ENSMUSG00000022025	Cnmd	-1.04137	0.00407432	0.0686781	yes	down	1.22	1.51	1.43	2.67	4.42	3.2
ENSMUSG00000022178	Ajuba	-1.04424	0.000994097	0.0275717	yes	down	1.36	1.2	1.19	3.4	1.82	2.65
ENSMUSG00000023047	Amhr2	-1.15836	0.0333775	1	yes	down	0.69	0.3	0.58	0.8	1.5	0.96
ENSMUSG00000023064	Sncg	-1.09071	1.97103e-05	0.00179862	yes	down	31.94	25.48	21.92	39.09	79.42	54.65
ENSMUSG00000023267	Gabrr2	-1.03762	0.0298034	1	yes	down	0.37	0.78	0.99	1.1	1.46	2.05
ENSMUSG00000023439	Gnb3	-2.39104	0.0103325	1	yes	down	0.04	0.27	0.14	0.22	0.49	1.25
ENSMUSG00000023964	Calcr	-1.24889	0.000138027	0.00689343	yes	down	1.81	1.45	1.19	3.39	5.32	2.34
ENSMUSG00000024215	Spdef	-2.11916	0.031113	1	yes	down	0.41	0.18	0.11	0.14	0.96	1.05
ENSMUSG00000024371	C2	-1.10813	0.00333634	0.0609999	yes	down	2.45	3.5	2.36	8.03	3.13	2.87
ENSMUSG00000024518	Rax	-1.81728	0.0471231	1	yes	down	0.77	0	0.31	1.72	1.09	0.62
ENSMUSG00000024529	Lox	-1.17588	0.0219604	0.192722	yes	down	0.36	0.27	0.7	1.67	0.77	0.55
ENSMUSG00000024659	Anxa1	-1.15691	0.00357949	0.0632206	yes	down	2.65	1.99	3.89	10.98	3.92	4.3
ENSMUSG00000024986	Hhex	-1.15905	0.00221132	0.046864	yes	down	0.77	1.18	1.09	2.23	1.83	2.39
ENSMUSG00000025094	Slc18a2	-1.29819	4.50927e-09	4.76147e-06	yes	down	7	4.92	6.75	10.44	19.39	16.79
ENSMUSG00000025270	Alas2	-1.55963	6.73504e-06	0.00095114	yes	down	5.28	2.52	3.15	13.44	10.34	6.19
ENSMUSG00000025355	Mmp19	-1.34494	0.00713843	0.0973424	yes	down	0.51	0.24	0.62	1.66	0.68	1.3
ENSMUSG00000025431	Crisp1	-4.31289	0.0471248	1	yes	down	0	0	0	0.29	0.06	0.18
ENSMUSG00000025784	Clec3b	-1.18751	0.000372047	0.0139536	yes	down	6.1	5.27	6.43	20.95	8.86	11.39
ENSMUSG00000026043	Col3a1	-1.31875	0.000386948	0.0143365	yes	down	2.67	3.56	1.98	8.06	2.95	4.6
ENSMUSG00000026114	Cnga3	-1.55572	0.0333154	1	yes	down	0.12	0.12	0.49	0.82	1.5	0.15
ENSMUSG00000026205	Slc23a3	1.86953	0.00168068	1	yes	up	2.7	1.55	0.7	0.34	0.4	0.56
ENSMUSG00000026354	Lct	2.17184	0.0390935	0.270435	yes	up	0.31	2.31	0.23	0.72	0.69	0.26
ENSMUSG00000026398	Nr5a2	-1.66921	0.0249003	1	yes	down	0.21	0.06	0.13	0.42	0.29	0.22
ENSMUSG00000026468	Lhx4	-2.61357	0.00151657	1	yes	down	0.02	0.01	0.09	0.44	0.27	0.33
ENSMUSG00000026548	Slamf9	-1.20098	0.0193239	1	yes	down	0.42	0.96	0.92	1.77	2.07	1.55
ENSMUSG00000026564	Dusp27	-1.04936	0.0251216	1	yes	down	0.24	0.45	0.22	0.75	0.55	0.6
ENSMUSG00000026602	Nphs2	-1.65771	0.0118759	1	yes	down	0.45	0.08	0.25	1.3	0.64	0.5
ENSMUSG00000026726	Cubn	-1.40723	1.44851e-05	0.00151924	yes	down	0.14	0.14	0.18	0.4	0.38	0.46
ENSMUSG00000026751	Nr5a1	-1.83973	0.00624086	1	yes	down	0.57	0.28	0.05	1.43	0.81	1.02
ENSMUSG00000026805	Barhl1	-2.10977	1.38932e-05	0.00150589	yes	down	0.86	0.47	0.67	0.75	4.17	4.74
ENSMUSG00000027301	Oxt	-1.2823	0.0396636	0.27272	yes	down	74.25	83.66	36.97	151.6	258.41	79.06
ENSMUSG00000027750	Postn	-1.04676	0.000166707	0.00787356	yes	down	1.45	1.42	1.62	4.43	2.93	2.28
ENSMUSG00000027792	Bche	-1.05167	0.000241419	0.0103147	yes	down	1.35	1.24	1.83	4.58	2.68	2.14
ENSMUSG00000028003	Lrat	-1.52051	0.0254305	1	yes	down	0.06	0.08	0.09	0.32	0.13	0.23
ENSMUSG00000028072	Ntrk1	-1.13488	0.0486947	0.306928	yes	down	0.16	1.34	1.66	1.47	2.89	2.65
ENSMUSG00000028298	Cga	-2.08353	0.00919384	1	yes	down	0.99	0.1	2.95	9.29	4.24	3.61
ENSMUSG00000028716	Pdzk1ip1	-1.51922	0.0217304	1	yes	down	1.17	0.88	1.03	5.04	1.44	1.72
ENSMUSG00000028736	Pax7	-1.24606	6.47007e-05	0.0043246	yes	down	0.76	0.48	0.43	1.26	1.23	1.68
ENSMUSG00000028750	Pla2g2c	-3.60588	0.0217807	1	yes	down	0	0.1	0	0.15	0.68	0.24
ENSMUSG00000028753	Vwa5b1	-1.10386	1.75291e-07	7.19813e-05	yes	down	5.31	6.25	3	8.01	8.65	7.5
ENSMUSG00000028989	Angptl7	-1.31305	0.0149857	1	yes	down	0.3	0.34	0.37	0.88	0.58	1.12
ENSMUSG00000029154	Cwh43	1.02922	0.0151422	1	yes	up	0.84	1.37	1.33	1.23	0.54	0.53
ENSMUSG00000029503	P2rx2	-3.39016	0.00230884	1	yes	down	0	0.08	0.04	0.37	0.4	0.56
ENSMUSG00000029546	Uncx	-1.18718	0.0192675	0.177078	yes	down	0.91	1.27	0.34	1.59	2.89	1.45
ENSMUSG00000029595	Lhx5	-1.13414	0.000327764	0.0128523	yes	down	2.11	1.23	1.75	2.71	4.96	3.56
ENSMUSG00000029697	Fezf1	-1.28221	0.0453438	0.294386	yes	down	1.69	0.76	0.13	2.5	2.38	1.47
ENSMUSG00000029762	Akr1b8	-1.2512	0.0313866	1	yes	down	0.92	0.46	0.49	2.12	1.11	1.24
ENSMUSG00000029797	Sspo	-2.37751	1.67407e-05	0.00166093	yes	down	0.37	0.55	0.26	0.44	1.63	1.64
ENSMUSG00000029831	Npvf	-2.12003	0.0262899	1	yes	down	0.66	0.49	0.1	1.66	3.31	0.49
ENSMUSG00000030109	Slc6a12	-1.13258	0.0103411	0.122888	yes	down	3.52	2.41	2.36	9.14	3.39	2.43
ENSMUSG00000030116	Mfap5	-2.07984	0.00702154	1	yes	down	0.36	0.18	1.21	2.75	1.97	1.2
ENSMUSG00000030674	Qprt	-1.39284	0.00807007	1	yes	down	0.46	0.44	0.67	2.96	1.01	0.92
ENSMUSG00000030742	Lat	2.56623	0.0156244	1	yes	up	0.79	0.54	0.72	0.2	0	0.14
ENSMUSG00000031070	Mrgprf	-1.15564	0.00556064	0.0838805	yes	down	1.6	1.02	1.4	4.77	1.8	2.43
ENSMUSG00000031212	Pgr15l	-1.50872	0.000876254	0.0255496	yes	down	0.77	0.52	0.3	1.46	2.29	0.77
ENSMUSG00000031255	Sytl4	-1.03369	0.00298275	0.0570427	yes	down	2.71	4.18	2.02	4.97	8.3	3.91
ENSMUSG00000031262	Cenpi	1.67666	0.0169413	1	yes	up	0.67	0.28	0.39	0.54	0.23	0.07
ENSMUSG00000031340	Gabre	-1.30909	3.64256e-05	0.0028491	yes	down	1.92	1.49	1.44	4.81	5.18	2.22
ENSMUSG00000031344	Gabrq	-1.27384	1.41309e-06	0.000324308	yes	down	5.07	4.42	3.18	10.49	14.77	6.51
ENSMUSG00000031688	Pou4f2	-1.40552	0.0260509	1	yes	down	0.59	0.32	0.2	0.27	1.37	1.35
ENSMUSG00000031734	Irx3	-1.51455	1.13787e-06	0.000275757	yes	down	1.55	1.17	0.93	2.43	3.75	4.27
ENSMUSG00000031737	Irx5	-1.51943	0.000523705	0.0176118	yes	down	0.73	0.87	0.47	1.1	2.72	2.21
ENSMUSG00000031738	Irx6	-1.59506	0.00192405	1	yes	down	0.38	0.2	0.16	0.75	0.77	0.57
ENSMUSG00000031789	Cngb1	-1.06386	0.00355715	0.0631468	yes	down	1.51	0.6	1.18	2.57	2.06	1.07
ENSMUSG00000031825	Crispld2	-1.04761	0.00318849	0.0595896	yes	down	2	1.73	2.19	6.55	2.06	3.92
ENSMUSG00000031980	Agt	-1.01015	0.0182437	0.170911	yes	down	57.6	59.79	28.59	69.21	135.78	93.96
ENSMUSG00000032034	Kcnj5	-1.18445	0.00050619	0.0172956	yes	down	0.85	1.19	0.6	1.54	2.83	1.64
ENSMUSG00000032092	Mpzl2	-1.14873	0.00402016	0.0679978	yes	down	1.96	1.24	1.8	6.22	2.46	2.27
ENSMUSG00000032372	Plscr2	-1.04875	0.00107549	0.0290658	yes	down	2.53	1.81	2.54	6.75	3.47	4.22
ENSMUSG00000032717	Mdfi	-2.23103	0.00109167	1	yes	down	0.4	0.37	0.64	1.87	1.45	2.61
ENSMUSG00000033207	Mamdc2	-1.20315	1.81618e-05	0.00173217	yes	down	0.65	1.01	0.97	1.9	2.04	2.09
ENSMUSG00000033737	Fndc3c1	-4.20281	0.000101955	1	yes	down	0	0	0.07	0.86	0.16	0.33
ENSMUSG00000033774	Npbwr1	-1.12708	0.00833802	0.106997	yes	down	0.56	0.33	0.4	0.67	1.25	0.9
ENSMUSG00000034107	Ano7	-1.24754	0.0324416	1	yes	down	0.62	0.29	0.42	1.51	1.86	0.69
ENSMUSG00000034127	Tspan8	-1.51606	0.0148966	1	yes	down	0.69	0.66	1.11	4.32	1.19	1.44
ENSMUSG00000034435	Tmem30b	-1.63195	0.0478498	1	yes	down	0.12	0.05	0.1	0.17	0.31	0.35
ENSMUSG00000035187	Nkx6-1	-1.41093	0.01907	1	yes	down	0.51	0.15	0.17	0.58	0.97	0.64
ENSMUSG00000035200	Chrnb4	-1.17932	0.00136153	0.0339419	yes	down	0.65	1.51	1.38	1.56	2.96	3.67
ENSMUSG00000035948	Acss3	-1.18508	0.0117566	0.133076	yes	down	0.3	0.93	0.28	1.36	1.34	0.92
ENSMUSG00000036198	Arhgap36	-1.21705	0.00725512	0.0981267	yes	down	10.14	8.71	4.68	21.81	24.94	15.6
ENSMUSG00000036446	Lum	-1.20122	0.00407165	0.0686781	yes	down	1.69	2.02	2.23	8.07	2.1	3.6
ENSMUSG00000036832	Lpar3	-1.25996	0.0210124	1	yes	down	0.23	0.3	0.39	0.76	0.5	0.99
ENSMUSG00000036853	Mcoln3	-2.70466	0.0154449	1	yes	down	0	0.03	0.16	0.17	0.21	0.53
ENSMUSG00000037025	Foxa2	-2.09611	0.00297834	1	yes	down	0.5	0.34	0.09	1.45	1.29	1.37
ENSMUSG00000037254	Itih2	-1.02642	0.00170833	0.0399594	yes	down	3.83	3.2	5.82	14.21	5.64	7.74
ENSMUSG00000037727	Avp	-1.20389	0.0462303	0.297529	yes	down	104.39	73.25	53.01	300.02	162.12	85.61
ENSMUSG00000038112	AW551984	-1.1165	0.00605935	0.0886007	yes	down	18.72	18.07	10.74	25.98	44.81	24.43
ENSMUSG00000038304	Cd160	-1.3782	0.0330675	1	yes	down	0.26	0.19	0.2	0.68	0.29	0.72
ENSMUSG00000038583	Pln	-1.0162	0.0380964	0.265978	yes	down	3.1	1.01	2.19	6.69	1.64	3.89
ENSMUSG00000038676	Ucn	-1.86365	0.00338664	0.0614838	yes	down	9.59	0.53	5.86	21.72	18.3	20.73
ENSMUSG00000038765	Lmx1b	-1.95209	1.13368e-05	0.00135154	yes	down	0.43	0.29	0.6	0.61	1.85	1.68
ENSMUSG00000039095	En2	-1.8806	4.5465e-06	0.00071501	yes	down	0.86	0.51	0.7	1.21	3.72	2.76
ENSMUSG00000039232	Stx11	-1.44689	0.0198344	1	yes	down	0.1	0.11	0.19	0.43	0.4	0.24
ENSMUSG00000039899	Fgl2	-1.13402	0.00364657	0.0639469	yes	down	2.11	1.09	1.95	6.18	2.93	2.18
ENSMUSG00000039963	Ccdc40	-1.1531	0.000426533	0.0154533	yes	down	2.71	2.83	1.47	4.26	5.48	5.88
ENSMUSG00000040046	Tph1	-2.37955	0.00371443	1	yes	down	0.2	0.12	0.16	0.44	0.26	2.33
ENSMUSG00000040212	Emp3	-1.09953	0.00879086	0.110883	yes	down	5.86	3.63	11.32	23.03	10.46	13.67
ENSMUSG00000040428	Plekha4	-1.04195	0.0297511	0.230288	yes	down	1.3	0.75	1.35	2.22	0.7	2.86
ENSMUSG00000040564	Apoc1	-1.2023	0.00615603	1	yes	down	4.72	4.47	5.54	11	13.33	11.04
ENSMUSG00000040569	Slc26a7	-1.56134	0.00452512	0.0736728	yes	down	0.25	0.45	1.17	2.94	1.53	0.77
ENSMUSG00000040966	Slc22a2	-1.13565	0.0392701	0.270876	yes	down	1.15	0.53	0.82	2.91	0.63	1.99
ENSMUSG00000041361	Myzap	-1.04962	0.0325933	1	yes	down	0.5	1.15	0.65	1.96	2.09	0.69
ENSMUSG00000041481	Serpina3g	-1.09734	0.0311148	1	yes	down	2.6	0.44	0.9	2.71	2.96	1.42
ENSMUSG00000041559	Fmod	-1.01079	0.0324421	0.242708	yes	down	19.28	12.89	24.6	58.51	24.36	32.83
ENSMUSG00000041700	Lhfpl1	-1.49513	0.0477764	1	yes	down	0.2	0.15	0.17	0.47	0.66	0.52
ENSMUSG00000041737	Tmem45b	-2.79285	0.0409702	1	yes	down	0.23	0	0.1	0.35	0.23	0.27
ENSMUSG00000041798	Gck	-1.27597	8.20829e-05	0.00489287	yes	down	1.95	1.45	1.57	4.14	4.24	3.59
ENSMUSG00000042096	Dao	-2.17233	0.00219104	1	yes	down	0.32	0.18	0.25	0.34	1.17	2.1
ENSMUSG00000042372	Dmrt3	4.84423	0.0377313	1	yes	up	0.03	0.46	0	0	0	0
ENSMUSG00000042596	Tfap2d	-1.02261	0.0115619	0.131679	yes	down	1.67	1.72	2.47	2.16	5.17	5.1
ENSMUSG00000042607	Asb4	-1.16043	7.60059e-05	0.00471127	yes	down	4.62	2.47	2.69	9.86	8.08	4.65
ENSMUSG00000042678	Myo15	-2.7338	0.0138242	1	yes	down	0	0.03	0.01	0.08	0.18	0.05
ENSMUSG00000042812	Foxf1	-1.08009	0.00850416	0.108283	yes	down	0.5	0.65	0.81	1.81	1.11	1.27
ENSMUSG00000042861	Kcna10	-3.75226	0.0416566	1	yes	down	0.04	0	0	0.08	0.27	0.12
ENSMUSG00000043664	Tmem221	-1.71546	0.0424594	1	yes	down	0.19	0.17	0.24	1.24	0.34	0.41
ENSMUSG00000043795	Prr33	-1.71169	0.0370764	1	yes	down	0.06	0.25	0.11	0.7	0.73	0.69
ENSMUSG00000044177	Wfikkn2	-1.15319	0.000109121	0.00580265	yes	down	1.42	2.04	1.2	4.57	2.47	3.48
ENSMUSG00000044338	Aplnr	-1.41826	0.0123004	1	yes	down	0.21	0.14	0.19	0.65	0.32	0.46
ENSMUSG00000044429	Cryga	4.09634	0.0480509	1	yes	up	0.81	0.31	0.42	0	0	0
ENSMUSG00000044681	Cnpy1	-2.78958	0.000413586	1	yes	down	0.15	0.17	0.03	0.46	1.29	0.55
ENSMUSG00000044921	Rassf9	-1.19811	0.00103471	0.0282215	yes	down	0.35	0.85	0.6	1.36	1.71	2.04
ENSMUSG00000045232	Rln3	-2.09227	0.010038	1	yes	down	0.8	2.23	0.28	1.38	7.3	6.25
ENSMUSG00000045394	Epcam	-1.96888	0.0193012	1	yes	down	0	0.47	0.18	1.25	0.74	0.92
ENSMUSG00000045930	Clec14a	-1.08138	5.72191e-06	0.000854414	yes	down	1.12	1.74	1.59	3.83	2.73	2.96
ENSMUSG00000046714	Foxc2	-1.07178	0.0208725	0.186013	yes	down	2.2	1	1.54	6.02	1.79	2.22
ENSMUSG00000046719	Nxph3	1.04175	0.000102655	0.00564987	yes	up	20.35	23.65	18.08	5.65	9.7	15.63
ENSMUSG00000047061	Gm9817	-5.35667	0.00446019	1	yes	down	0	0	0	0.03	0.12	0.43
ENSMUSG00000047330	Kcne4	-1.28096	0.00166208	0.0393129	yes	down	0.94	0.51	0.61	2.16	1.29	1.49
ENSMUSG00000047507	Baiap3	-1.0639	0.00184212	0.0416393	yes	down	32.55	38.55	27.6	54.75	94.76	58.84
ENSMUSG00000048387	Osr1	-1.22982	0.0025395	0.0514972	yes	down	2.69	2.46	3.43	12.43	3.83	5.58
ENSMUSG00000048502	Duxbl1	-1.49234	0.0010381	1	yes	down	0.48	0.38	0.98	2.94	1.86	1.34
ENSMUSG00000048540	Nhlh2	-1.24107	0.000276271	0.0114127	yes	down	1.44	1.76	0.89	2.49	4.19	2.9
ENSMUSG00000049233	Apoo-ps	-1.98263	0.0060657	1	yes	down	0.18	2	1.08	5.39	3.08	5.54
ENSMUSG00000051136	Ghsr	-1.35421	0.000936697	0.0265781	yes	down	0.59	0.26	0.38	1.02	1.28	0.82
ENSMUSG00000051639	Fbl-ps2	4.73276	0.0304131	1	yes	up	0	0.47	0.96	0	0	0
ENSMUSG00000052305	Hbb-bs	-1.34365	0.00687352	0.0957693	yes	down	592.47	378.88	424.01	1836.81	1161.26	629.75
ENSMUSG00000052951	C130021I20Rik	-1.43818	3.37586e-05	0.00268906	yes	down	2.04	1	1.21	3.57	5.32	2.81
ENSMUSG00000052974	Cyp2f2	-2.01739	0.00330175	1	yes	down	0.08	0.32	0.51	2	0.84	0.95
ENSMUSG00000053747	Sox14	-1.39369	0.000926886	0.0263503	yes	down	1.55	0.87	0.63	1.89	3.51	2.62
ENSMUSG00000053830	Gm9923	2.7463	0.010097	1	yes	up	1.21	0.7	0.57	0	0.36	0
ENSMUSG00000054360	Bsx	-1.30502	0.0265206	0.215296	yes	down	0.69	0.66	0.26	2.14	1.37	0.46
ENSMUSG00000054667	Irs4	-1.27859	2.4834e-07	8.95416e-05	yes	down	4.38	3.75	2.94	10.57	10.58	5.78
ENSMUSG00000055197	Fev	-2.7457	0.0053928	1	yes	down	0.09	0	2.31	0.98	1.31	3.83
ENSMUSG00000055333	Fat2	-1.23527	0.0480009	1	yes	down	0.07	0.03	0.1	0.21	0.06	0.21
ENSMUSG00000055424	Gm9970	-4.08645	0.0246159	1	yes	down	0.12	0	0	0.65	1.85	0.22
ENSMUSG00000055489	Ano5	-1.16384	0.00637248	0.0911899	yes	down	0.36	0.6	0.49	0.82	1.6	0.95
ENSMUSG00000055958	Gm9987	1.1312	0.0332244	1	yes	up	6.29	3.8	5.73	2.71	1.6	3.24
ENSMUSG00000056380	Gpr50	-1.69826	1.98372e-05	0.0017991	yes	down	2.03	0.66	2.6	6.21	5.16	2.47
ENSMUSG00000056564	Olfr324	-2.22349	0.0455962	1	yes	down	0	0.03	0.18	0.08	0.26	0.25
ENSMUSG00000056569	Mpz	-1.82866	0.040877	1	yes	down	0.33	0.05	0.75	2.14	0.38	2.21
ENSMUSG00000056947	Mab21l1	-1.23568	0.000296444	0.011941	yes	down	4.1	2.78	2.29	3.66	8.45	9.94
ENSMUSG00000056972	Magel2	-1.12589	1.79873e-05	0.00173156	yes	down	2.65	2.67	2.05	5.35	7.15	3.61
ENSMUSG00000056973	Ces1d	-2.9295	2.52353e-06	1	yes	down	0	0.4	0.77	3.32	2.15	5.12
ENSMUSG00000057719	Sh3rf2	1.08181	0.00705039	0.0965949	yes	up	0.88	2.25	3.05	0.73	1.09	1.03
ENSMUSG00000058050	Gm9234	-4.45634	0.029231	1	yes	down	0	0	0	1.11	0.59	1.03
ENSMUSG00000058159	T2	-2.11113	0.0043906	1	yes	down	0.38	0.43	0.02	0.95	1.28	1.18
ENSMUSG00000058665	En1	-1.96069	4.33886e-05	0.00320245	yes	down	0.95	0.77	0.83	1.08	5.37	3.57
ENSMUSG00000058669	Nkx2-9	-1.45381	0.0168265	1	yes	down	0.31	0.46	0.7	1.33	1.66	1.09
ENSMUSG00000059195	Gm12715	4.81676	0.0275052	1	yes	up	0.34	0.79	0	0	0	0
ENSMUSG00000059246	Foxb1	-1.25602	0.0372082	0.26228	yes	down	1.64	0.92	0.18	2.84	2.64	1.13
ENSMUSG00000059430	Actg2	-1.73744	0.0415712	1	yes	down	0.76	0.11	0.15	1.24	0.66	1.46
ENSMUSG00000059901	Adamts14	-1.33034	0.0450147	1	yes	down	0.04	0.1	0.14	0.29	0.22	0.21
ENSMUSG00000060044	Tmem26	-1.14191	0.00302032	1	yes	down	0.41	0.64	0.44	0.82	0.88	0.75
ENSMUSG00000060969	Irx1	-1.63679	2.17557e-05	0.00192583	yes	down	2.43	3.77	1.93	4.56	9.52	9.21
ENSMUSG00000062393	Dgkk	-1.0039	0.000278974	0.0114876	yes	down	3.67	3.06	2.17	4.58	8.83	4.56
ENSMUSG00000062456	Rpl9-ps6	-3.96038	0.000289353	1	yes	down	0	0	0.53	4.3	3.43	1.17
ENSMUSG00000063935	Zar1	-1.2481	0.00217685	1	yes	down	1.02	1.31	1.24	2.57	2.13	3.12
ENSMUSG00000064193	Gm4735	-3.45718	0.0400128	1	yes	down	0	0	0.11	0.14	0.8	0.21
ENSMUSG00000064201	Krt2	3.06021	0.00342408	1	yes	up	0.79	1.01	0.05	0.03	0.08	0.12
ENSMUSG00000064288	H4c12	3.36385	0.00126544	1	yes	up	11.28	8.86	11.3	2.47	0.79	0
ENSMUSG00000069378	Prdm6	-1.49184	0.0279571	1	yes	down	0.81	0.41	1.48	4.73	1.21	0.91
ENSMUSG00000069917	Hba-a2	-1.20287	0.0123249	0.136918	yes	down	800.29	519.56	586.35	2269.72	1424.59	829.8
ENSMUSG00000069919	Hba-a1	-1.39514	0.00511559	0.0797718	yes	down	222.07	136.65	178.23	747.71	417.97	269.73
ENSMUSG00000070469	Adamtsl3	-1.09053	0.0157068	0.156782	yes	down	0.88	0.58	0.99	2.14	0.7	0.91
ENSMUSG00000070564	Ntn5	1.30694	0.0125144	0.137752	yes	up	7.04	4.32	2.04	2.37	0.68	2.58
ENSMUSG00000071489	Ptgdr	-1.02586	0.0297571	0.230288	yes	down	0.59	0.47	0.66	1.99	0.78	0.8
ENSMUSG00000072944	Nup62cl	-1.8424	0.0277309	1	yes	down	0.04	0.64	0.12	2.89	1.27	1.99
ENSMUSG00000073119	Speer4a	-3.51442	0.0232347	1	yes	down	0.03	0.02	0	0.05	0.29	0.12
ENSMUSG00000073940	Hbb-bt	-1.33198	0.00527215	0.0806813	yes	down	81.69	48.62	53.7	226.86	159.51	87.08
ENSMUSG00000074207	Adh1	-1.11671	0.0253772	1	yes	down	0.53	0.6	1.24	1.57	1.51	2.32
ENSMUSG00000074483	Bglap	4.8227	0.0175041	1	yes	up	0.61	0.38	4.38	0	0	0
ENSMUSG00000075316	Scn9a	-1.08492	7.22707e-05	0.00458499	yes	down	1.17	0.86	0.9	1.93	2.76	2.04
ENSMUSG00000076609	Igkc	-1.57856	0.00140084	1	yes	down	2.12	2.2	2.65	7.01	5.37	9.47
ENSMUSG00000078252	Krtap17-1	-2.8571	0.0301104	1	yes	down	0.12	0.09	0.11	0.65	0.5	1.21
ENSMUSG00000078302	Foxd1	-1.0795	0.00811685	0.105868	yes	down	0.7	0.48	0.83	2.26	1.11	0.86
ENSMUSG00000078612	Fyb2	1.29463	0.042798	1	yes	up	0.3	0.61	0.58	0.17	0.12	0.34
ENSMUSG00000078746	Fam205a4	-2.80726	6.50473e-06	0.000933587	yes	down	0.5	2.19	0.84	8.88	6.17	10.02
ENSMUSG00000079103	Tgm7	-2.35724	0.0394817	1	yes	down	0	0.07	0.09	0.35	0.35	0.15
ENSMUSG00000079165	Sap25	1.15534	0.049376	1	yes	up	1.73	1.8	2.67	0.61	2.36	1.18
ENSMUSG00000079507	H2-Q1	-1.15222	0.0133331	0.142415	yes	down	1.09	0.75	1.33	4.14	1.68	1.35
ENSMUSG00000080981	Gm12161	1.66686	0.0426304	1	yes	up	9.95	4.11	8.52	0.96	4.63	1.94
ENSMUSG00000082414	Gm13303	5.05586	0.0493799	1	yes	up	0	1	0	0	0	0
ENSMUSG00000082691	Dynlt1-ps1	-5.03519	0.0203557	1	yes	down	0	0	0	4.01	0	6
ENSMUSG00000083012	Fam220a	1.74952	1.18832e-07	5.48968e-05	yes	up	7.45	14.48	12.93	5.36	2.05	3.04
ENSMUSG00000083695	Rnf138rt1	-1.2086	0.00457681	0.0742688	yes	down	1.41	1.92	1.27	3.28	4.95	2.56
ENSMUSG00000084989	Crocc2	-1.64573	0.0087218	1	yes	down	0.05	0.3	0.08	0.36	0.63	0.37
ENSMUSG00000085125	Gm16070	-2.10343	0.0452207	1	yes	down	0.07	0.03	0.07	0.08	0.27	0.26
ENSMUSG00000085669	Gm14817	4.9639	0.0206145	1	yes	up	0.98	0	1.96	0	0	0
ENSMUSG00000086170	Gm12144	-1.91279	0.0464945	1	yes	down	0.21	0.18	0.11	0.24	0.7	0.84
ENSMUSG00000086211	Gm12462	-2.08761	0.0125016	1	yes	down	0.11	0.1	0.08	0.1	0.63	0.54
ENSMUSG00000086534	Gm16758	1.15568	0.0304416	1	yes	up	0.43	0.36	0.44	0.17	0.2	0.19
ENSMUSG00000086587	Gm11837	-1.13273	0.0226424	1	yes	down	1.5	1.63	2.2	4.68	4.95	2.08
ENSMUSG00000086638	4930405A21Rik	-1.76919	0.0483075	1	yes	down	0.25	0.3	0.71	1.28	2.47	1.09
ENSMUSG00000087467	Gm13601	1.18952	0.038125	1	yes	up	11.61	10.08	11.38	9.09	3.15	3.05
ENSMUSG00000087470	A630031M04Rik	2.3324	0.00702624	1	yes	up	0.55	0.44	0.65	0.03	0.07	0.17
ENSMUSG00000090026	Gm15996	2.05234	0.0306782	1	yes	up	1.21	0.8	1.69	0.39	0.25	0.27
ENSMUSG00000091172	Gm17120	-2.44548	0.0454392	1	yes	down	0	0.23	0.53	2.77	0.15	1.88
ENSMUSG00000091617	Gm3752	-1.0694	0.0472407	1	yes	down	0.84	0.3	0.59	1.08	1.48	1.12
ENSMUSG00000091694	Apol11b	-4.26931	0.0111338	1	yes	down	0.04	0	0	0.3	0.23	0.12
ENSMUSG00000093996	Fam205a3	4.62837	0.000366846	0.0139411	yes	up	9.25	9.32	7.64	0.1	0.92	0.02
ENSMUSG00000095079	Igha	-2.031	0.039976	1	yes	down	0	0.22	0.51	0.71	0.61	1.78
ENSMUSG00000095304	Plac9	-1.35721	1.70189e-05	0.00166616	yes	down	7.76	6.88	9.72	33.09	15.37	12.66
ENSMUSG00000095318	Gm8024	-4.95046	0.011203	1	yes	down	0	0	0	0.46	0.03	0.3
ENSMUSG00000096488	Gm10409	-4.18011	0.0469379	0.300315	yes	down	0	0	0.71	2.33	4.34	6.31
ENSMUSG00000096574	Gm2956	-3.69138	0.00322555	1	yes	down	0	0.14	0	1.36	0.18	0.34
ENSMUSG00000097108	Gm26581	-4.31469	0.0460989	1	yes	down	0	0	0	0.06	0.06	0.02
ENSMUSG00000097622	A330033J07Rik	-1.2743	0.0323161	1	yes	down	0.22	0.29	0.15	0.37	0.57	0.69
ENSMUSG00000097636	Mirt1	2.42404	0.00201714	1	yes	up	1.28	0.62	0.33	0.09	0.15	0.19
ENSMUSG00000097705	Gm26740	-2.05187	0.0100971	1	yes	down	0.11	0.12	0.39	1.37	1.08	0.87
ENSMUSG00000097724	Gm26850	-3.63803	0.0264341	1	yes	down	0	0.03	0	0.4	0.04	0.13
ENSMUSG00000097882	0610038B21Rik	1.61369	0.0323244	1	yes	up	0.59	0.96	0.68	0.37	0.59	0.17
ENSMUSG00000098027	Gm27004	1.41491	0.0167396	1	yes	up	3.05	2.55	2.59	0.98	0.8	1.47
ENSMUSG00000098649	Gm27199	-1.76832	0.0320082	1	yes	down	0.81	0.36	0.96	1.76	4.79	1.56
ENSMUSG00000100254	Trpc2	6.36066	3.98267e-05	1	yes	up	0.15	0.18	0.83	0	0	0
ENSMUSG00000100490	Gm28455	-1.68547	0.0150859	1	yes	down	0.18	0.41	0.53	0.65	1.43	1.59
ENSMUSG00000101304	Plet1os	-3.87187	0.0280546	1	yes	down	0	0.08	0	0.47	0.44	0.48
ENSMUSG00000102424	Paupar	-2.35211	0.0250016	1	yes	down	0.02	0.03	0.05	0.12	0.14	0.26
ENSMUSG00000102895	5830415G21Rik	-4.30206	0.0440845	1	yes	down	0	0	0	0.12	0.3	0.13
ENSMUSG00000103030	E330011M16Rik	-3.63043	0.048923	1	yes	down	0	0	0.04	0.13	0.21	0.13
ENSMUSG00000103047	Gm37310	1.45551	0.02582	1	yes	up	0.33	0.36	0.58	0.17	0.14	0.15
ENSMUSG00000103385	Gm37752	-3.15745	0.0369497	1	yes	down	0	0.01	0.03	0.35	0.01	0.09
ENSMUSG00000104568	Gm43255	2.79653	0.0300063	1	yes	up	0.43	0.31	0.41	0.06	0	0.12
ENSMUSG00000104586	4921539H07Rik	1.26522	0.0015148	1	yes	up	1.16	1.31	0.95	0.4	0.46	0.6
ENSMUSG00000104803	Gm43108	4.06137	0.0359607	1	yes	up	0	9.53	7.45	0	0.51	0
ENSMUSG00000105055	Gm43079	-5.1836	0.0466558	1	yes	down	0	0	0	0	0	3.68
ENSMUSG00000105362	Gm43474	3.78458	0.00749181	1	yes	up	0.72	1.66	0.99	0	0.21	0
ENSMUSG00000105469	A930036I15Rik	3.12495	0.0348032	1	yes	up	0.32	0.64	0.48	0.08	0	0.09
ENSMUSG00000105613	Gm43684	1.45794	0.0208838	1	yes	up	0.21	0.14	0.23	0.07	0.07	0.07
ENSMUSG00000105643	Gm42611	3.14309	0.0356586	1	yes	up	0.14	0.06	0.18	0.02	0.02	0
ENSMUSG00000106087	Gm43609	-2.70177	0.0225457	1	yes	down	0.03	0.04	0.02	0.25	0.18	0.14
ENSMUSG00000106671	Gm42900	2.07669	0.00584321	1	yes	up	0.52	0.77	0.43	0.17	0.07	0.17
ENSMUSG00000107061	Gm19590	-3.35149	0.0317227	1	yes	down	0.13	0	0	0.62	0.26	0.35
ENSMUSG00000107062	Gm43580	-5.04324	0.00495793	1	yes	down	0	0	0	6.22	4.04	5.61
ENSMUSG00000107191	Gm43579	-1.69777	0.0237619	1	yes	down	0.27	0.52	0.16	0.68	1.4	0.99
ENSMUSG00000107240	Gm43231	-3.86992	0.0380581	1	yes	down	0	0.02	0	0.07	0.29	0.07
ENSMUSG00000107304	Gm43775	4.40105	0.0294457	1	yes	up	0.13	0.03	0.05	0	0	0
ENSMUSG00000107374	Gm43172	5.38086	0.000993286	1	yes	up	0.2	0.17	0.43	0	0	0
ENSMUSG00000107659	Gm44170	4.69276	0.0393406	1	yes	up	0.62	0	2.48	0	0	0
ENSMUSG00000108175	Gm16499	-1.82264	0.0145024	1	yes	down	0.07	0.29	0.16	0.5	0.81	0.55
ENSMUSG00000108880	Gm44560	1.57842	0.0444962	1	yes	up	0.31	0.51	0.43	0.32	0.06	0.04
ENSMUSG00000109244	Gm44751	-2.27417	0.0454508	1	yes	down	0.03	0.02	0.01	0.1	0.14	0.08
ENSMUSG00000109890	AU023762	1.07819	0.0154051	0.155026	yes	up	2.49	2.94	1.94	1.48	2.72	0.86
ENSMUSG00000110030	Gm45546	-4.31289	0.0471248	1	yes	down	0	0	0	0.16	0.03	0.1
ENSMUSG00000110591	Potefam3f	-5.13249	0.00400766	1	yes	down	0	0	0	0.14	0.28	0.14
ENSMUSG00000110924	Gm40518	1.21399	0.0021584	0.046176	yes	up	0.99	1.48	2.1	0.44	0.53	1.04
ENSMUSG00000111312	Gm47205	1.20906	0.0347972	1	yes	up	0.63	0.65	0.82	0.29	0.2	0.44
ENSMUSG00000111765	Gm10635	1.64945	0.0459504	1	yes	up	0.09	0.69	0.41	0.08	0.08	0.24
ENSMUSG00000112336	Gm47766	1.77643	0.0385558	1	yes	up	0.51	2.61	3.72	0.53	1.07	0.47
ENSMUSG00000112343	Sfta3-ps	-1.12585	0.0148364	1	yes	down	0.64	0.52	0.56	1.61	1.51	0.73
ENSMUSG00000112812	Gm47415	1.6789	0.0431078	1	yes	up	0.73	0.3	0.23	0.16	0.16	0.06
ENSMUSG00000115074	Ndor1	-2.68616	0.028078	1	yes	down	0	0	0.12	0.13	0.3	0.42
ENSMUSG00000115281	Gm49743	-3.17335	0.0310332	1	yes	down	0.03	0.04	0	0.03	0.38	0.16
ENSMUSG00000115767	Gm10366	-2.55207	0.0277822	1	yes	down	0	0.11	0.08	0.26	0.46	0.31
ENSMUSG00000115958	Gm28040	-3.53083	0.00127052	1	yes	down	0.25	0.27	0	2.74	2.16	1.14
ENSMUSG00000116940	Gm7450	-4.31002	0.0473507	1	yes	down	0	0	0	0.22	0.36	0.08
ENSMUSG00000118425	Gm50470	3.5583	8.77932e-05	1	yes	up	1.13	1.02	1.24	0	0	0.29
ENSMUSG00000118608	Gm4988	2.56512	0.0131896	1	yes	up	1.44	1.59	1.34	0	0.75	0
ENSMUSG00000120188	-	1.21552	0.0236393	1	yes	up	1.93	2.01	1.49	1.19	0.36	0.85
ENSMUSG00000120296	-	-2.53721	0.0415663	1	yes	down	0.63	0	0.05	1.17	2.85	0.87
ENSMUSG00000120374	-	-3.25118	0.0411332	1	yes	down	0	0.02	0.03	0.25	0.15	0.06
ENSMUSG00000120451	-	1.11743	0.0265241	1	yes	up	0.4	0.57	0.57	0.28	0.21	0.23
ENSMUSG00000120685	-	-2.4326	0.0166316	1	yes	down	0.34	0.38	0.3	0.75	3.22	1.74
ENSMUSG00000121136	-	-3.76007	0.0367818	1	yes	down	0	0	0.49	3.03	1.7	2.54
ENSMUSG00000121384	-	-5.11675	0.0185035	1	yes	down	0	0	0	0.26	0	0.91
ENSMUSG00002075212	Gm56080	3.64877	0.0387311	1	yes	up	13.72	7.94	27.14	5.01	0	0

## Sheet: XSBL-Model-FC2+0.05
Gene_id	Gene name	Log2FC(XSBH/Model)	Pvalue	Padjust	Significant	Regulate	XSBL_1	XSBL_2	XSBL_3	M_1	M_2	M_3
ENSMUSG00000001076	C1ql4	-1.75667	0.0207725	1	yes	down	0.36	0.46	0.12	1.51	1.21	0.4
ENSMUSG00000003206	Ebi3	1.21227	0.0133385	1	yes	up	2.19	2.09	1.56	0.77	0.97	0.78
ENSMUSG00000005950	P2rx5	-1.07483	0.0348313	1	yes	down	0.67	0.6	0.34	0.72	1.29	0.81
ENSMUSG00000010080	Epn3	-1.17788	0.010811	0.602869	yes	down	0.69	1.13	0.46	1.58	3.18	0.89
ENSMUSG00000015652	Steap1	-2.18327	0.036247	1	yes	down	0.25	0.71	0.2	0.19	4.77	0.28
ENSMUSG00000015880	Ncapg	-2.0115	0.0470129	1	yes	down	0.06	0.03	0.09	0.32	0.17	0.13
ENSMUSG00000020423	Btg2	1.11776	2.35e-15	3.2e-11	yes	up	20.36	16.8	15.02	7.29	8.01	9.13
ENSMUSG00000021609	Slc6a3	-2.55779	0.00665883	0.487941	yes	down	1.85	1.5	0.94	15.91	8.17	1.23
ENSMUSG00000021647	Cartpt	-1.38465	0.0452179	0.917903	yes	down	10.64	35.7	14.48	73.6	23.94	68.88
ENSMUSG00000022026	Olfm4	-1.16451	0.0112223	1	yes	down	0.39	0.81	0.51	1.26	0.83	0.71
ENSMUSG00000022129	Dct	-1.43484	0.0443283	1	yes	down	0.88	0.55	0.22	0.44	0.59	3.85
ENSMUSG00000022602	Arc	1.15777	0.00019837	0.0844373	yes	up	117.28	74.02	106.06	33.57	60.56	41.99
ENSMUSG00000022780	Meltf	1.01332	0.0417086	1	yes	up	0.48	0.56	0.33	0.2	0.3	0.18
ENSMUSG00000023070	Rgn	-3.45227	0.0184685	1	yes	down	0.05	0	0.04	0.23	0.45	0.24
ENSMUSG00000026580	Selp	4.38458	0.00366527	1	yes	up	0.33	0.11	2.94	0.04	0.06	0.04
ENSMUSG00000026582	Sele	5.71061	1.04e-05	1	yes	up	0.37	0.21	1.54	0.05	0	0
ENSMUSG00000026602	Nphs2	1.32582	0.0297156	1	yes	up	0.72	0.51	0.65	0.45	0.08	0.25
ENSMUSG00000026686	Lmx1a	-3.37061	0.00370226	1	yes	down	0.02	0.09	0	0.26	0.7	0.07
ENSMUSG00000027399	Il1a	1.12518	0.039315	1	yes	up	0.72	0.7	1	0.45	0.34	0.35
ENSMUSG00000028141	Oaz3	-1.41176	0.00344462	1	yes	down	0.42	1.16	0.45	1.62	1.58	1.99
ENSMUSG00000028298	Cga	-5.78742	0.00104213	1	yes	down	0	0	0	0.99	0.1	2.95
ENSMUSG00000029082	Bst1	1.75336	0.0454291	1	yes	up	0.39	0.12	0.52	0.12	0.07	0.1
ENSMUSG00000029380	Cxcl1	2.10807	0.0416394	1	yes	up	0.53	0.45	1.59	0.22	0.26	0.08
ENSMUSG00000030450	Oca2	-2.60486	0.00810944	1	yes	down	0.05	0.11	0.05	0.13	0.97	0.16
ENSMUSG00000030730	Atp2a1	-1.67468	0.0444522	1	yes	down	0.04	0.16	0.06	0.54	0.75	0.57
ENSMUSG00000031491	Chrna6	-1.18908	0.0357831	1	yes	down	0.8	1.17	0.43	3.24	1.74	0.49
ENSMUSG00000031936	Hephl1	1.71121	0.0146648	1	yes	up	0.68	0.33	0.43	0.06	0.04	0.35
ENSMUSG00000032363	Adamts7	1.34297	0.0289552	1	yes	up	0.5	0.29	0.3	0.13	0.08	0.12
ENSMUSG00000032717	Mdfi	1.80501	0.0116928	1	yes	up	1.54	1.33	1.06	0.4	0.37	0.64
ENSMUSG00000035451	Foxa1	-2.07112	0.0145259	1	yes	down	0.13	0.15	0.03	0.7	0.48	0.11
ENSMUSG00000037025	Foxa2	-3.5206	0.0250921	1	yes	down	0.1	0.1	0	0.5	0.34	0.09
ENSMUSG00000038540	Tmc3	-2.01581	0.0357068	1	yes	down	0	0.08	0.03	0.12	0.22	0.32
ENSMUSG00000038676	Ucn	-3.07881	0.00349281	1	yes	down	0.96	0	1.01	9.59	0.53	5.86
ENSMUSG00000040569	Slc26a7	1.16277	0.0160005	0.698536	yes	up	1.88	0.56	1.6	0.25	0.45	1.17
ENSMUSG00000041498	Kif14	-2.30342	0.0328932	1	yes	down	0.01	0.03	0.01	0.04	0.06	0.12
ENSMUSG00000043013	Onecut1	-2.54742	0.0316369	1	yes	down	0.01	0.07	0.03	0.11	0.39	0.06
ENSMUSG00000044361	BC024139	-1.30542	0.039257	1	yes	down	0.29	0.46	0.16	0.77	0.85	0.31
ENSMUSG00000044976	Wdr72	-3.92812	0.0103306	1	yes	down	0.01	0.01	0	0.05	0.31	0.07
ENSMUSG00000045471	Hcrt	-5.44879	0.00185562	0.2939	yes	down	0.18	1.66	0.44	47.66	48.4	0.21
ENSMUSG00000045903	Npas4	1.31881	3.08e-07	0.000838687	yes	up	14.14	11.36	7.19	4.29	2.87	6.16
ENSMUSG00000047330	Kcne4	1.06965	0.0341007	1	yes	up	1.06	0.74	2.32	0.94	0.51	0.61
ENSMUSG00000049124	Gm8186	-1.15843	0.0281845	1	yes	down	43.65	38.32	30.74	93.92	52.22	53.16
ENSMUSG00000052154	Gm9870	1.31074	0.035576	1	yes	up	0.91	0.67	0.4	0.17	0.36	0.21
ENSMUSG00000052414	Gm28047	4.86946	0.0351362	1	yes	up	0	0.07	0.56	0	0	0
ENSMUSG00000053830	Gm9923	-6.94461	4.14e-07	1	yes	down	0	0	0	1.21	0.7	0.57
ENSMUSG00000053977	Cd8a	-2.25223	0.0138888	1	yes	down	0.07	0.05	0.09	0.13	0.33	0.39
ENSMUSG00000055235	Wdr86	-1.47681	0.0298993	1	yes	down	0.3	0.75	0.45	0.45	3.09	0.69
ENSMUSG00000058626	Capn11	3.08641	3.23e-08	1	yes	up	1.09	1.57	0.88	0.16	0.08	0.19
ENSMUSG00000062200	Vmn2r7	-4.35825	0.0334089	1	yes	down	0	0	0	0.02	0.01	0.05
ENSMUSG00000064280	Ccdc146	-2.15952	0.0360915	1	yes	down	0.02	0.34	0.21	0.31	1.85	0.08
ENSMUSG00000064288	H4c12	-1.48617	0.0351534	1	yes	down	3.66	2.74	5.78	11.28	8.86	11.3
ENSMUSG00000064344	mt-Tm	-4.29044	0.0376036	1	yes	down	0	0	0	0	0	0
ENSMUSG00000066363	Serpina3f	3.05391	0.0297058	1	yes	up	0.06	0.04	0.75	0.04	0.05	0.03
ENSMUSG00000068165	Gm10233	-4.71932	0.0335113	1	yes	down	0	0	0	1.45	0	0.69
ENSMUSG00000069306	H4c17	-4.77744	0.00937223	1	yes	down	0	0	0	1.87	1.04	2.44
ENSMUSG00000069733	Ube2u	-4.4427	0.0238963	1	yes	down	0	0	0	0.2	0.22	0.13
ENSMUSG00000071041	Impdh2-ps	5.23763	0.0105161	1	yes	up	0.3	0	0.54	0	0	0
ENSMUSG00000073555	Gm4951	-2.10639	0.0178857	1	yes	down	0.18	0.03	0.08	0.43	0.16	0.68
ENSMUSG00000074385	Gm10684	-4.41553	0.00566165	1	yes	down	0.03	0	0	0.58	0.38	0.4
ENSMUSG00000074483	Bglap	-4.99798	0.0119138	1	yes	down	0	0	0	0.61	0.38	4.38
ENSMUSG00000074735	Gm21994	5.12256	0.0413315	1	yes	up	1.45	0	0	0	0	0
ENSMUSG00000075525	Gm10849	-1.91562	0.0279521	1	yes	down	0.52	0.43	0.38	1.54	1.89	1.84
ENSMUSG00000078154	Gm12184	-1.9956	0.0311355	1	yes	down	0.64	0.41	0	2.64	0.58	0.93
ENSMUSG00000078173	Lenep	-1.62872	0.00153791	1	yes	down	0.73	1	0.27	1.27	2.93	2
ENSMUSG00000078967	Gapdh-ps16	-3.5079	0.00520927	1	yes	down	0	0.22	0	0.96	0.63	0.5
ENSMUSG00000079396	Gm3411	-1.43048	0.013615	1	yes	down	0.44	0.26	0.37	0.59	1.42	0.84
ENSMUSG00000079465	Col4a3	-1.57665	0.0431493	1	yes	down	0.48	0.02	0.33	0.09	0.2	0.07
ENSMUSG00000079681	Zglp1	4.00396	0.0194463	1	yes	up	0.52	0.37	0.34	0	0	0.48
ENSMUSG00000080981	Gm12161	-3.26735	0.00319357	1	yes	down	0	2.46	0	9.95	4.11	8.52
ENSMUSG00000081272	Ap2m1-ps	-4.88035	0.0294952	1	yes	down	0	0	0.01	0.75	0	0.09
ENSMUSG00000082414	Gm13303	-5.23778	0.0313028	1	yes	down	0	0	0	0	1	0
ENSMUSG00000083012	Fam220a	-1.43058	0.0296422	0.839409	yes	down	4.38	1.43	6.74	7.45	14.48	12.93
ENSMUSG00000083287	Idi1-ps1	4.74835	0.0333798	1	yes	up	1.13	0.72	0	0	0	0
ENSMUSG00000083898	Gm7340	-1.52414	0.0216823	1	yes	down	0.17	0.15	0.16	0.27	0.44	0.7
ENSMUSG00000083899	Gm12346	-1.96763	0.0414635	1	yes	down	0.21	0.21	0	0.68	0.85	0.15
ENSMUSG00000084858	Gm1980	-5.15476	0.00242694	1	yes	down	0	0	0	0.21	0.18	0.15
ENSMUSG00000087103	Gm13344	-4.9733	0.0498587	1	yes	down	0	0	0	0	0	0.79
ENSMUSG00000089707	Slain1os	-2.44731	0.0177507	1	yes	down	0.07	0.02	0.03	0.11	0.34	0.21
ENSMUSG00000089760	D030046N08Rik	2.34717	0.00270318	1	yes	up	0.62	0.72	1.09	0.11	0.12	0.29
ENSMUSG00000090273	Prr22	1.60894	0.0133543	1	yes	up	0.96	1.04	0.85	0.29	0.38	0.3
ENSMUSG00000092511	Gm20547	5.00566	0.049229	1	yes	up	0	0	0.34	0	0	0
ENSMUSG00000094030	Gm21833	-1.92325	0.0314412	1	yes	down	0.16	0.11	0.18	0.84	0.55	0.29
ENSMUSG00000094231	Trav9n-4	5.13019	0.0156761	1	yes	up	2.31	0.81	0	0	0	0
ENSMUSG00000094942	Gm3604	-1.30511	0.0266103	1	yes	down	0.31	0.27	0.53	1.13	0.86	0.62
ENSMUSG00000095195	Gm3005	-1.70273	0.0361098	1	yes	down	0.43	0.62	0	1.38	1.38	0.65
ENSMUSG00000096215	Smim22	-4.36104	0.0354377	1	yes	down	0	0	0	1.39	3.67	1.72
ENSMUSG00000096446	Gm8104	-1.56186	0.0374921	1	yes	down	0.21	0.21	0.13	0.51	0.52	0.58
ENSMUSG00000096780	Tmem181b-ps	1.4732	0.00872191	1	yes	up	1.23	1.18	1.48	0.37	0.36	0.69
ENSMUSG00000097237	Gm26519	-3.10202	0.0137866	1	yes	down	0.06	0.03	0	0.19	0.28	0.3
ENSMUSG00000097575	Gm26796	-4.01209	0.0336506	1	yes	down	0	0.04	0	0.04	0.04	0.43
ENSMUSG00000097650	4921507G05Rik	-3.64808	0.0437614	1	yes	down	0	0.05	0	0.1	0.24	0.34
ENSMUSG00000097724	Gm26850	3.78124	0.0190583	1	yes	up	0.61	0.2	0.03	0	0.03	0
ENSMUSG00000099329	Gm28052	5.2986	0.0095652	1	yes	up	0	0.44	1.26	0	0	0
ENSMUSG00000100162	Gm20687	-1.48986	0.000691488	1	yes	down	2.93	2.16	1.73	2.38	2.87	3.8
ENSMUSG00000100426	Gm4208	-4.23663	0.0426703	1	yes	down	0	0	0	0.31	0.15	0.53
ENSMUSG00000101693	Gm19461	-1.48474	0.00761172	1	yes	down	0.31	0.72	0.16	1.08	0.96	0.7
ENSMUSG00000103467	Gm38245	4.45587	0.029411	1	yes	up	0.16	0.08	0.04	0	0	0
ENSMUSG00000103570	C630004M23Rik	-2.07017	0.0172255	1	yes	down	0.19	0.09	0.11	0.52	0.61	0.38
ENSMUSG00000103651	Gm37206	-5.14995	0.0109314	1	yes	down	0	0	0	0	0.21	0.19
ENSMUSG00000105055	Gm43079	6.40582	0.000109564	1	yes	up	0.89	6.56	0.45	0	0	0
ENSMUSG00000105362	Gm43474	-2.75286	0.0271262	1	yes	down	0	0	0.47	0.72	1.66	0.99
ENSMUSG00000105382	Gm43339	-3.96027	0.0273156	1	yes	down	0	0.05	0	0.05	0.27	0.4
ENSMUSG00000105586	Gm43009	-3.60926	0.0443211	1	yes	down	0	0.02	0	0.08	0.06	0.1
ENSMUSG00000105804	Gm43654	-5.09396	0.00305518	1	yes	down	0	0	0	0.14	0.1	0.1
ENSMUSG00000105923	A830019L24Rik	1.11746	0.0347944	1	yes	up	0.59	0.43	0.63	0.32	0.31	0.29
ENSMUSG00000107090	Gm42884	-2.80055	0.00613023	1	yes	down	0.36	0.75	0.64	3.31	4.77	2.79
ENSMUSG00000107659	Gm44170	-4.86758	0.0269332	1	yes	down	0	0	0	0.62	0	2.48
ENSMUSG00000107804	Gm44439	-4.33453	0.0378746	1	yes	down	0	0	0	0.04	0.03	0.13
ENSMUSG00000108237	Gm19757	-4.35805	0.0355039	1	yes	down	0	0	0	0.05	0.16	0.04
ENSMUSG00000108823	Gm18959	-4.4427	0.0238963	1	yes	down	0	0	0	0.62	0.68	0.4
ENSMUSG00000109523	Gdf1	4.12439	0.0341527	1	yes	up	2.01	2.31	5.64	0.58	0	0
ENSMUSG00000110120	Gm45251	-2.34034	0.0482262	1	yes	down	0.19	0	0.04	0.36	0.48	0.36
ENSMUSG00000110151	Gm38416	4.78469	0.0106837	1	yes	up	0.08	0.11	0.06	0	0	0
ENSMUSG00000110243	Gm45631	3.5254	0.00397103	1	yes	up	0.78	0.5	0.51	0	0.07	0.08
ENSMUSG00000110591	Potefam3f	5.31564	0.00823514	1	yes	up	0.39	0	0.23	0	0	0
ENSMUSG00000111409	Gm49380	-4.9799	0.0177329	1	yes	down	0	0	0	0.17	0.21	0
ENSMUSG00000111632	Gm47327	1.78403	0.0274952	1	yes	up	15.87	23.27	18.2	6.44	4.58	1.9
ENSMUSG00000111950	Gm48893	-2.08857	0.0491647	1	yes	down	0.66	0.1	0.07	0.32	1.87	1.72
ENSMUSG00000111971	Gm48678	-1.00566	0.0455331	1	yes	down	0.34	0.36	0.26	0.77	0.64	0.42
ENSMUSG00000112311	Gm8153	-3.86319	0.00727283	1	yes	down	0	0	0.16	0.64	0.61	1.08
ENSMUSG00000113684	Gm48418	-1.13313	0.0276762	1	yes	down	0.2	0.19	0.19	0.46	0.38	0.44
ENSMUSG00000113786	Gm49384	5.51136	0.00485001	1	yes	up	1.23	0	0.7	0	0	0
ENSMUSG00000113948	Rpl17-ps3	-2.94023	0.0201713	1	yes	down	0.95	0.08	0	4.61	1.77	0.85
ENSMUSG00000116571	Gm49741	-1.85958	0.0123464	1	yes	down	0.83	0.96	0.19	2.63	2.99	1.35
ENSMUSG00000116812	Gm2792	-5.25478	0.00187645	1	yes	down	0	0	0	0.18	0.09	0.17
ENSMUSG00000117063	Gm49936	-4.71548	0.0443615	1	yes	down	0	0	0	0	0.03	0.47
ENSMUSG00000117165	Gm49832	-1.95765	0.0255353	1	yes	down	0	49.3	47.5	75.35	83.01	99.87
ENSMUSG00000117192	Gm18649	-1.34895	0.0296114	1	yes	down	2.51	1.15	2.88	5.53	4.94	5.75
ENSMUSG00000117748	Derpc	2.44566	0.0153707	1	yes	up	5.81	1.19	4.61	3.09	0.43	5.56
ENSMUSG00000118124	Gm50139	-5.18136	0.0345864	1	yes	down	0	0	0	0	3.24	0
ENSMUSG00000118603	Gm52989	-1.22462	0.0476491	1	yes	down	0.63	0.28	0.13	0.92	0.96	0.56
ENSMUSG00000118604	Gm53013	-1.15069	0.00041976	0.139452	yes	down	0.85	1	1.52	2.32	3.07	2.3
ENSMUSG00000119948	Gm34758	-2.97904	0.0220217	1	yes	down	0	0.49	0.22	1.67	2.3	1.28
ENSMUSG00002075164	Gm54565	-1.36885	0.00759518	1	yes	down	14.66	8.59	22.83	27.2	40.2	32.49
ENSMUSG00000120091	-	-1.07641	0.0250941	1	yes	down	0.5	0.37	0.49	1.16	0.9	0.87
ENSMUSG00000120615	-	-1.63187	0.0445	1	yes	down	0.09	0.22	0.31	0.56	0.71	0.92
ENSMUSG00000120718	-	3.72482	0.00146985	1	yes	up	0.41	1.26	1.91	0.27	0	0
ENSMUSG00000120758	-	5.40577	0.00271879	1	yes	up	0.23	1.6	0.35	0	0	0
ENSMUSG00000120908	-	-1.43836	0.0162991	1	yes	down	0.59	0.54	0.41	2.01	1.47	0.7

## Sheet: XSBM-Model-FC2+0.05
Gene_id	Gene name	Log2FC(XSBL/Model)	Pvalue	Padjust	Significant	Regulate	XSBM_1	XSBM_2	XSBM_3	M_1	M_2	M_3
ENSMUSG00000001023	S100a5	-3.75735	0.000143337	0.0974312	yes	down	4.6	4.13	1.89	46.8	6.93	88.66
ENSMUSG00000001504	Irx2	1.46259	2.61173e-05	0.040968	yes	up	8.84	5.83	3.97	3.54	2.39	1.73
ENSMUSG00000001815	Evx2	3.62998	0.011533	0.716519	yes	up	0.44	0.04	0.19	0	0	0.09
ENSMUSG00000002228	Ppm1j	-1.62223	0.00813812	0.65703	yes	down	1.42	1.38	0.89	3.3	0.66	6.59
ENSMUSG00000004872	Pax3	1.74588	0.00543808	0.587137	yes	up	0.45	0.6	0.23	0.11	0.13	0.11
ENSMUSG00000004885	Crabp2	1.11891	5.31946e-05	0.0607095	yes	up	22.7	18.81	12.2	8.81	6.61	10.08
ENSMUSG00000005503	Evx1	2.88725	0.0425489	0.945071	yes	up	0.58	0.02	0.1	0	0.02	0.08
ENSMUSG00000005994	Tyrp1	-1.67598	0.0191843	0.791554	yes	down	0.32	0.4	0.73	0.37	1.2	2.06
ENSMUSG00000006014	Prg4	1.15441	2.88863e-06	0.0123565	yes	up	9.95	7.19	10.68	3.05	2.8	7.34
ENSMUSG00000010122	Slc47a1	1.17247	0.00166252	0.368212	yes	up	5.32	4.89	3.39	1.69	1.09	3.28
ENSMUSG00000010476	Ebf3	1.01244	0.00164609	0.368212	yes	up	6.18	7.92	2.5	3.2	3.56	1.86
ENSMUSG00000014030	Pax5	1.99459	9.04416e-06	0.0204921	yes	up	1.28	0.75	0.99	0.23	0.19	0.31
ENSMUSG00000015619	Gata3	1.46295	0.00366718	0.515732	yes	up	4.12	1.76	1.75	1.29	0.95	0.41
ENSMUSG00000016356	Col20a1	-1.18744	0.00345418	0.50411	yes	down	0.24	0.32	1.63	0.75	0.46	0.86
ENSMUSG00000018698	Lhx1	1.2532	0.0193697	0.791554	yes	up	2.55	3.12	0.98	1.36	0.65	0.41
ENSMUSG00000021175	Cdca7l	-1.12257	0.00847697	0.659423	yes	down	1.39	0.98	0.48	1.64	1.04	2.69
ENSMUSG00000021322	Aoah	1.62844	0.0410208	0.934731	yes	up	0.37	0.89	0.19	0.17	0.22	0.08
ENSMUSG00000021390	Ogn	1.13091	0.0190739	0.791554	yes	up	23.03	13.55	8.16	7.78	5.27	8.15
ENSMUSG00000021506	Pitx1	3.7506	0.00116463	0.30843	yes	up	0.67	1.15	0.26	0	0	0.16
ENSMUSG00000021950	Anxa8	1.0788	0.03021	0.876927	yes	up	1.9	1.93	1.05	0.51	1.21	0.5
ENSMUSG00000022041	Chrna2	1.32683	0.030471	0.876927	yes	up	2.76	2.12	0.31	0.35	0.48	1.27
ENSMUSG00000022229	Atp12a	-3.04019	0.0187968	0.791554	yes	down	0.03	0.01	0	0.14	0.35	0.1
ENSMUSG00000022357	Klhl38	-1.1046	0.0262142	0.862358	yes	down	0.35	0.44	0.4	0.7	0.97	0.85
ENSMUSG00000022595	Lypd2	1.65661	0.030569	0.876927	yes	up	2.89	2.75	3.04	0.91	0.94	1.21
ENSMUSG00000023484	Prph	1.02452	0.00691712	0.61402	yes	up	6.86	15.85	3.55	5.3	2.95	3.22
ENSMUSG00000024497	Pou4f3	2.421	0.0166207	0.760032	yes	up	0.59	0.63	0.18	0.23	0.02	0.03
ENSMUSG00000024659	Anxa1	1.02582	0.00377762	0.524035	yes	up	6.67	6.27	2.99	2.65	1.99	3.89
ENSMUSG00000024747	Aldh1a7	-1.18869	0.0309533	0.879107	yes	down	0.32	0.58	0.72	1.87	0.64	1.23
ENSMUSG00000024803	Ankrd1	3.76182	0.0384655	1	yes	up	0.23	0.17	0.09	0.04	0	0
ENSMUSG00000025094	Slc18a2	1.39426	0.0420504	0.941263	yes	up	25.95	16.88	4.62	7	4.92	6.75
ENSMUSG00000025163	Cd7	-1.83597	0.0121237	0.718075	yes	down	0.14	0.86	0.37	1.29	1.82	1.85
ENSMUSG00000025500	Lmntd2	4.81567	0.0158523	1	yes	up	0.23	0.03	0.19	0	0	0
ENSMUSG00000026180	Cxcr2	-2.09751	0.0216679	0.806323	yes	down	0.1	0.03	0.07	0.4	0.21	0.21
ENSMUSG00000026468	Lhx4	2.19944	0.0353031	0.901003	yes	up	0.27	0.26	0.03	0.02	0.01	0.09
ENSMUSG00000026602	Nphs2	1.66769	0.00536153	0.587137	yes	up	0.99	0.73	0.72	0.45	0.08	0.25
ENSMUSG00000026770	Il2ra	2.59266	0.0154547	0.753347	yes	up	0.19	0.2	0.07	0.02	0.01	0.05
ENSMUSG00000026805	Barhl1	2.03373	6.07709e-06	0.0154905	yes	up	3.97	3.65	1.4	0.86	0.47	0.67
ENSMUSG00000026822	Lcn2	-1.32102	0.0401722	0.929843	yes	down	0.7	0.63	0.92	2.83	1.1	1.74
ENSMUSG00000026989	Dapl1	1.31162	0.0173302	0.76194	yes	up	8.37	5.13	3.74	1.87	1.8	3.48
ENSMUSG00000028011	Tdo2	-1.44641	0.0378012	0.918714	yes	down	0.45	0.39	0.14	0.44	1.37	0.19
ENSMUSG00000028197	Col24a1	-1.4466	0.0315383	0.884011	yes	down	0.27	0.27	0.04	0.69	0.14	1.27
ENSMUSG00000028707	Dmbx1	1.08943	0.038134	0.918714	yes	up	0.47	0.57	0.27	0.17	0.24	0.23
ENSMUSG00000028736	Pax7	1.6525	0.000315082	0.178476	yes	up	2.38	2.52	0.81	0.76	0.48	0.43
ENSMUSG00000028750	Pla2g2c	3.76385	0.0120523	0.718075	yes	up	0.13	0.42	0.42	0	0.1	0
ENSMUSG00000028753	Vwa5b1	1.01496	0.0324388	0.888607	yes	up	5.7	9.69	3.51	5.31	6.25	3
ENSMUSG00000028801	Stpg1	1.02342	0.00519187	0.578702	yes	up	3.31	5.07	2.93	2.35	2.68	1.52
ENSMUSG00000029154	Cwh43	-1.52469	0.0028266	0.482725	yes	down	0.38	0.19	0.56	0.84	1.37	1.33
ENSMUSG00000029193	Cckar	1.01954	0.015795	0.753347	yes	up	1.17	2.34	0.82	0.72	0.99	0.86
ENSMUSG00000029762	Akr1b8	1.27152	0.0189212	0.791554	yes	up	1.6	1.33	1.42	0.92	0.46	0.49
ENSMUSG00000030730	Atp2a1	-1.80272	0.0305233	0.876927	yes	down	0.14	0.32	0.09	0.54	0.75	0.57
ENSMUSG00000030800	Prss8	1.89991	0.0208019	0.806323	yes	up	1.04	0.43	0.71	0.39	0.32	0.1
ENSMUSG00000031212	Pgr15l	1.04653	0.0473447	0.966419	yes	up	0.73	2.07	0.43	0.77	0.52	0.3
ENSMUSG00000031230	Fgf16	-1.57252	0.0112577	0.716519	yes	down	0.6	0.53	0.39	1.37	0.6	2.73
ENSMUSG00000031325	4930519F16Rik	3.88304	0.0104959	0.695944	yes	up	0.78	0.94	0.47	0	0.31	0
ENSMUSG00000031688	Pou4f2	1.72337	0.00284912	0.482725	yes	up	1.99	1	0.51	0.59	0.32	0.2
ENSMUSG00000031734	Irx3	1.52804	1.70267e-05	0.0315643	yes	up	3.96	4.34	1.9	1.55	1.17	0.93
ENSMUSG00000031737	Irx5	1.33551	0.00216186	0.423891	yes	up	2.14	1.96	0.97	0.73	0.87	0.47
ENSMUSG00000032092	Mpzl2	1.04358	0.00111851	0.30843	yes	up	4.05	3.75	1.9	1.96	1.24	1.8
ENSMUSG00000032446	Eomes	-1.89276	0.0384676	0.918714	yes	down	2.74	1.29	2.38	7.47	1.38	15.76
ENSMUSG00000032717	Mdfi	1.62256	0.046609	0.964924	yes	up	1.85	0.64	0.66	0.4	0.37	0.64
ENSMUSG00000033053	Cfap95	1.54417	0.0190976	0.791554	yes	up	2.4	4.68	2.83	1	2.13	0.26
ENSMUSG00000034127	Tspan8	1.77353	0.000857217	0.268929	yes	up	3.67	2.78	1.31	0.69	0.66	1.11
ENSMUSG00000034450	Gulo	2.43869	0.00346094	0.50411	yes	up	1.17	0.86	0.24	0.1	0.05	0.3
ENSMUSG00000034833	Tespa1	3.33344	0.0265517	0.864831	yes	up	0.26	0.32	0.23	0.06	0.04	0
ENSMUSG00000035187	Nkx6-1	1.71246	0.0173795	0.76194	yes	up	1	1.44	0.19	0.51	0.15	0.17
ENSMUSG00000035551	Igfbpl1	-1.16665	0.0279524	0.864831	yes	down	1.28	0.34	2.24	1.91	2.6	4.55
ENSMUSG00000036480	Prss56	-1.44566	0.0400552	0.928189	yes	down	0.24	0.27	0.75	1.03	0.34	2.15
ENSMUSG00000038765	Lmx1b	1.84661	0.000435993	0.198657	yes	up	1.23	1.42	0.33	0.43	0.29	0.6
ENSMUSG00000039095	En2	1.8924	6.15655e-05	0.0647848	yes	up	4.14	2.32	0.9	0.86	0.51	0.7
ENSMUSG00000039476	Prrx2	1.03129	0.0280055	0.864831	yes	up	2.74	2.5	3.52	1.43	1.62	1.02
ENSMUSG00000039691	Tspan10	-4.72679	0.0270027	1	yes	down	0	0	0	0.04	0.03	0.53
ENSMUSG00000040569	Slc26a7	1.14157	0.0115078	0.716519	yes	up	1.54	0.85	1	0.25	0.45	1.17
ENSMUSG00000040935	Padi6	-2.79612	0.0268987	0.864831	yes	down	0	0.03	0.1	0.15	0.27	0.47
ENSMUSG00000041616	Nppa	-1.79555	0.0211503	0.806323	yes	down	1.09	0.25	1.77	3.49	0.89	6.75
ENSMUSG00000041679	Lrrc29	-1.50485	0.0352107	0.900128	yes	down	0.14	0.23	0.06	0.53	0.31	0.53
ENSMUSG00000042096	Dao	1.75191	0.0160553	0.756768	yes	up	1.19	0.96	0.25	0.32	0.18	0.25
ENSMUSG00000043795	Prr33	2.00364	0.0197812	0.794499	yes	up	0.31	1.11	0.31	0.06	0.25	0.11
ENSMUSG00000044375	Pcare	2.01546	0.0360098	0.905069	yes	up	0.13	0.08	0.19	0.01	0.03	0.06
ENSMUSG00000044681	Cnpy1	3.12808	0.000569038	0.22717	yes	up	1.76	0.96	0.1	0.15	0.17	0.03
ENSMUSG00000045288	Ush1g	-1.37005	0.00407783	0.539784	yes	down	0.7	0.69	0.7	1.7	0.69	3.2
ENSMUSG00000045394	Epcam	1.80884	0.0448735	0.954973	yes	up	0.73	1.12	0.41	0	0.47	0.18
ENSMUSG00000045813	Gm9801	-1.34031	0.0265745	0.864831	yes	down	0.23	0.34	0.07	0.51	0.54	0.65
ENSMUSG00000047370	Gm7367	-1.25712	0.00678874	0.607175	yes	down	3.63	6.43	2.54	10.89	8.89	9.92
ENSMUSG00000048502	Duxbl1	1.15811	0.0157314	0.753347	yes	up	1.22	1.94	0.83	0.48	0.38	0.98
ENSMUSG00000048562	Sp8	-1.66865	0.0150258	0.753347	yes	down	2.82	1.42	2.49	7.05	3.42	17.01
ENSMUSG00000048949	Gm6206	-1.2404	0.0123418	0.720039	yes	down	0.45	0.5	0.41	0.72	0.97	1.61
ENSMUSG00000049709	Nlrp10	-1.65123	0.0238412	0.830568	yes	down	0.2	0.09	0.16	0.32	0.14	1
ENSMUSG00000050201	Otop2	-1.39256	0.0379083	0.918714	yes	down	1.06	0.88	0.8	2.33	0.91	6.26
ENSMUSG00000050783	Htr1f	-1.35458	8.20415e-05	0.0786623	yes	down	0.79	0.59	0.89	1.93	1.67	2.34
ENSMUSG00000051367	Six1	1.31445	0.0102465	0.685456	yes	up	0.8	0.81	0.43	0.31	0.33	0.49
ENSMUSG00000052154	Gm9870	1.4095	0.0151216	0.753347	yes	up	0.9	0.66	0.67	0.17	0.36	0.21
ENSMUSG00000052368	Gm9873	5.0659	0.0068259	1	yes	up	0.23	0.12	0.55	0	0	0
ENSMUSG00000052951	C130021I20Rik	1.65609	0.0436581	0.949415	yes	up	5.45	5.82	0.56	2.04	1	1.21
ENSMUSG00000052974	Cyp2f2	2.0677	0.00415989	0.539784	yes	up	1.29	2.17	0.62	0.08	0.32	0.51
ENSMUSG00000053441	Adamts19	-1.53749	0.014645	0.753347	yes	down	0.52	0.12	0.26	0.66	0.33	1.77
ENSMUSG00000053747	Sox14	1.14544	0.0349521	0.899422	yes	up	2.28	3.53	0.77	1.55	0.87	0.63
ENSMUSG00000053830	Gm9923	-6.93276	4.88478e-07	0.00403685	yes	down	0	0	0	1.21	0.7	0.57
ENSMUSG00000054320	Lrrc36	1.8055	0.0456414	0.959329	yes	up	1.15	1.73	0.36	0.1	0.86	0.04
ENSMUSG00000054612	Mgmt	1.16602	0.00783367	0.638977	yes	up	1.15	0.88	0.7	0.36	0.48	0.41
ENSMUSG00000055865	Tafa3	-1.99246	0.00877307	0.660149	yes	down	0.14	0.08	0.19	0.63	0.09	0.94
ENSMUSG00000055958	Gm9987	-1.07215	0.0492384	0.979581	yes	down	2.09	1.63	3.81	6.29	3.8	5.73
ENSMUSG00000056025	Clca3a1	-1.54577	0.00605645	0.590855	yes	down	0.35	0.23	0.16	0.99	0.35	1.05
ENSMUSG00000056501	Cebpb	1.26815	5.93887e-07	0.00403685	yes	up	5.66	8.72	9.46	3.3	3.57	3.2
ENSMUSG00000056947	Mab21l1	1.38546	0.0213747	0.806323	yes	up	13.23	6.03	3.77	4.1	2.78	2.29
ENSMUSG00000057886	Cbx3-ps6	4.84947	0.0355605	1	yes	up	2.2	0	0.47	0	0	0
ENSMUSG00000058159	T2	1.59689	0.0447671	0.953908	yes	up	0.43	0.97	0.59	0.38	0.43	0.02
ENSMUSG00000058665	En1	2.16861	0.00857941	0.659423	yes	up	6.73	3.5	0.75	0.95	0.77	0.83
ENSMUSG00000060284	Sp7	-1.63807	0.0276018	0.864831	yes	down	1.95	0.87	1.16	4.18	1.35	7.46
ENSMUSG00000060969	Irx1	1.41518	3.58947e-05	0.0522831	yes	up	7.5	6.66	5	2.43	3.77	1.93
ENSMUSG00000063409	Lrrc43	2.16831	0.0187903	0.791554	yes	up	0.41	1.43	0.27	0.04	0.34	0.09
ENSMUSG00000064348	mt-Tn	-2.02005	0.0390902	0.918714	yes	down	0	0	0	0	0	0
ENSMUSG00000066372	Vmn2r65	-4.33054	0.0459688	1	yes	down	0	0	0	0.01	0.05	0.01
ENSMUSG00000066720	Cldn9	2.12763	0.0487757	0.978483	yes	up	0.87	0.53	0.11	0.16	0.16	0.05
ENSMUSG00000067261	Foxd3	-1.83332	0.0494016	0.980219	yes	down	0.2	0.03	0.2	0.49	0.14	0.95
ENSMUSG00000068859	Sp9	-1.16259	0.000130029	0.0914331	yes	down	3.08	1.75	3.54	5.29	4.66	9.78
ENSMUSG00000069008	Gm5537	5.14219	0.0459025	1	yes	up	1	0	0	0	0	0
ENSMUSG00000069378	Prdm6	1.75826	0.00094089	0.278067	yes	up	3.14	2.09	2.67	0.81	0.41	1.48
ENSMUSG00000070458	Vmn2r73	-3.58674	0.0468288	1	yes	down	0	0.01	0	0.03	0.03	0.03
ENSMUSG00000074006	Omp	-3.21114	0.0007417	0.237157	yes	down	0.75	0.75	0.76	7.47	0.89	13.22
ENSMUSG00000074385	Gm10684	-2.5274	0.0342663	0.899422	yes	down	0.1	0.2	0.13	0.58	0.38	0.4
ENSMUSG00000074483	Bglap	-4.02738	0.0349129	0.899422	yes	down	0.26	0	0	0.61	0.38	4.38
ENSMUSG00000074934	Grem1	-1.04542	0.00472977	0.56735	yes	down	0.79	0.51	0.7	1.22	0.99	2.1
ENSMUSG00000075525	Gm10849	-2.0757	0.0254867	0.85905	yes	down	0.07	0.61	0.55	1.54	1.89	1.84
ENSMUSG00000076523	Igkv15-103	4.97231	0.0281754	1	yes	up	5.7	0.79	0	0	0	0
ENSMUSG00000078162	Gm2574	-1.01664	0.0136474	0.744318	yes	down	2.47	1.85	2.38	6.67	3.59	3.58
ENSMUSG00000078302	Foxd1	1.00844	0.00089293	0.275888	yes	up	1.46	1.35	1.07	0.7	0.48	0.83
ENSMUSG00000078746	Fam205a4	2.63504	0.0151414	0.753347	yes	up	0.84	7.6	13.05	0.5	2.19	0.84
ENSMUSG00000078937	Cpt1b	1.10889	0.0174119	0.76194	yes	up	0.98	1.03	2.86	0.6	0.23	1.07
ENSMUSG00000079298	Klrb1b	3.28535	0.0332505	0.895699	yes	up	0.36	0.47	0.22	0	0.03	0.05
ENSMUSG00000082016	Pgam1-ps2	-10.1603	0.00931055	0.677977	yes	down	0	0	0	0	37.51	34.36
ENSMUSG00000082286	Pisd-ps1	-5.25875	0.011515	0.716519	yes	down	0	0	0	0.38	0	0.89
ENSMUSG00000082414	Gm13303	-5.22383	0.037398	0.918714	yes	down	0	0	0	0	1	0
ENSMUSG00000083863	Gm13341	-2.84932	0.0113836	0.716519	yes	down	0.08	0.13	0.33	1.41	1.65	0.93
ENSMUSG00000084336	Olfr1269	-1.42446	0.0350537	0.899422	yes	down	0.11	0.11	0.1	0.34	0.34	0.23
ENSMUSG00000084858	Gm1980	-4.18077	0.0106936	0.703973	yes	down	0	0	0.05	0.21	0.18	0.15
ENSMUSG00000084917	Gm17477	-2.75379	0.049043	0.979315	yes	down	0	0.05	0.03	0.19	0.25	0.07
ENSMUSG00000085125	Gm16070	2.24933	0.020367	0.803336	yes	up	0.29	0.17	0.23	0.07	0.03	0.07
ENSMUSG00000085167	Gm12063	-1.06924	0.0490744	0.979315	yes	down	1.2	1.23	2.31	3.69	2.51	3.76
ENSMUSG00000085407	1700095J03Rik	1.52855	0.0389094	0.918714	yes	up	0.82	1.11	0.26	0.37	0.25	0.17
ENSMUSG00000085669	Gm14817	-5.12894	0.0153414	0.753347	yes	down	0	0	0	0.98	0	1.96
ENSMUSG00000085755	Gm13496	3.80584	0.0320521	1	yes	up	0.28	0.29	0.3	0	0	0.06
ENSMUSG00000085843	Kank4os	4.12906	0.014864	0.753347	yes	up	0.13	0.13	0.24	0.03	0	0
ENSMUSG00000086096	Gm12688	-4.15549	0.0330136	0.895699	yes	down	0.09	0	0	0.07	0.08	1.19
ENSMUSG00000086126	Evx1os	3.71989	0.026157	0.862358	yes	up	0.48	0.02	0.29	0	0	0.07
ENSMUSG00000086524	Pabpc1l2a	5.12487	0.0482916	1	yes	up	0	0	3.77	0	0	0
ENSMUSG00000086587	Gm11837	1.0531	0.0118471	0.718075	yes	up	3.76	3.59	3.33	1.5	1.63	2.2
ENSMUSG00000086924	Gm11766	-1.082	0.0397915	0.925233	yes	down	0.3	0.38	0.37	0.35	0.88	1.07
ENSMUSG00000087563	Gm14205	-1.03587	0.00502111	0.575456	yes	down	10.15	4.96	12.62	11.64	24.86	21.73
ENSMUSG00000089661	Mia	1.44436	0.0270849	0.864831	yes	up	7.64	7.9	5.81	0.38	5.14	2.21
ENSMUSG00000089760	D030046N08Rik	1.94738	0.0324643	0.888607	yes	up	0.35	0.35	1.16	0.11	0.12	0.29
ENSMUSG00000089837	Npcd	-1.22356	0.0156089	0.753347	yes	down	2.14	3.23	0.41	4.6	4.81	4.38
ENSMUSG00000089989	Gm45713	-6.01909	0.000156335	0.0996245	yes	down	0	0	0	0.32	0.25	1.15
ENSMUSG00000090334	Gm17149	4.42791	0.0368735	1	yes	up	0.38	2.37	2.01	0	0	0
ENSMUSG00000090996	Gm20458	-1.1429	0.0269286	0.864831	yes	down	1.52	4.57	1.48	7.97	2.17	6.78
ENSMUSG00000091119	Ccdc152	3.66978	0.0289498	0.870714	yes	up	0.06	0.62	0.52	0	0.1	0
ENSMUSG00000091705	H2-Q2	1.21371	0.031867	0.88533	yes	up	3.38	15.72	2.39	4.35	2.71	2.31
ENSMUSG00000095134	Mid1-ps1	-1.60569	0.00750517	0.624675	yes	down	0.57	0.31	0.66	2.16	1.6	1.09
ENSMUSG00000095234	Gm21586	5.12155	0.0162927	1	yes	up	3.64	0	3.26	0	0	0
ENSMUSG00000095276	Gfy	-3.93874	0.02548	1	yes	down	0	0.03	0	0.12	0.12	0.37
ENSMUSG00000095304	Plac9	1.26594	5.5602e-06	0.0154905	yes	up	25.74	19.57	11.95	7.76	6.88	9.72
ENSMUSG00000096549	Prickle4	2.15761	0.00949009	0.677977	yes	up	3.08	3.31	2.4	0	0.55	1.09
ENSMUSG00000096574	Gm2956	3.18259	0.0101866	0.685456	yes	up	0.7	0.37	0.2	0	0.14	0
ENSMUSG00000096701	Gm9285	-4.44343	0.0239376	1	yes	down	0	0	0	0.55	0.55	0.48
ENSMUSG00000097180	2700038G22Rik	-1.41491	0.0414632	0.936343	yes	down	0.23	1.89	0.24	0.6	0.56	1.8
ENSMUSG00000097191	Mm2pr	2.42507	0.0121406	0.718075	yes	up	0.89	1.01	1.09	0.95	0.03	0.07
ENSMUSG00000097267	1700109K24Rik	-1.40894	0.022016	0.806323	yes	down	0.86	0.73	0.35	1.36	1.53	2.49
ENSMUSG00000097381	A230087F16Rik	1.54686	0.0193002	0.791554	yes	up	0.82	1.2	0.36	0.18	0.39	0.3
ENSMUSG00000097874	C030010L15Rik	2.98209	0.0247907	0.848208	yes	up	0.97	0.7	1.47	0.33	0.12	0
ENSMUSG00000098093	Gm8707	-2.25854	0.0192955	0.791554	yes	down	0	0.15	2.37	1.54	1.44	1.13
ENSMUSG00000098146	Gm26935	-3.65914	0.0470017	1	yes	down	0.19	0	0	0.44	0.66	1.78
ENSMUSG00000099757	BE692007	-2.72035	0.0450848	0.956346	yes	down	0	0.06	0	0.21	0.07	0.15
ENSMUSG00000100162	Gm20687	-1.80904	6.35394e-05	0.0647848	yes	down	0.97	2.09	1.76	2.38	2.87	3.8
ENSMUSG00000100220	Gm29331	4.84059	0.00360118	0.513533	yes	up	4.6	0.06	3.12	0	0.29	0
ENSMUSG00000100706	Gm19744	-1.00189	0.0197923	0.794499	yes	down	1.73	1.92	1.17	3.61	1.6	4.96
ENSMUSG00000100768	Gm29055	-1.20565	0.0240058	0.832526	yes	down	0.28	0.64	0.46	1.1	1.05	1.17
ENSMUSG00000103625	Gm37357	-2.09291	0.0127481	0.730759	yes	down	0.09	0.11	0.02	0.51	0.2	0.3
ENSMUSG00000103651	Gm37206	-5.13861	0.0128477	0.731818	yes	down	0	0	0	0	0.21	0.19
ENSMUSG00000103722	2700078F05Rik	-4.54514	0.0212583	1	yes	down	0	0	0	0.11	0.11	0.04
ENSMUSG00000103831	Gm37608	-1.44004	0.0380274	0.918714	yes	down	0.19	0.35	0.34	0.47	0.51	1.47
ENSMUSG00000104344	Gm38077	-1.03206	0.0161797	0.756768	yes	down	0.44	1.09	0.51	0.97	1.33	1.97
ENSMUSG00000104405	Gm31748	-4.85424	0.0261927	1	yes	down	0	0	0	0.39	0.35	0
ENSMUSG00000104784	Gm42984	1.50443	0.0461961	0.962205	yes	up	0.7	2.41	1.48	0.85	0.56	0.22
ENSMUSG00000104803	Gm43108	-5.18845	0.0115297	0.716519	yes	down	0	0	0	0	9.53	7.45
ENSMUSG00000105632	Gm43272	-1.31077	0.0299617	0.876927	yes	down	0.31	0.75	0.26	1	0.94	1.43
ENSMUSG00000107191	Gm43579	1.78625	0.0192851	0.791554	yes	up	0.61	1.68	0.93	0.27	0.52	0.16
ENSMUSG00000107374	Gm43172	-5.54659	0.00068316	0.231762	yes	down	0	0	0	0.2	0.17	0.43
ENSMUSG00000107482	Etfbl	-2.40101	0.0413909	0.936343	yes	down	0	0.19	0.4	1.31	0.87	0.49
ENSMUSG00000108175	Gm16499	1.69945	0.0346769	0.899422	yes	up	0.49	0.87	0.27	0.07	0.29	0.16
ENSMUSG00000108802	Gm44769	-1.17695	0.0288795	0.869882	yes	down	0.26	0.27	0.27	0.6	0.44	0.84
ENSMUSG00000109031	Gm45201	-2.90495	0.0233842	0.826365	yes	down	0.02	0.02	0.03	0.11	0.19	0.25
ENSMUSG00000109473	B930025P03Rik	1.46928	0.023581	0.826994	yes	up	0.94	1.1	0.32	0.36	0.35	0.13
ENSMUSG00000110030	Gm45546	4.648	0.016852	1	yes	up	0.15	0.1	0.1	0	0	0
ENSMUSG00000110243	Gm45631	3.10693	0.0184352	0.791554	yes	up	0.54	0.35	0.4	0	0.07	0.08
ENSMUSG00000110440	Gm45894	4.03708	0.0195961	1	yes	up	0.3	0.56	0.28	0.04	0	0
ENSMUSG00000110755	BC049987	-4.55187	0.0492815	1	yes	down	0	0	0	0.32	0	0.46
ENSMUSG00000112586	Gm6729	-3.90841	0.0231399	1	yes	down	0.03	0	0	0.13	0.22	0.15
ENSMUSG00000113750	Gm5628	-1.04988	0.0379184	0.918714	yes	down	0.79	1.07	1.06	1.61	2.25	2.17
ENSMUSG00000113786	Gm49384	5.11891	0.0166473	1	yes	up	1.02	0.38	0	0	0	0
ENSMUSG00000113812	Gm48699	-4.54514	0.0212583	1	yes	down	0	0	0	0.25	0.26	0.09
ENSMUSG00000114432	Gm49391	1.62285	0.0184535	0.791554	yes	up	3.99	2.14	0.83	0.31	1.02	1.04
ENSMUSG00000115074	Ndor1	2.76068	0.0395794	0.924489	yes	up	0.1	0.08	0.66	0	0	0.12
ENSMUSG00000116500	Gm36560	-4.33417	0.0335268	1	yes	down	0	0	0	2.96	2.34	6.15
ENSMUSG00000116755	6430553K19Rik	-1.78117	0.042757	0.945071	yes	down	0.23	0.08	0.14	0.48	0.14	1
ENSMUSG00000116812	Gm2792	-5.24375	0.00208738	0.417604	yes	down	0	0	0	0.18	0.09	0.17
ENSMUSG00000117748	Derpc	2.49979	0.000412623	0.198657	yes	up	1.48	4.8	1.27	3.09	0.43	5.56
ENSMUSG00000117873	Gm45928	5.49669	0.00630851	0.591252	yes	up	0.08	4.57	6.68	0	0	0
ENSMUSG00000118064	Gm50210	-2.131	0.0214688	0.806323	yes	down	0	0.15	0.1	0.51	0.37	0.24
ENSMUSG00000118124	Gm50139	-5.1674	0.0411044	0.934731	yes	down	0	0	0	0	3.24	0
ENSMUSG00000118385	Gm50311	-4.66954	0.0394544	1	yes	down	0	0	0	0.91	0	0.84
ENSMUSG00000118578	1700014B07Rik	-3.95434	0.0226332	1	yes	down	0	0.09	0	0.33	0.89	0.48
ENSMUSG00000119948	Gm34758	-2.98848	0.0224041	0.806323	yes	down	0	0.41	0.27	1.67	2.3	1.28
ENSMUSG00000120225	-	-2.86696	0.031201	0.880227	yes	down	0.14	0	0.09	0.68	0.69	0.37
ENSMUSG00000120263	-	2.80437	0.0164606	0.756768	yes	up	2.05	1.26	2.43	0.24	0.36	0.22
ENSMUSG00000120443	-	-3.72837	0.0395868	1	yes	down	0	0	0.44	2.65	1.71	0.7
ENSMUSG00000120621	-	-1.83178	0.0369117	0.91793	yes	down	0.95	0.74	1.09	2.18	1.9	6.1
ENSMUSG00000120814	-	-1.56175	0.0458357	0.960581	yes	down	0.26	0.25	0.2	0.81	0.72	0.82
ENSMUSG00000120984	-	1.58158	0.00710634	0.614188	yes	up	0.48	0.66	0.62	0.23	0.17	0.22

## Sheet: XSBH-Model-FC2+0.05
Gene_id	Gene name	Log2FC(XSBM/Model)	Pvalue	Padjust	Significant	Regulate	XSBH_1	XSBH_2	XSBH_3	M_1	M_2	M_3
ENSMUSG00000000303	Cdh1	1.25854	4.23e-05	0.0257853	yes	up	2.29	2.7	3.17	0.79	0.94	1.66
ENSMUSG00000001349	Cnn1	1.0231	0.00741262	0.337269	yes	up	1.77	3.6	3.15	2.07	1.05	0.83
ENSMUSG00000001504	Irx2	2.48509	0.0455906	0.612871	yes	up	6.4	0.67	31.93	3.54	2.39	1.73
ENSMUSG00000004709	Cd244a	3.85026	0.0251935	1	yes	up	0.09	0.12	0.23	0	0	0.05
ENSMUSG00000004885	Crabp2	1.1136	8.43e-06	0.0112537	yes	up	18.41	15.57	22.05	8.81	6.61	10.08
ENSMUSG00000005503	Evx1	3.96245	0.00650301	0.317246	yes	up	0.4	0.07	1.72	0	0.02	0.08
ENSMUSG00000005547	Cyp2a5	3.14406	0.0108997	1	yes	up	0.27	0.27	0.49	0	0.05	0.03
ENSMUSG00000006014	Prg4	1.25638	6.77e-06	0.0112537	yes	up	8.05	11.54	10.36	3.05	2.8	7.34
ENSMUSG00000010122	Slc47a1	1.26982	0.00178289	0.188183	yes	up	3.6	5.35	5.71	1.69	1.09	3.28
ENSMUSG00000013584	Aldh1a2	1.13361	3.01e-06	0.00805468	yes	up	29.41	22.1	34.78	13.81	9.34	15.82
ENSMUSG00000014030	Pax5	1.85855	0.0117634	0.408611	yes	up	0.46	0.55	2.77	0.23	0.19	0.31
ENSMUSG00000015619	Gata3	1.49023	0.0252862	0.518645	yes	up	2.59	0.49	7.38	1.29	0.95	0.41
ENSMUSG00000017897	Eya2	1.14819	4.56e-05	0.0268594	yes	up	10.61	9.66	8.83	8.3	3.78	4.26
ENSMUSG00000019278	Dpep1	2.77407	0.0251756	1	yes	up	0.31	0.09	0.5	0	0.12	0.03
ENSMUSG00000019326	Aoc3	1.06739	0.0214821	0.487895	yes	up	1.01	0.76	1.65	0.64	0.32	0.72
ENSMUSG00000020159	Gabrp	5.56704	0.0104575	1	yes	up	0.4	0	0.08	0	0	0
ENSMUSG00000020160	Meis1	1.05755	0.00316589	0.250446	yes	up	9.9	10.76	8.11	3.79	2.2	7.51
ENSMUSG00000020787	P2rx1	1.28173	0.0316246	0.54754	yes	up	0.56	0.83	0.52	0.14	0.27	0.23
ENSMUSG00000021239	Vsx2	2.70741	0.00714724	0.334802	yes	up	0.59	0.12	3.17	0.04	0.14	0.42
ENSMUSG00000021322	Aoah	1.49751	0.0288684	0.53552	yes	up	0.68	0.31	0.33	0.17	0.22	0.08
ENSMUSG00000021676	Iqgap2	-1.20762	2.41e-05	0.0182149	yes	down	3.65	6.32	2.9	7.45	11.26	7.47
ENSMUSG00000021948	Prkcd	-1.25627	0.0305473	0.543815	yes	down	10.44	10.91	12.26	16.55	44.65	12.49
ENSMUSG00000021950	Anxa8	1.31123	0.0307303	0.544194	yes	up	2.95	0.72	1.9	0.51	1.21	0.5
ENSMUSG00000022041	Chrna2	1.66589	0.00394022	0.270492	yes	up	1.33	1.21	4.36	0.35	0.48	1.27
ENSMUSG00000022102	Dok2	1.22025	0.0365973	0.578093	yes	up	1.05	0.57	1.73	0.25	0.8	0.42
ENSMUSG00000022129	Dct	-1.41767	0.0449178	0.612871	yes	down	0.52	0.55	0.78	0.44	0.59	3.85
ENSMUSG00000022468	Endou	-1.1817	0.0204509	0.479395	yes	down	0.68	1.3	1.15	2.64	4.59	1
ENSMUSG00000022766	Serpind1	1.06393	0.00137926	0.164579	yes	up	6.64	6.36	14.24	4.1	4.12	4.68
ENSMUSG00000023039	Krt7	3.0771	0.0396974	1	yes	up	1.03	0	0.27	0.03	0.01	0.04
ENSMUSG00000023047	Amhr2	1.53951	0.00540566	0.30306	yes	up	0.99	0.92	3.98	0.69	0.3	0.58
ENSMUSG00000023349	Clec4n	1.43613	0.0344221	0.564958	yes	up	0.85	0.78	2.88	1.22	0.5	0.78
ENSMUSG00000023949	Tcte1	-1.0953	0.00917171	0.359223	yes	down	0.4	1.3	1	1.7	2.39	1.54
ENSMUSG00000024028	Tff2	5.19829	0.00821226	1	yes	up	5.76	0	0.69	0	0	0.16
ENSMUSG00000024134	Six2	1.11864	0.0295233	0.537893	yes	up	0.95	2.06	1.28	0.62	0.39	1.02
ENSMUSG00000024553	Galr1	-1.0475	0.0364836	0.577691	yes	down	0.38	0.24	0.66	0.94	1.04	0.64
ENSMUSG00000024659	Anxa1	1.43749	8.2e-05	0.0328947	yes	up	8.39	4.28	9.43	2.65	1.99	3.89
ENSMUSG00000024986	Hhex	1.20867	0.00340406	0.256905	yes	up	2.93	1.45	2.19	0.77	1.18	1.09
ENSMUSG00000025355	Mmp19	1.21591	0.00384221	0.269773	yes	up	1.33	1.26	1.03	0.51	0.24	0.62
ENSMUSG00000025479	Cyp2e1	2.08077	0.0133135	0.424397	yes	up	0.91	1.52	0.5	0.2	0.03	0.45
ENSMUSG00000026068	Il18rap	1.79354	0.0374978	1	yes	up	0.12	0.18	0.15	0.05	0.02	0.08
ENSMUSG00000026180	Cxcr2	-1.55561	0.0376339	1	yes	down	0.08	0.08	0.1	0.4	0.21	0.21
ENSMUSG00000026354	Lct	-1.66272	0.029554	0.537893	yes	down	0.18	0.42	0.32	0.31	2.31	0.23
ENSMUSG00000026468	Lhx4	2.86719	0.032247	0.550236	yes	up	0.19	0	0.72	0.02	0.01	0.09
ENSMUSG00000026602	Nphs2	1.89001	0.00165923	0.180877	yes	up	0.8	0.78	1.57	0.45	0.08	0.25
ENSMUSG00000026638	Irf6	1.01106	0.0156532	0.439899	yes	up	1.13	0.56	1.03	0.28	0.48	0.58
ENSMUSG00000026668	Ucma	1.63404	0.0490726	0.627078	yes	up	1.55	2.24	18.41	2.42	2.44	2.21
ENSMUSG00000026726	Cubn	1.01264	0.00300182	0.246584	yes	up	0.27	0.29	0.37	0.14	0.14	0.18
ENSMUSG00000026751	Nr5a1	-2.28632	0.0369792	1	yes	down	0.1	0.02	0.07	0.57	0.28	0.05
ENSMUSG00000026805	Barhl1	2.46941	0.015487	0.439773	yes	up	3.79	0.4	6.27	0.86	0.47	0.67
ENSMUSG00000026822	Lcn2	2.76091	0.00848706	0.348158	yes	up	6.26	2.5	30.56	2.83	1.1	1.74
ENSMUSG00000026826	Nr4a2	-1.23822	7.74e-07	0.00341842	yes	down	8.7	12.71	9.71	30.27	26.33	16.12
ENSMUSG00000026989	Dapl1	1.39681	0.0075714	0.338509	yes	up	5.47	4.72	9.22	1.87	1.8	3.48
ENSMUSG00000027376	Prom2	1.19311	0.0357568	0.573839	yes	up	0.28	0.19	0.41	0.15	0.13	0.33
ENSMUSG00000027481	Bpifb2	4.14061	0.0123607	1	yes	up	1.2	0.12	0.04	0.04	0	0.04
ENSMUSG00000027483	Bpifa1	5.99582	0.00531493	0.30282	yes	up	7.02	0.38	8.83	0	0	0.31
ENSMUSG00000027555	Car13	1.52472	2.48e-05	0.0182149	yes	up	3.63	4.12	7.19	1.44	1.32	2.4
ENSMUSG00000027832	Ptx3	1.28729	0.0328817	0.552513	yes	up	0.91	1.01	0.67	0.38	0.25	0.35
ENSMUSG00000028001	Fga	-4.16069	0.0424591	1	yes	down	0	0	0	0.1	0.08	0.12
ENSMUSG00000028003	Lrat	1.85912	0.0234777	0.505477	yes	up	0.26	0.06	0.53	0.06	0.08	0.09
ENSMUSG00000028011	Tdo2	-1.46718	0.0303045	0.542968	yes	down	0.29	1.44	0.45	0.44	1.37	0.19
ENSMUSG00000028451	1700022I11Rik	-4.37001	0.0386779	1	yes	down	0	0	0	0.02	0.04	0.18
ENSMUSG00000028716	Pdzk1ip1	1.2294	0.0434221	0.608599	yes	up	2.7	1.02	2.89	1.17	0.88	1.03
ENSMUSG00000028750	Pla2g2c	3.87372	0.00699748	1	yes	up	0.19	0.71	0.69	0	0.1	0
ENSMUSG00000028874	Fgr	1.61552	0.030721	0.544194	yes	up	0.2	0.23	0.51	0.14	0.09	0.45
ENSMUSG00000028989	Angptl7	1.11008	0.0399059	0.599778	yes	up	0.69	0.52	1.01	0.3	0.34	0.37
ENSMUSG00000029304	Spp1	1.68488	0.0241597	0.511572	yes	up	69.13	47.87	218.1	34.2	19.86	49.7
ENSMUSG00000029503	P2rx2	3.00242	0.0111763	1	yes	up	0.45	0.22	0.4	0	0.08	0.04
ENSMUSG00000029830	Svopl	3.60066	0.0462643	1	yes	up	0.33	0.14	0.1	0	0.02	0
ENSMUSG00000030116	Mfap5	1.70527	0.0141011	0.430918	yes	up	0.71	0.56	1.26	0.36	0.18	1.21
ENSMUSG00000030218	Mgp	1.03774	0.000971313	0.145146	yes	up	117.47	111.02	221.6	75.11	47.55	89.97
ENSMUSG00000030674	Qprt	1.39761	0.00498561	0.296451	yes	up	1.37	0.81	1.98	0.46	0.44	0.67
ENSMUSG00000030680	Pagr1a	-5.08698	1.1e-05	0.0121887	yes	down	0.59	1.4	0.66	9.26	2.27	18.61
ENSMUSG00000030693	Klk10	2.98979	0.0334895	1	yes	up	0.65	0.26	0.36	0.17	0	0
ENSMUSG00000030730	Atp2a1	-1.85681	0.0213753	0.48771	yes	down	0.05	0.05	0.24	0.54	0.75	0.57
ENSMUSG00000030909	Anks4b	-3.01679	0.0133276	1	yes	down	0.01	0.02	0.02	0.14	0.15	0.07
ENSMUSG00000031004	Mki67	-1.05132	0.0104675	0.388407	yes	down	0.19	0.17	0.17	0.24	0.54	0.31
ENSMUSG00000031070	Mrgprf	1.00008	0.00109101	0.148425	yes	up	2.79	2.42	2.86	1.6	1.02	1.4
ENSMUSG00000031089	Slc6a14	4.33283	0.0316494	1	yes	up	0.08	0.04	0.07	0	0	0
ENSMUSG00000031551	Ido1	-1.42656	0.0409384	0.602018	yes	down	0.32	0.22	0.62	0.68	1.69	0.71
ENSMUSG00000031688	Pou4f2	1.79683	0.00675698	0.323871	yes	up	1.53	0.34	2	0.59	0.32	0.2
ENSMUSG00000031737	Irx5	1.2057	0.042356	0.604695	yes	up	1.59	0.51	2.71	0.73	0.87	0.47
ENSMUSG00000031738	Irx6	1.59101	0.00599842	0.310765	yes	up	0.79	0.36	1.05	0.38	0.2	0.16
ENSMUSG00000031825	Crispld2	1.0205	7.85e-05	0.0322256	yes	up	3.7	3.16	5.28	2	1.73	2.19
ENSMUSG00000032085	Tagln	1.13087	0.000520861	0.103353	yes	up	30.29	23.74	40.09	20.52	7.59	16.68
ENSMUSG00000032091	Tmprss4	4.8889	0.00850915	1	yes	up	0.32	0.09	0.34	0	0	0
ENSMUSG00000032092	Mpzl2	1.21102	0.000219554	0.0622216	yes	up	3.14	2.81	5.48	1.96	1.24	1.8
ENSMUSG00000032358	Fam83b	2.0948	0.0485007	1	yes	up	0.04	0.28	0.22	0.02	0.04	0.06
ENSMUSG00000032717	Mdfi	2.31111	0.000209319	0.0605996	yes	up	1.76	2.6	2.8	0.4	0.37	0.64
ENSMUSG00000033080	Vsx1	2.47165	0.0221446	1	yes	up	0.24	0.2	0.1	0.04	0	0.06
ENSMUSG00000034115	Scn11a	-2.40495	0.0119303	1	yes	down	0.01	0.02	0.04	0.17	0.07	0.14
ENSMUSG00000034127	Tspan8	1.38224	0.00497778	0.296451	yes	up	1.9	1.75	2.68	0.69	0.66	1.11
ENSMUSG00000034450	Gulo	2.38819	0.0480837	0.62255	yes	up	0.16	0.06	2.06	0.1	0.05	0.3
ENSMUSG00000034486	Gbx2	-1.4939	0.025925	0.523252	yes	down	1.29	0.68	1.05	1.46	6.5	0.77
ENSMUSG00000034634	Ly6d	2.45174	0.0310388	1	yes	up	3.7	0.47	0.94	0	0.46	0.44
ENSMUSG00000035383	Pmch	-6.82988	1.3e-05	0.0127186	yes	down	0.31	0.35	0.46	61.94	60.21	0.32
ENSMUSG00000035557	Krt17	2.91345	0.00931474	0.361535	yes	up	2.17	0.23	0.27	0.2	0.04	0.13
ENSMUSG00000036330	Slc18a1	1.7387	0.0471412	1	yes	up	0.31	0.3	0.35	0.24	0.15	0.04
ENSMUSG00000036816	Atoh7	-1.08818	0.0391773	0.595167	yes	down	0.46	0.55	0.42	0.74	0.91	2.28
ENSMUSG00000037295	Ldlrap1	1.23839	0.00620352	0.313005	yes	up	1.93	1.94	6.83	0.83	1.54	1.98
ENSMUSG00000037705	Tecta	-3.09412	0.0178815	1	yes	down	0.01	0.04	0	0.28	0.3	0.03
ENSMUSG00000038522	Mfsd4b1	1.02344	0.0293281	0.537893	yes	up	0.98	1.41	0.86	0.55	0.32	0.7
ENSMUSG00000038765	Lmx1b	1.8267	0.0249618	0.517527	yes	up	0.51	0.23	2.57	0.43	0.29	0.6
ENSMUSG00000039095	En2	1.59634	0.010141	0.380233	yes	up	1.51	0.53	4.22	0.86	0.51	0.7
ENSMUSG00000039552	Rsph4a	-1.00461	0.0120769	0.41306	yes	down	1.42	1.21	1.48	1.86	4.6	1.69
ENSMUSG00000039728	Slc6a5	4.26418	0.0149494	0.436374	yes	up	1.43	0.32	26.6	0.15	0.1	1.26
ENSMUSG00000039865	Slc44a3	1.88362	0.047167	0.61924	yes	up	0.27	0.21	1.74	0.38	0.51	0.49
ENSMUSG00000040212	Emp3	1.04958	0.0131641	0.421197	yes	up	17.01	10.2	17.95	5.86	3.63	11.32
ENSMUSG00000040283	Btnl9	3.53865	0.0266232	1	yes	up	0.03	0.06	0.16	0	0	0.02
ENSMUSG00000040569	Slc26a7	1.26382	0.00768394	0.338916	yes	up	1.62	1.57	1.48	0.25	0.45	1.17
ENSMUSG00000040666	Sh3bgr	1.819	0.000713088	0.124207	yes	up	7.13	4.51	17.47	4.8	1.57	4.06
ENSMUSG00000042096	Dao	2.66912	0.00380362	0.269773	yes	up	1.29	0.14	4.04	0.32	0.18	0.25
ENSMUSG00000042353	Frem3	-1.27293	0.027223	0.528305	yes	down	0.26	0.24	0.28	0.4	1.19	0.25
ENSMUSG00000042372	Dmrt3	-5.09352	0.0361845	1	yes	down	0	0	0	0.03	0.46	0
ENSMUSG00000042678	Myo15	2.46199	0.0269113	1	yes	up	0.04	0.06	0.17	0	0.03	0.01
ENSMUSG00000043659	Npsr1	-1.0169	0.00217436	0.2087	yes	down	1.23	2.36	1.15	1.96	2.13	2.58
ENSMUSG00000043661	Gm9785	3.60966	0.0433317	1	yes	up	0.31	0.46	0.13	0.13	0	0
ENSMUSG00000043807	Ly6g5b	2.77847	0.0342841	1	yes	up	0.51	0.44	0.37	0.08	0.12	0
ENSMUSG00000044338	Aplnr	1.44991	0.00337292	0.256749	yes	up	0.5	0.44	0.51	0.21	0.14	0.19
ENSMUSG00000044681	Cnpy1	2.56777	0.00781612	0.340412	yes	up	0.59	0.11	1.33	0.15	0.17	0.03
ENSMUSG00000045232	Rln3	4.77484	0.00718197	0.335539	yes	up	89.91	0.46	4.34	0.8	2.23	0.28
ENSMUSG00000045394	Epcam	2.61643	0.0047484	0.289161	yes	up	1.47	0.43	2.19	0	0.47	0.18
ENSMUSG00000045471	Hcrt	-6.20241	0.00333823	0.255552	yes	down	0	0.17	1.19	47.66	48.4	0.21
ENSMUSG00000046080	Clec9a	1.52057	0.0443507	1	yes	up	0.26	0.19	0.29	0.11	0.05	0.11
ENSMUSG00000046714	Foxc2	1.00867	0.00389536	0.269773	yes	up	2.41	3.41	3.83	2.2	1	1.54
ENSMUSG00000046856	Gpr1	-1.018	0.026142	0.523801	yes	down	0.43	0.49	0.55	0.98	1.14	0.87
ENSMUSG00000047061	Gm9817	4.3811	0.0434623	1	yes	up	0.05	0.03	0.2	0	0	0
ENSMUSG00000047370	Gm7367	-2.96053	1.22e-05	0.0126349	yes	down	2.26	1.73	0	10.89	8.89	9.92
ENSMUSG00000047746	Fbxo40	1.70662	0.0405405	0.601794	yes	up	0.21	0.45	1.66	0.12	0.66	0.63
ENSMUSG00000048502	Duxbl1	1.28937	0.00579428	0.307531	yes	up	2.66	1.48	0.99	0.48	0.38	0.98
ENSMUSG00000048916	Gm5540	-3.56536	0.0414955	1	yes	down	0	0.04	0	0.15	0.13	0.15
ENSMUSG00000050063	Klk6	1.79203	0.0430203	0.605853	yes	up	12.75	8.07	53.55	7.43	6.22	11.54
ENSMUSG00000050503	Fbxl22	1.14928	0.0301982	0.542522	yes	up	0.48	0.54	0.75	0.34	0.11	0.35
ENSMUSG00000051228	Nyx	1.15304	0.0249342	0.517527	yes	up	0.27	0.25	0.34	0.1	0.13	0.14
ENSMUSG00000051397	Tacstd2	1.2038	0.0452232	0.612871	yes	up	1.3	0.59	0.67	0.43	0.34	0.33
ENSMUSG00000051906	Cd209f	1.56999	0.0324976	0.550267	yes	up	1.73	1	4.14	0.8	0.28	1.34
ENSMUSG00000052273	Dnah3	-1.87666	0.0388707	0.594464	yes	down	0.11	0.07	0.08	0.04	0.71	0.14
ENSMUSG00000052974	Cyp2f2	2.72784	5.13e-05	0.0292264	yes	up	1.78	0.94	3.66	0.08	0.32	0.51
ENSMUSG00000053117	E330013P04Rik	-1.77174	0.0318303	0.548839	yes	down	0.19	0.25	0.53	0.53	1.26	0.45
ENSMUSG00000053613	Notumos	1.1118	0.0361641	0.575367	yes	up	1.08	0.46	0.8	0.28	0.3	0.51
ENSMUSG00000054885	4930578G10Rik	-4.30719	0.0469475	1	yes	down	0	0	0	0.24	1.11	0.15
ENSMUSG00000054944	5330416C01Rik	-1.72395	0.00365748	0.265807	yes	down	0.47	0.6	0.17	1.46	0.49	1.04
ENSMUSG00000056380	Gpr50	1.13155	0.0281391	0.530765	yes	up	2.08	1.45	6.33	2.03	0.66	2.6
ENSMUSG00000056752	Dnah9	-1.1211	0.0127129	0.419643	yes	down	0.58	0.54	0.72	1.57	1.84	0.7
ENSMUSG00000058669	Nkx2-9	1.97923	0.0120835	0.41306	yes	up	0.88	0.75	4.19	0.31	0.46	0.7
ENSMUSG00000059479	B3gnt8	1.15969	0.0130313	0.421197	yes	up	1.36	1.31	0.73	0.39	0.51	0.39
ENSMUSG00000060969	Irx1	1.83412	0.0429226	0.605853	yes	up	7.39	1.63	19.52	2.43	3.77	1.93
ENSMUSG00000061878	Sphk1	1.10826	0.000130105	0.0441858	yes	up	11.06	13.25	14.24	7.18	3.6	8.12
ENSMUSG00000062168	Ppef1	1.25023	0.0298054	0.538203	yes	up	0.45	0.63	0.66	0.29	0.29	0.15
ENSMUSG00000062200	Vmn2r7	-4.43187	0.0276809	1	yes	down	0	0	0	0.02	0.01	0.05
ENSMUSG00000062329	Cytl1	1.11394	0.0363107	0.57674	yes	up	4.76	1.86	5.69	2.6	1.72	1.27
ENSMUSG00000062456	Rpl9-ps6	2.90226	0.0186874	1	yes	up	1.26	1.14	2.02	0	0	0.53
ENSMUSG00000062593	Gm49339	2.89424	0.0260811	1	yes	up	0.82	0.3	0.41	0	0.2	0
ENSMUSG00000062694	Cav3	-4.87412	0.0123809	1	yes	down	0	0	0	0.7	0.1	0.18
ENSMUSG00000063458	Lrmda	1.32669	0.0126423	0.418127	yes	up	2.52	3.31	4.44	1.27	1.16	0.98
ENSMUSG00000063661	Krt73	-1.1894	0.0245196	0.513349	yes	down	0.52	0.86	0.21	1.34	1.24	0.97
ENSMUSG00000063935	Zar1	1.23979	0.0017431	0.186565	yes	up	3.09	2.65	1.83	1.02	1.31	1.24
ENSMUSG00000066363	Serpina3f	2.38831	0.046314	1	yes	up	0.12	0.3	0.18	0.04	0.05	0.03
ENSMUSG00000066407	Gm10263	5.43098	0.00140755	1	yes	up	11.41	3.61	4.45	0	0	0
ENSMUSG00000067017	Capza1-ps1	1.70884	0.0489927	1	yes	up	0.21	0.26	0.22	0.05	0.11	0.05
ENSMUSG00000067261	Foxd3	1.67059	0.0145934	0.432824	yes	up	2.32	2.09	0.65	0.49	0.14	0.95
ENSMUSG00000068893	Sprr2a2	3.11102	0.0260164	1	yes	up	3.3	0	1.71	0.39	0.1	0.11
ENSMUSG00000069378	Prdm6	1.74549	0.00109424	0.148425	yes	up	2.91	1.99	2.9	0.81	0.41	1.48
ENSMUSG00000069588	Gm11733	3.14491	0.0146689	1	yes	up	0.28	0.11	0.28	0	0.05	0.03
ENSMUSG00000069733	Ube2u	-4.51511	0.0181046	1	yes	down	0	0	0	0.2	0.22	0.13
ENSMUSG00000070564	Ntn5	-1.05846	0.0202415	0.477894	yes	down	2.08	2.77	1.79	7.04	4.32	2.04
ENSMUSG00000071005	Ccl19	1.07245	0.0067322	0.323871	yes	up	11.61	5.99	8.74	5.09	3.01	3.82
ENSMUSG00000071489	Ptgdr	1.01977	0.00205995	0.205529	yes	up	1.19	1.12	1.24	0.59	0.47	0.66
ENSMUSG00000073421	H2-Ab1	1.03459	0.00081827	0.134857	yes	up	14.21	12.86	15.67	6.42	4.54	12.62
ENSMUSG00000074207	Adh1	1.40462	0.0137552	0.43065	yes	up	2.32	0.9	2.67	0.53	0.6	1.24
ENSMUSG00000074577	Ripor3	1.51509	0.017068	0.450554	yes	up	0.53	0.99	1	0.18	0.06	0.32
ENSMUSG00000074971	Fibin	1.09072	0.00205098	0.205529	yes	up	5.4	4.47	11.16	3.56	3.13	3.11
ENSMUSG00000075405	9430097D07Rik	1.40126	0.0415938	0.602337	yes	up	0.64	0.56	0.79	0.26	0.18	0.3
ENSMUSG00000075525	Gm10849	-3.56138	0.00189087	1	yes	down	0	0.33	0.17	1.54	1.89	1.84
ENSMUSG00000075707	Dio3	-1.15987	0.00788383	0.340412	yes	down	2.07	1.77	0.72	3.14	3.7	2.3
ENSMUSG00000076858	Trav3-4	4.19318	0.0422981	1	yes	up	0.99	1.12	0.54	0	0	0
ENSMUSG00000078302	Foxd1	1.07636	0.000471867	0.0998658	yes	up	1.54	1.13	1.57	0.7	0.48	0.83
ENSMUSG00000078592	Gm4609	-4.73107	0.00919626	1	yes	down	0	0	0	0.37	0.28	0.42
ENSMUSG00000078597	Cyp4a12b	3.10819	0.0147241	1	yes	up	0.17	0.3	0.41	0	0	0.1
ENSMUSG00000079501	Gm5138	-1.74503	6.11e-05	0.0300231	yes	down	1.52	2.53	0.79	4.64	6.06	4.83
ENSMUSG00000079507	H2-Q1	1.00419	0.0220893	0.494107	yes	up	1.32	1.87	3.37	1.09	0.75	1.33
ENSMUSG00000079560	Hoxa3	5.03757	0.0179031	1	yes	up	0.02	0	0.79	0	0	0.02
ENSMUSG00000079593	4933416I08Rik	-3.74272	0.0355591	1	yes	down	0	0.07	0	0.46	0.11	0.39
ENSMUSG00000080875	Gm7332	-1.85647	0.0339896	0.56129	yes	down	4.84	0	3.47	12.12	11.51	4.83
ENSMUSG00000081272	Ap2m1-ps	-4.95684	0.0396954	1	yes	down	0	0	0	0.75	0	0.09
ENSMUSG00000081309	Gm12397	1.94421	0.0274963	0.528654	yes	up	3.85	5.17	2.01	1.29	1.3	0
ENSMUSG00000081792	Anp32b-ps1	3.28979	0.0447825	1	yes	up	0.82	0.23	0.91	0	0.18	0
ENSMUSG00000083287	Idi1-ps1	5.62388	0.00746579	1	yes	up	2.48	0.9	0	0	0	0
ENSMUSG00000084979	Gm16267	-2.25178	0.0280091	1	yes	down	0.36	0.26	0.14	0.46	1.21	1.42
ENSMUSG00000085440	Sorbs2os	-3.76908	0.0265823	1	yes	down	0.02	0	0	0.12	0.11	0.15
ENSMUSG00000085541	Gm16010	2.48547	0.000946015	0.145146	yes	up	0.21	0.23	0.29	0.05	0.3	0.03
ENSMUSG00000085601	Meiosin	1.98964	0.0135343	1	yes	up	0.34	0.35	0.48	0.08	0.14	0.1
ENSMUSG00000085669	Gm14817	-5.21371	0.0185703	1	yes	down	0	0	0	0.98	0	1.96
ENSMUSG00000086126	Evx1os	4.89725	0.00155564	1	yes	up	0.28	0.07	0.99	0	0	0.07
ENSMUSG00000086762	Gm14546	-4.32326	0.0367192	1	yes	down	0	0	0	0.09	0.27	0.08
ENSMUSG00000087117	Gm11523	-4.49219	0.0344354	1	yes	down	0	0	0	0.12	1.2	0.31
ENSMUSG00000087467	Gm13601	-1.11004	0.0295797	0.537893	yes	down	4.95	9.02	2.86	11.61	10.08	11.38
ENSMUSG00000087470	A630031M04Rik	-3.00217	0.000677883	1	yes	down	0.07	0.08	0.04	0.55	0.44	0.65
ENSMUSG00000089760	D030046N08Rik	1.9258	0.0257051	1	yes	up	0.85	0.75	0.25	0.11	0.12	0.29
ENSMUSG00000089902	Gm13625	-4.72387	0.0146284	1	yes	down	0	0.09	0	1.96	0.77	0.38
ENSMUSG00000089951	Zfp968-ps	-1.00707	0.0392019	0.595167	yes	down	1.61	1.73	2.32	3.69	2.82	3.37
ENSMUSG00000090121	Abhd12b	-5.22642	0.00522147	1	yes	down	0	0	0	0.07	0.3	0.24
ENSMUSG00000090246	Gm17017	5.10615	0.0124873	1	yes	up	0.05	0.03	0.4	0	0	0
ENSMUSG00000090369	4933411K16Rik	3.62859	0.0379432	1	yes	up	0.19	0.21	0.26	0	0.04	0
ENSMUSG00000090458	Gm17122	-6.02767	0.000606399	1	yes	down	0	0.06	0	7.35	6.09	0.29
ENSMUSG00000092627	D130058E05Rik	-1.77878	0.0313953	0.545543	yes	down	0.33	0.29	0.4	0.33	1.32	0.41
ENSMUSG00000094365	Gm21982	1.92762	0.0430096	1	yes	up	0.24	0.17	0.17	0	0.05	0.1
ENSMUSG00000094446	Gm6344	-3.66286	0.0288128	1	yes	down	0.41	0	0	3.39	1.88	0.27
ENSMUSG00000095234	Gm21586	4.66365	0.0487982	1	yes	up	2.43	3.59	0	0	0	0
ENSMUSG00000095304	Plac9	1.02086	0.000303548	0.0765114	yes	up	16.48	13.21	20.98	7.76	6.88	9.72
ENSMUSG00000095384	1700001F09Rik	4.65521	0.0490468	1	yes	up	0.58	0.65	0	0	0	0
ENSMUSG00000096010	H4f16	-3.86513	0.0266966	1	yes	down	0	0.02	0	0.15	0.14	0.04
ENSMUSG00000096373	Vmn2r31	-2.84522	0.00913693	1	yes	down	0.01	0.01	0.01	0.06	0.05	0.09
ENSMUSG00000096549	Prickle4	2.34369	0.0123766	0.41524	yes	up	0.94	3.23	3.42	0	0.55	1.09
ENSMUSG00000096574	Gm2956	2.79132	0.02551	1	yes	up	0.29	0.45	0.31	0	0.14	0
ENSMUSG00000096810	Gm10481	-4.57059	0.0187458	1	yes	down	0	0	0	0.5	0.29	0.15
ENSMUSG00000097081	Gm10425	3.26272	0.00673836	1	yes	up	0.21	0.15	0.17	0.03	0.02	0
ENSMUSG00000097267	1700109K24Rik	-1.39622	0.029294	0.537893	yes	down	0.46	1.27	0.37	1.36	1.53	2.49
ENSMUSG00000097311	Gm26871	-1.59761	0.00421847	0.279019	yes	down	0.53	0.54	0.51	0.86	2.2	0.8
ENSMUSG00000097381	A230087F16Rik	1.37091	0.0340397	0.56129	yes	up	0.48	0.62	1.21	0.18	0.39	0.3
ENSMUSG00000097636	Mirt1	-1.74036	0.0121392	0.41306	yes	down	0.2	0.32	0.16	1.28	0.62	0.33
ENSMUSG00000097650	4921507G05Rik	-4.68176	0.0130351	1	yes	down	0	0	0	0.1	0.24	0.34
ENSMUSG00000098097	6530403H02Rik	-1.00184	0.0427425	0.605853	yes	down	0.64	0.36	0.35	1.01	1.12	1.27
ENSMUSG00000098449	Gm7467	1.54235	0.00636316	0.313401	yes	up	3.63	2.77	3.01	0.91	1.12	1.07
ENSMUSG00000099032	Tcf24	1.51377	0.00339444	0.256905	yes	up	0.61	0.5	0.97	0.32	0.26	0.24
ENSMUSG00000099329	Gm28052	5.51775	0.00882304	1	yes	up	0	1.03	1.03	0	0	0
ENSMUSG00000099764	Rps10-ps2	-2.98503	0.0298186	1	yes	down	0	0.77	0	1.26	1.72	2.2
ENSMUSG00000100534	Gm816	3.87147	0.0373564	1	yes	up	0.05	0.05	0.29	0	0.02	0
ENSMUSG00000100916	Lhb	3.25407	0.0256426	1	yes	up	2.92	0	2.78	0	0.26	0.33
ENSMUSG00000102152	Gm37475	-2.94284	0.00573945	1	yes	down	0.07	0.15	0.08	0.9	0.6	0.71
ENSMUSG00000102269	Gm7357	-3.60206	0.0466487	1	yes	down	0	0	0.02	0.09	0.03	0.14
ENSMUSG00000102467	Gm37167	-1.04651	0.0383646	0.592237	yes	down	25.26	9.4	27.09	53.79	18.49	46.24
ENSMUSG00000103030	E330011M16Rik	3.60901	0.0405584	1	yes	up	0.2	0.11	0.15	0	0	0.04
ENSMUSG00000103657	Gm37204	-1.03966	0.0448154	0.612871	yes	down	0.18	0.22	0.15	0.39	0.29	0.45
ENSMUSG00000104283	Gm37459	-1.15346	0.0348698	0.568602	yes	down	0.39	0.25	0.66	1.04	0.87	0.61
ENSMUSG00000104413	Gm37065	-2.12234	0.0107353	1	yes	down	0.84	0.43	0.97	2.98	4.41	2.29
ENSMUSG00000104686	Gm42815	2.66087	0.0342967	1	yes	up	0.36	0.17	0.57	0	0.04	0.13
ENSMUSG00000104803	Gm43108	-5.27032	0.0137586	1	yes	down	0	0	0	0	9.53	7.45
ENSMUSG00000105362	Gm43474	-5.89067	0.000122063	1	yes	down	0	0	0	0.72	1.66	0.99
ENSMUSG00000105695	Gm43327	-2.28088	0.00804808	1	yes	down	0.03	0.03	0.08	0.22	0.3	0.13
ENSMUSG00000106087	Gm43609	2.59105	0.0245659	1	yes	up	0.13	0.14	0.26	0.03	0.04	0.02
ENSMUSG00000106515	Gm30382	-1.45649	0.0495167	1	yes	down	0.13	0.1	0.12	0.73	0.39	0.23
ENSMUSG00000106517	Gm42634	5.72164	0.00804731	1	yes	up	0	10.28	1.74	0	0	0
ENSMUSG00000106566	Gm43836	-5.67763	0.0358505	1	yes	down	0	0	0	10.12	0	0.05
ENSMUSG00000107062	Gm43580	4.91615	0.0372131	1	yes	up	0	13.61	2.51	0	0	0
ENSMUSG00000107090	Gm42884	-2.37542	0.00810694	1	yes	down	0.63	0.7	0.99	3.31	4.77	2.79
ENSMUSG00000107482	Etfbl	-2.03626	0.0374259	1	yes	down	0.17	0.24	0.35	1.31	0.87	0.49
ENSMUSG00000107577	Gm44103	1.00702	0.0186956	0.465771	yes	up	0.71	0.67	0.49	0.37	0.25	0.31
ENSMUSG00000108736	Gm45151	-1.46407	0.038216	0.591494	yes	down	0.79	0.76	0.5	1.07	1.97	2.45
ENSMUSG00000108823	Gm18959	-4.51511	0.0181046	1	yes	down	0	0	0	0.62	0.68	0.4
ENSMUSG00000108880	Gm44560	-1.61832	0.00942212	0.364102	yes	down	0.1	0.1	0.21	0.31	0.51	0.43
ENSMUSG00000108917	Gm38451	-1.42467	0.0319008	0.548839	yes	down	0.15	0.17	0.17	0.43	0.62	0.25
ENSMUSG00000109061	Gm49320	1.1641	0.0233812	0.505477	yes	up	0.5	1.01	0.54	0.29	0.24	0.35
ENSMUSG00000109510	Gm42417	4.58322	0.0159538	1	yes	up	0.09	0.18	0.09	0	0	0
ENSMUSG00000109776	Gm30400	-1.12408	0.0338355	0.559593	yes	down	0.31	0.25	0.5	0.82	0.67	0.78
ENSMUSG00000110062	B430319F04Rik	1.22693	0.0145535	0.432824	yes	up	0.61	0.75	0.56	0.29	0.31	0.2
ENSMUSG00000110481	Gm45705	-4.85737	0.00636164	1	yes	down	0	0	0	0.2	0.12	0.14
ENSMUSG00000110661	Gm31805	2.18221	0.043962	1	yes	up	0.11	0.14	0.08	0.02	0.02	0.03
ENSMUSG00000110696	Gm45706	5.57078	0.00231582	1	yes	up	0.11	0.06	0.59	0	0	0
ENSMUSG00000110924	Gm40518	-1.22293	0.00684305	0.32399	yes	down	0.53	1.1	0.35	0.99	1.48	2.1
ENSMUSG00000111942	Gm5182	-3.2636	0.0123147	1	yes	down	0.01	0.01	0.01	0.11	0.14	0.02
ENSMUSG00000112022	Gm2436	8.88304	0.0230168	0.501874	yes	up	0	9.78	14.11	0	0	0
ENSMUSG00000112202	Gm31181	-4.33837	0.0315942	1	yes	down	0	0	0	0.06	0.16	0.08
ENSMUSG00000113310	Gm47884	4.82021	0.0476179	1	yes	up	0	0.88	0.15	0	0	0
ENSMUSG00000113404	Gm48622	-1.98347	0.0455164	1	yes	down	0.1	0.02	0.05	0.28	0.3	0.11
ENSMUSG00000113684	Gm48418	-1.62678	0.00401626	0.270714	yes	down	0.18	0.18	0.07	0.46	0.38	0.44
ENSMUSG00000113889	Gm48501	-1.02113	0.0310268	0.544194	yes	down	0.32	0.51	0.17	0.57	0.72	0.69
ENSMUSG00000114133	Btf3l4b	2.08772	0.0134346	1	yes	up	0.38	0.77	0.22	0.1	0.07	0.15
ENSMUSG00000114780	AI197445	1.03771	0.0278252	0.529518	yes	up	0.59	0.4	0.67	0.17	2.64	1.95
ENSMUSG00000114858	Gm5790	-2.43317	0.0127269	1	yes	down	0.2	0.03	0.09	0.22	0.92	0.87
ENSMUSG00000114970	Gm49069	-1.30931	0.0467326	0.615894	yes	down	0.18	0.16	0.04	0.31	0.4	0.23
ENSMUSG00000115431	Gm3219	-4.50829	0.000449489	1	yes	down	0	1.3	0	12.96	9.97	8.74
ENSMUSG00000115783	Bc1	-1.62999	0.00628666	0.313169	yes	down	98.71	127.02	197.64	399.83	243.12	213.35
ENSMUSG00000115958	Gm28040	2.66081	0.0260529	1	yes	up	1.28	1.86	0.66	0.25	0.27	0
ENSMUSG00000116029	Gm41414	-1.25882	0.0450455	0.612871	yes	down	0.28	0.42	0.14	0.93	0.64	0.35
ENSMUSG00000116295	Gm32885	-1.27252	0.0410095	0.602018	yes	down	0.85	1.03	1.92	3.03	2.42	3.27
ENSMUSG00000116610	Gm49678	-1.61434	0.0240297	0.510055	yes	down	1.17	1.79	1.29	3.24	2.31	2.39
ENSMUSG00000116753	Gm36001	1.52138	0.04366	1	yes	up	0.45	0.8	0.84	0.11	0.32	0.28
ENSMUSG00000116812	Gm2792	-2.88164	0.0204573	1	yes	down	0.02	0.02	0.03	0.18	0.09	0.17
ENSMUSG00000117216	Gm49801	4.60283	0.0155145	1	yes	up	0.54	0.71	1.19	0	0	0
ENSMUSG00000118132	4833408A19Rik	1.28038	0.0409819	0.602018	yes	up	1.47	1.26	1.64	0.68	0.31	0.8
ENSMUSG00000118608	Gm4988	-2.69885	0.0003378	0.0795407	yes	down	0.32	0	0.39	1.44	1.59	1.34
ENSMUSG00000118667	Ahnak2	1.23816	0.0131526	0.421197	yes	up	0.86	0.59	2.84	0.5	0.58	0.74
ENSMUSG00000119991	-	-1.0328	0.0365064	0.577691	yes	down	2.47	1.64	2.08	3.23	4.77	4.19
ENSMUSG00000120188	-	-1.06087	0.0155326	0.439773	yes	down	0.71	1.14	0.83	1.93	2.01	1.49
ENSMUSG00000120787	-	2.04011	0.0474165	1	yes	up	0.37	0.92	0.66	0.18	0.13	0.15
ENSMUSG00000121178	-	-2.38306	0.0259904	1	yes	down	0.27	0.1	0.1	0.86	0.55	1.02
