# Supplementary material for: Multi-omics reveal the neuroprotective mechanisms of Xinshubao tablet against scopolamine-induced cognitive dysfunction in mice
Source: Front Pharmacol. 2025 Jul 4;16:1596728. doi: 10.3389/fphar.2025.1596728 (PMC12271746; doi:10.3389/fphar.2025.1596728)
Supplement: Supplementary file 5 [file DataSheet1.zip]

Archive with 7 entries (6 files):
- 16S rDNA analysis/ASV.table.relative.LEfSe.xlsx
- 16S rDNA analysis/alpha_diversity.xlsx
- 16S rDNA analysis/unweighted_unifrac_KruskalWallis.xlsx
- 16S rDNA analysis/unweighted_unifrac_TukeyTest.xlsx
- 16S rDNA analysis/weighted_unifrac_KruskalWallis.xlsx
- 16S rDNA analysis/weighted_unifrac_TukeyTest.xlsx
- 16S rDNA analysis/
