# Supplementary material for: Multi-omics reveal the neuroprotective mechanisms of Xinshubao tablet against scopolamine-induced cognitive dysfunction in mice
Source: Front Pharmacol. 2025 Jul 4;16:1596728. doi: 10.3389/fphar.2025.1596728 (PMC12271746; doi:10.3389/fphar.2025.1596728)
Supplement: Supplementary file 5 [file DataSheet1.zip › 16S rDNA analysis/ASV.table.relative.LEfSe.xlsx]

## Sheet: Sheet1
Taxonomy	Con_1	Con_2	Con_5	Con_6	Con_9	con_10	M_13	M_15	M_16	M_19	M_21	M_23	XSB_L25	XSB_L27	XSB_L29	XSB_L32	XSB_L34	XSB_L35	XSB_M40	XSB_M43	XSB_M44	XSB_M45	XSB_M48	XSB_H50	XSB_H53	XSB_H56	XSB_H58	XSB_H59	XSB_H_60
k__Archaea;p__Crenarchaeota	0	3.17627e-05	0	0	0	0.000206457	0	0	0	0	0	0	0	0	0	0	0	0	0	0	0	0	0	0	0	0	0	0	0
k__Archaea;p__Crenarchaeota;c__Nitrososphaeria	0	3.17627e-05	0	0	0	0.000206457	0	0	0	0	0	0	0	0	0	0	0	0	0	0	0	0	0	0	0	0	0	0	0
k__Archaea;p__Crenarchaeota;c__Nitrososphaeria;o__Nitrosopumilales	0	3.17627e-05	0	0	0	0	0	0	0	0	0	0	0	0	0	0	0	0	0	0	0	0	0	0	0	0	0	0	0
k__Archaea;p__Crenarchaeota;c__Nitrososphaeria;o__Nitrosopumilales;f__Nitrosopumilaceae	0	3.17627e-05	0	0	0	0	0	0	0	0	0	0	0	0	0	0	0	0	0	0	0	0	0	0	0	0	0	0	0
k__Archaea;p__Euryarchaeota	0	0	3.17627e-05	3.17627e-05	0	3.17627e-05	0	0	0	0	0	0	0	0	0	0	0	0	0	0	0	0	0	0	0	0	0	0	0
k__Archaea;p__Euryarchaeota;c__Methanobacteria	0	0	3.17627e-05	3.17627e-05	0	3.17627e-05	0	0	0	0	0	0	0	0	0	0	0	0	0	0	0	0	0	0	0	0	0	0	0
k__Archaea;p__Euryarchaeota;c__Methanobacteria;o__Methanobacteriales	0	0	3.17627e-05	3.17627e-05	0	3.17627e-05	0	0	0	0	0	0	0	0	0	0	0	0	0	0	0	0	0	0	0	0	0	0	0
k__Archaea;p__Euryarchaeota;c__Methanobacteria;o__Methanobacteriales;f__Methanobacteriaceae	0	0	3.17627e-05	3.17627e-05	0	3.17627e-05	0	0	0	0	0	0	0	0	0	0	0	0	0	0	0	0	0	0	0	0	0	0	0
k__Archaea;p__Euryarchaeota;c__Methanobacteria;o__Methanobacteriales;f__Methanobacteriaceae;g__Methanobrevibacter	0	0	3.17627e-05	3.17627e-05	0	3.17627e-05	0	0	0	0	0	0	0	0	0	0	0	0	0	0	0	0	0	0	0	0	0	0	0
k__Bacteria;p__Acidobacteriota	1.58813e-05	0	0	0	0	0	0	0.00131815	0	0	0	0	0	0	0	0	0	0	0	0.00160401	0	0	0	0	0	0	0	0	0
k__Bacteria;p__Acidobacteriota;c__Acidobacteriae	0	0	0	0	0	0	0	0.000365271	0	0	0	0	0	0	0	0	0	0	0	0.000365271	0	0	0	0	0	0	0	0	0
k__Bacteria;p__Acidobacteriota;c__Acidobacteriae;o__Acidobacteriales	0	0	0	0	0	0	0	0	0	0	0	0	0	0	0	0	0	0	0	0	0	0	0	0	0	0	0	0	0
k__Bacteria;p__Acidobacteriota;c__Acidobacteriae;o__Acidobacteriales;f__unidentified_Acidobacteriales	0	0	0	0	0	0	0	0	0	0	0	0	0	0	0	0	0	0	0	0	0	0	0	0	0	0	0	0	0
k__Bacteria;p__Acidobacteriota;c__Acidobacteriae;o__Acidobacteriales;f__unidentified_Acidobacteriales;g__Occallatibacter	0	0	0	0	0	0	0	0	0	0	0	0	0	0	0	0	0	0	0	0	0	0	0	0	0	0	0	0	0
k__Bacteria;p__Acidobacteriota;c__Acidobacteriae;o__Bryobacterales	0	0	0	0	0	0	0	0.000206457	0	0	0	0	0	0	0	0	0	0	0	0.000254101	0	0	0	0	0	0	0	0	0
k__Bacteria;p__Acidobacteriota;c__Acidobacteriae;o__Bryobacterales;f__Bryobacteraceae	0	0	0	0	0	0	0	0.000206457	0	0	0	0	0	0	0	0	0	0	0	0.000254101	0	0	0	0	0	0	0	0	0
k__Bacteria;p__Acidobacteriota;c__Acidobacteriae;o__Bryobacterales;f__Bryobacteraceae;g__Bryobacter	0	0	0	0	0	0	0	0.000206457	0	0	0	0	0	0	0	0	0	0	0	0.000254101	0	0	0	0	0	0	0	0	0
k__Bacteria;p__Acidobacteriota;c__Acidobacteriae;o__unidentified_Acidobacteriae	0	0	0	0	0	0	0	0	0	0	0	0	0	0	0	0	0	0	0	3.17627e-05	0	0	0	0	0	0	0	0	0
k__Bacteria;p__Acidobacteriota;c__Acidobacteriae;o__unidentified_Acidobacteriae;f__unidentified_Acidobacteriae	0	0	0	0	0	0	0	0	0	0	0	0	0	0	0	0	0	0	0	3.17627e-05	0	0	0	0	0	0	0	0	0
k__Bacteria;p__Acidobacteriota;c__Acidobacteriae;o__unidentified_Acidobacteriae;f__unidentified_Acidobacteriae;g__Paludibaculum	0	0	0	0	0	0	0	0	0	0	0	0	0	0	0	0	0	0	0	3.17627e-05	0	0	0	0	0	0	0	0	0
k__Bacteria;p__Acidobacteriota;c__Blastocatellia	0	0	0	0	0	0	0	0.000285864	0	0	0	0	0	0	0	0	0	0	0	0.000190576	0	0	0	0	0	0	0	0	0
k__Bacteria;p__Acidobacteriota;c__Blastocatellia;o__Blastocatellales	0	0	0	0	0	0	0	9.5288e-05	0	0	0	0	0	0	0	0	0	0	0	7.94067e-05	0	0	0	0	0	0	0	0	0
k__Bacteria;p__Acidobacteriota;c__Blastocatellia;o__Blastocatellales;f__Blastocatellaceae	0	0	0	0	0	0	0	9.5288e-05	0	0	0	0	0	0	0	0	0	0	0	7.94067e-05	0	0	0	0	0	0	0	0	0
k__Bacteria;p__Acidobacteriota;c__Blastocatellia;o__Blastocatellales;f__Blastocatellaceae;g__Blastocatella	0	0	0	0	0	0	0	4.7644e-05	0	0	0	0	0	0	0	0	0	0	0	1.58813e-05	0	0	0	0	0	0	0	0	0
k__Bacteria;p__Acidobacteriota;c__Blastocatellia;o__unidentified_Blastocatellia	0	0	0	0	0	0	0	4.7644e-05	0	0	0	0	0	0	0	0	0	0	0	7.94067e-05	0	0	0	0	0	0	0	0	0
k__Bacteria;p__Acidobacteriota;c__Blastocatellia;o__unidentified_Blastocatellia;f__Pyrinomonadaceae	0	0	0	0	0	0	0	4.7644e-05	0	0	0	0	0	0	0	0	0	0	0	7.94067e-05	0	0	0	0	0	0	0	0	0
k__Bacteria;p__Acidobacteriota;c__Holophagae	0	0	0	0	0	0	0	4.7644e-05	0	0	0	0	0	0	0	0	0	0	0	6.35253e-05	0	0	0	0	0	0	0	0	0
k__Bacteria;p__Acidobacteriota;c__Thermoanaerobaculia	0	0	0	0	0	0	0	0.000174695	0	0	0	0	0	0	0	0	0	0	0	0.000174695	0	0	0	0	0	0	0	0	0
k__Bacteria;p__Acidobacteriota;c__Thermoanaerobaculia;o__Thermoanaerobaculales	0	0	0	0	0	0	0	0.000174695	0	0	0	0	0	0	0	0	0	0	0	0.000174695	0	0	0	0	0	0	0	0	0
k__Bacteria;p__Acidobacteriota;c__Thermoanaerobaculia;o__Thermoanaerobaculales;f__Thermoanaerobaculaceae	0	0	0	0	0	0	0	0.000174695	0	0	0	0	0	0	0	0	0	0	0	0.000174695	0	0	0	0	0	0	0	0	0
k__Bacteria;p__Acidobacteriota;c__Vicinamibacteria	1.58813e-05	0	0	0	0	0	0	0.000381152	0	0	0	0	0	0	0	0	0	0	0	0.000762304	0	0	0	0	0	0	0	0	0
k__Bacteria;p__Acidobacteriota;c__Vicinamibacteria;o__Vicinamibacterales	1.58813e-05	0	0	0	0	0	0	0.000381152	0	0	0	0	0	0	0	0	0	0	0	0.000762304	0	0	0	0	0	0	0	0	0
k__Bacteria;p__Acidobacteriota;c__Vicinamibacteria;o__Vicinamibacterales;f__Vicinamibacteraceae	0	0	0	0	0	0	0	0.000222339	0	0	0	0	0	0	0	0	0	0	0	0.000524084	0	0	0	0	0	0	0	0	0
k__Bacteria;p__Acidobacteriota;c__Vicinamibacteria;o__Vicinamibacterales;f__Vicinamibacteraceae;g__Vicinamibacter	0	0	0	0	0	0	0	0	0	0	0	0	0	0	0	0	0	0	0	3.17627e-05	0	0	0	0	0	0	0	0	0
k__Bacteria;p__Acidobacteriota;c__Vicinamibacteria;o__Vicinamibacterales;f__Vicinamibacteraceae;g__unidentified_Vicinamibacteraceae	0	0	0	0	0	0	0	4.7644e-05	0	0	0	0	0	0	0	0	0	0	0	0	0	0	0	0	0	0	0	0	0
k__Bacteria;p__Acidobacteriota;c__Vicinamibacteria;o__Vicinamibacterales;f__Vicinamibacteraceae;g__unidentified_Vicinamibacteraceae;s__metagenome	0	0	0	0	0	0	0	4.7644e-05	0	0	0	0	0	0	0	0	0	0	0	0	0	0	0	0	0	0	0	0	0
k__Bacteria;p__Acidobacteriota;c__Vicinamibacteria;o__Vicinamibacterales;f__unidentified_Vicinamibacterales	0	0	0	0	0	0	0	3.17627e-05	0	0	0	0	0	0	0	0	0	0	0	0	0	0	0	0	0	0	0	0	0
k__Bacteria;p__Acidobacteriota;c__Vicinamibacteria;o__Vicinamibacterales;f__unidentified_Vicinamibacterales;g__unidentified_Vicinamibacterales	0	0	0	0	0	0	0	3.17627e-05	0	0	0	0	0	0	0	0	0	0	0	0	0	0	0	0	0	0	0	0	0
k__Bacteria;p__Acidobacteriota;c__Vicinamibacteria;o__Vicinamibacterales;f__unidentified_Vicinamibacterales;g__unidentified_Vicinamibacterales;s__metagenome	0	0	0	0	0	0	0	3.17627e-05	0	0	0	0	0	0	0	0	0	0	0	0	0	0	0	0	0	0	0	0	0
k__Bacteria;p__Acidobacteriota;c__unidentified_Acidobacteriota	0	0	0	0	0	0	0	0	0	0	0	0	0	0	0	0	0	0	0	4.7644e-05	0	0	0	0	0	0	0	0	0
k__Bacteria;p__Acidobacteriota;c__unidentified_Acidobacteriota;o__unidentified_Acidobacteriota	0	0	0	0	0	0	0	0	0	0	0	0	0	0	0	0	0	0	0	4.7644e-05	0	0	0	0	0	0	0	0	0
k__Bacteria;p__Acidobacteriota;c__unidentified_Acidobacteriota;o__unidentified_Acidobacteriota;f__unidentified_Acidobacteriota	0	0	0	0	0	0	0	0	0	0	0	0	0	0	0	0	0	0	0	4.7644e-05	0	0	0	0	0	0	0	0	0
k__Bacteria;p__Acidobacteriota;c__unidentified_Acidobacteriota;o__unidentified_Acidobacteriota;f__unidentified_Acidobacteriota;g__unidentified_Acidobacteriota	0	0	0	0	0	0	0	0	0	0	0	0	0	0	0	0	0	0	0	4.7644e-05	0	0	0	0	0	0	0	0	0
k__Bacteria;p__Acidobacteriota;c__unidentified_Acidobacteriota;o__unidentified_Acidobacteriota;f__unidentified_Acidobacteriota;g__unidentified_Acidobacteriota;s__metagenome	0	0	0	0	0	0	0	0	0	0	0	0	0	0	0	0	0	0	0	4.7644e-05	0	0	0	0	0	0	0	0	0
k__Bacteria;p__Actinobacteria	0.00196929	0.000158813	0.0042562	0.000174695	0.000428796	0.000508203	0.000127051	0.00589198	0.00759128	0.000190576	0.000412915	0.000142932	0.000285864	0.00303333	0.00115934	0.00138168	0.00123874	0.00578081	9.5288e-05	0.0083377	0.0181365	0.00023822	0.0031445	9.5288e-05	0.000111169	0.000825829	0.000428796	0.00100052	0.000190576
k__Bacteria;p__Actinobacteria;c__unidentified_Actinobacteria	0.00196929	0.000158813	0.0042562	0.000174695	0.000428796	0.000508203	0.000127051	0.00517732	0.00752775	0.000190576	0.000412915	0.000142932	0.000285864	0.00303333	0.00115934	0.00138168	0.00123874	0.00578081	9.5288e-05	0.00735306	0.0180412	0.00023822	0.00311274	9.5288e-05	0.000111169	0.000825829	0.000428796	0.00100052	0.000190576
k__Bacteria;p__Actinobacteria;c__unidentified_Actinobacteria;o__Actinomycetales	0	0	0	0	0	0	0	0	0	0	0	0	0	0	0	0	4.7644e-05	0	0	0	3.17627e-05	0	0	0	0	0	0	0	0
k__Bacteria;p__Actinobacteria;c__unidentified_Actinobacteria;o__Actinomycetales;f__Actinomycetaceae	0	0	0	0	0	0	0	0	0	0	0	0	0	0	0	0	4.7644e-05	0	0	0	3.17627e-05	0	0	0	0	0	0	0	0
k__Bacteria;p__Actinobacteria;c__unidentified_Actinobacteria;o__Actinomycetales;f__Actinomycetaceae;g__Actinomyces	0	0	0	0	0	0	0	0	0	0	0	0	0	0	0	0	4.7644e-05	0	0	0	3.17627e-05	0	0	0	0	0	0	0	0
k__Bacteria;p__Actinobacteria;c__unidentified_Actinobacteria;o__Bifidobacteriales	7.94067e-05	0.000111169	0.000142932	7.94067e-05	0.000317627	9.5288e-05	9.5288e-05	0.000730541	0.000269983	0	0.000365271	0.000142932	0.000285864	0.00300157	0.000936999	0.00128639	0.00117522	0.00576492	4.7644e-05	0.00354154	0.000984643	0.000158813	0.00311274	9.5288e-05	9.5288e-05	0.000682897	0.000365271	0.000444677	6.35253e-05
k__Bacteria;p__Actinobacteria;c__unidentified_Actinobacteria;o__Bifidobacteriales;f__Bifidobacteriaceae	7.94067e-05	0.000111169	0.000142932	7.94067e-05	0.000317627	9.5288e-05	9.5288e-05	0.000730541	0.000269983	0	0.000365271	0.000142932	0.000285864	0.00300157	0.000936999	0.00128639	0.00117522	0.00576492	4.7644e-05	0.00354154	0.000984643	0.000158813	0.00311274	9.5288e-05	9.5288e-05	0.000682897	0.000365271	0.000444677	6.35253e-05
k__Bacteria;p__Actinobacteria;c__unidentified_Actinobacteria;o__Bifidobacteriales;f__Bifidobacteriaceae;g__Bifidobacterium	7.94067e-05	0.000111169	0.000142932	7.94067e-05	0.000317627	6.35253e-05	9.5288e-05	0.000730541	0.000269983	0	0.000365271	0.000142932	0.000285864	0.00300157	0.000936999	0.00128639	0.00117522	0.00576492	4.7644e-05	0.00354154	0.000984643	0.000158813	0.00311274	9.5288e-05	9.5288e-05	0.000682897	0.000365271	0.000444677	6.35253e-05
k__Bacteria;p__Actinobacteria;c__unidentified_Actinobacteria;o__Bifidobacteriales;f__Bifidobacteriaceae;g__Bifidobacterium;s__Bifidobacterium_adolescentis	0	0	0	0	0	3.17627e-05	0	0.000333508	0	0	0	0	0	0	0	0	0	0	0	0.000349389	0	0	0	0	0	0	0	0	0
k__Bacteria;p__Actinobacteria;c__unidentified_Actinobacteria;o__Bifidobacteriales;f__Bifidobacteriaceae;g__Bifidobacterium;s__Bifidobacterium_bifidum	0	0	0	0	0	0	0	3.17627e-05	0	0	0	0	0	0	3.17627e-05	0	0	0	0	0	0	0	0	0	0	0	0	0	0
k__Bacteria;p__Actinobacteria;c__unidentified_Actinobacteria;o__Bifidobacteriales;f__Bifidobacteriaceae;g__Bifidobacterium;s__Bifidobacterium_longum	3.17627e-05	0	0	0	7.94067e-05	3.17627e-05	0	9.5288e-05	7.94067e-05	0	0.00023822	0	0	0.000190576	7.94067e-05	0.000142932	0	3.17627e-05	0	6.35253e-05	9.5288e-05	0	0.000444677	0	4.7644e-05	0.00023822	3.17627e-05	6.35253e-05	0
k__Bacteria;p__Actinobacteria;c__unidentified_Actinobacteria;o__Bifidobacteriales;f__Bifidobacteriaceae;g__Bifidobacterium;s__Bifidobacterium_pseudolongum	0	0	0	0	0	0	0	6.35253e-05	0.000111169	0	0.000127051	0.000142932	0.000285864	0.00271571	0.000412915	0.000730541	0.00117522	0.00573316	4.7644e-05	0.00279511	0.000746423	0.000158813	0.00266806	9.5288e-05	4.7644e-05	0.000381152	0.000127051	6.35253e-05	6.35253e-05
k__Bacteria;p__Actinobacteria;c__unidentified_Actinobacteria;o__Corynebacteriales	0.00157225	0	0.00390681	6.35253e-05	6.35253e-05	0.000301745	0	7.94067e-05	0.00703543	0.000158813	4.7644e-05	0	0	3.17627e-05	0.000142932	9.5288e-05	1.58813e-05	0	4.7644e-05	0.000254101	0.0161354	7.94067e-05	0	0	1.58813e-05	9.5288e-05	6.35253e-05	0.000508203	0.000127051
k__Bacteria;p__Actinobacteria;c__unidentified_Actinobacteria;o__Corynebacteriales;f__Corynebacteriaceae	0.00154049	0	0.00390681	6.35253e-05	6.35253e-05	0.000269983	0	4.7644e-05	0.00703543	0.000142932	4.7644e-05	0	0	3.17627e-05	0.000142932	9.5288e-05	1.58813e-05	0	4.7644e-05	9.5288e-05	0.0161354	7.94067e-05	0	0	1.58813e-05	9.5288e-05	6.35253e-05	0.000508203	0.000127051
k__Bacteria;p__Actinobacteria;c__unidentified_Actinobacteria;o__Corynebacteriales;f__Corynebacteriaceae;g__Corynebacterium	0.00154049	0	0.00390681	6.35253e-05	6.35253e-05	0.000269983	0	1.58813e-05	0.00679721	0.000142932	4.7644e-05	0	0	3.17627e-05	0.000142932	9.5288e-05	1.58813e-05	0	4.7644e-05	9.5288e-05	0.0152143	7.94067e-05	0	0	1.58813e-05	9.5288e-05	6.35253e-05	0.000508203	0.000127051
k__Bacteria;p__Actinobacteria;c__unidentified_Actinobacteria;o__Corynebacteriales;f__Corynebacteriaceae;g__Corynebacterium;s__Corynebacterium_glucuronolyticum	0	0	0	0	0	0	0	0	0	0	0	0	0	0	0	0	0	0	0	0	3.17627e-05	0	0	0	0	0	0	0	0
k__Bacteria;p__Actinobacteria;c__unidentified_Actinobacteria;o__Corynebacteriales;f__Corynebacteriaceae;g__Corynebacterium;s__Corynebacterium_glutamicum	0.000587609	0	0.00136579	0	3.17627e-05	6.35253e-05	0	0	0	0	0	0	0	0	0	0	0	0	4.7644e-05	3.17627e-05	3.17627e-05	4.7644e-05	0	0	0	0	0	0	0
k__Bacteria;p__Actinobacteria;c__unidentified_Actinobacteria;o__Corynebacteriales;f__Corynebacteriaceae;g__Corynebacterium;s__Corynebacterium_simulans	0	0	0	0	0	0	0	0	0.000269983	0	0	0	0	0	0	0	0	0	0	0	0.000285864	0	0	0	0	0	0	0	0
k__Bacteria;p__Actinobacteria;c__unidentified_Actinobacteria;o__Corynebacteriales;f__Corynebacteriaceae;g__Corynebacterium;s__Corynebacterium_stationis	0.000190576	0	0.000778185	3.17627e-05	3.17627e-05	0.000174695	0	1.58813e-05	0	4.7644e-05	0	0	0	0	0	0	0	0	0	0	0	0	0	0	0	4.7644e-05	0	0.000349389	9.5288e-05
k__Bacteria;p__Actinobacteria;c__unidentified_Actinobacteria;o__Corynebacteriales;f__Corynebacteriaceae;g__Corynebacterium;s__Corynebacterium_tuberculostearicum	0	0	0	0	0	0	0	0	0.00543142	6.35253e-05	3.17627e-05	0	0	3.17627e-05	3.17627e-05	6.35253e-05	0	0	0	0	0.0108946	0	0	0	0	4.7644e-05	4.7644e-05	6.35253e-05	3.17627e-05
k__Bacteria;p__Actinobacteria;c__unidentified_Actinobacteria;o__Corynebacteriales;f__Corynebacteriaceae;g__Lawsonella	0	0	0	0	0	0	0	3.17627e-05	0.00023822	0	0	0	0	0	0	0	0	0	0	0	0.000921117	0	0	0	0	0	0	0	0
k__Bacteria;p__Actinobacteria;c__unidentified_Actinobacteria;o__Corynebacteriales;f__Corynebacteriaceae;g__Lawsonella;s__Lawsonella_clevelandensis	0	0	0	0	0	0	0	0	0.00023822	0	0	0	0	0	0	0	0	0	0	0	0.000921117	0	0	0	0	0	0	0	0
k__Bacteria;p__Actinobacteria;c__unidentified_Actinobacteria;o__Corynebacteriales;f__Dietziaceae	3.17627e-05	0	0	0	0	0	0	1.58813e-05	0	1.58813e-05	0	0	0	0	0	0	0	0	0	0	0	0	0	0	0	0	0	0	0
k__Bacteria;p__Actinobacteria;c__unidentified_Actinobacteria;o__Corynebacteriales;f__Dietziaceae;g__Dietzia	3.17627e-05	0	0	0	0	0	0	1.58813e-05	0	1.58813e-05	0	0	0	0	0	0	0	0	0	0	0	0	0	0	0	0	0	0	0
k__Bacteria;p__Actinobacteria;c__unidentified_Actinobacteria;o__Corynebacteriales;f__Mycobacteriaceae	0	0	0	0	0	0	0	1.58813e-05	0	0	0	0	0	0	0	0	0	0	0	0.000158813	0	0	0	0	0	0	0	0	0
k__Bacteria;p__Actinobacteria;c__unidentified_Actinobacteria;o__Corynebacteriales;f__Mycobacteriaceae;g__Mycobacterium	0	0	0	0	0	0	0	1.58813e-05	0	0	0	0	0	0	0	0	0	0	0	0.000158813	0	0	0	0	0	0	0	0	0
k__Bacteria;p__Actinobacteria;c__unidentified_Actinobacteria;o__Corynebacteriales;f__Mycobacteriaceae;g__Mycobacterium;s__Mycobacterium_sp	0	0	0	0	0	0	0	0	0	0	0	0	0	0	0	0	0	0	0	3.17627e-05	0	0	0	0	0	0	0	0	0
k__Bacteria;p__Actinobacteria;c__unidentified_Actinobacteria;o__Corynebacteriales;f__Nocardiaceae	0	0	0	0	0	3.17627e-05	0	0	0	0	0	0	0	0	0	0	0	0	0	0	0	0	0	0	0	0	0	0	0
k__Bacteria;p__Actinobacteria;c__unidentified_Actinobacteria;o__Corynebacteriales;f__Nocardiaceae;g__Gordonia	0	0	0	0	0	3.17627e-05	0	0	0	0	0	0	0	0	0	0	0	0	0	0	0	0	0	0	0	0	0	0	0
k__Bacteria;p__Actinobacteria;c__unidentified_Actinobacteria;o__Euzebyales	0	0	0	0	0	0	0	0	0	0	0	0	0	0	0	0	0	0	0	4.7644e-05	0	0	0	0	0	0	0	0	0
k__Bacteria;p__Actinobacteria;c__unidentified_Actinobacteria;o__Euzebyales;f__Euzebyaceae	0	0	0	0	0	0	0	0	0	0	0	0	0	0	0	0	0	0	0	4.7644e-05	0	0	0	0	0	0	0	0	0
k__Bacteria;p__Actinobacteria;c__unidentified_Actinobacteria;o__Frankiales	0	0	0	0	0	0	0	4.7644e-05	0	0	0	0	0	0	0	0	0	0	0	9.5288e-05	0	0	0	0	0	0	0	0	0
k__Bacteria;p__Actinobacteria;c__unidentified_Actinobacteria;o__Frankiales;f__Frankiaceae	0	0	0	0	0	0	0	0	0	0	0	0	0	0	0	0	0	0	0	3.17627e-05	0	0	0	0	0	0	0	0	0
k__Bacteria;p__Actinobacteria;c__unidentified_Actinobacteria;o__Frankiales;f__Frankiaceae;g__Jatrophihabitans	0	0	0	0	0	0	0	0	0	0	0	0	0	0	0	0	0	0	0	3.17627e-05	0	0	0	0	0	0	0	0	0
k__Bacteria;p__Actinobacteria;c__unidentified_Actinobacteria;o__Frankiales;f__Geodermatophilaceae	0	0	0	0	0	0	0	1.58813e-05	0	0	0	0	0	0	0	0	0	0	0	0	0	0	0	0	0	0	0	0	0
k__Bacteria;p__Actinobacteria;c__unidentified_Actinobacteria;o__Frankiales;f__unidentified_Frankiales	0	0	0	0	0	0	0	0	0	0	0	0	0	0	0	0	0	0	0	3.17627e-05	0	0	0	0	0	0	0	0	0
k__Bacteria;p__Actinobacteria;c__unidentified_Actinobacteria;o__Frankiales;f__unidentified_Frankiales;g__unidentified_Frankiales	0	0	0	0	0	0	0	0	0	0	0	0	0	0	0	0	0	0	0	3.17627e-05	0	0	0	0	0	0	0	0	0
k__Bacteria;p__Actinobacteria;c__unidentified_Actinobacteria;o__Frankiales;f__unidentified_Frankiales;g__unidentified_Frankiales;s__metagenome	0	0	0	0	0	0	0	0	0	0	0	0	0	0	0	0	0	0	0	3.17627e-05	0	0	0	0	0	0	0	0	0
k__Bacteria;p__Actinobacteria;c__unidentified_Actinobacteria;o__Glycomycetales	3.17627e-05	0	0	0	0	0	0	0	0	0	0	0	0	0	0	0	0	0	0	0	0	0	0	0	0	0	0	0	0
k__Bacteria;p__Actinobacteria;c__unidentified_Actinobacteria;o__Glycomycetales;f__Glycomycetaceae	3.17627e-05	0	0	0	0	0	0	0	0	0	0	0	0	0	0	0	0	0	0	0	0	0	0	0	0	0	0	0	0
k__Bacteria;p__Actinobacteria;c__unidentified_Actinobacteria;o__Glycomycetales;f__Glycomycetaceae;g__Glycomyces	3.17627e-05	0	0	0	0	0	0	0	0	0	0	0	0	0	0	0	0	0	0	0	0	0	0	0	0	0	0	0	0
k__Bacteria;p__Actinobacteria;c__unidentified_Actinobacteria;o__Glycomycetales;f__Glycomycetaceae;g__Glycomyces;s__Glycomyces_sp	3.17627e-05	0	0	0	0	0	0	0	0	0	0	0	0	0	0	0	0	0	0	0	0	0	0	0	0	0	0	0	0
k__Bacteria;p__Actinobacteria;c__unidentified_Actinobacteria;o__Kineosporiales	0	0	0	0	0	0	0	6.35253e-05	0	0	0	0	0	0	0	0	0	0	0	0	0	0	0	0	0	0	0	0	0
k__Bacteria;p__Actinobacteria;c__unidentified_Actinobacteria;o__Kineosporiales;f__Kineosporiaceae	0	0	0	0	0	0	0	6.35253e-05	0	0	0	0	0	0	0	0	0	0	0	0	0	0	0	0	0	0	0	0	0
k__Bacteria;p__Actinobacteria;c__unidentified_Actinobacteria;o__Kineosporiales;f__Kineosporiaceae;g__Kineosporia	0	0	0	0	0	0	0	3.17627e-05	0	0	0	0	0	0	0	0	0	0	0	0	0	0	0	0	0	0	0	0	0
k__Bacteria;p__Actinobacteria;c__unidentified_Actinobacteria;o__Micrococcales	0.000158813	4.7644e-05	0.000206457	3.17627e-05	4.7644e-05	4.7644e-05	3.17627e-05	0.00222339	3.17627e-05	3.17627e-05	0	0	0	0	4.7644e-05	0	0	0	0	0.000698779	0.000222339	0	0	0	0	4.7644e-05	0	4.7644e-05	0
k__Bacteria;p__Actinobacteria;c__unidentified_Actinobacteria;o__Micrococcales;f__Dermabacteraceae	0	0	0	0	0	0	0	0	0	3.17627e-05	0	0	0	0	0	0	0	0	0	0	0	0	0	0	0	0	0	0	0
k__Bacteria;p__Actinobacteria;c__unidentified_Actinobacteria;o__Micrococcales;f__Dermabacteraceae;g__Brachybacterium	0	0	0	0	0	0	0	0	0	3.17627e-05	0	0	0	0	0	0	0	0	0	0	0	0	0	0	0	0	0	0	0
k__Bacteria;p__Actinobacteria;c__unidentified_Actinobacteria;o__Micrococcales;f__Intrasporangiaceae	0	0	0	0	0	0	0	0	0	0	0	0	0	0	0	0	0	0	0	6.35253e-05	6.35253e-05	0	0	0	0	0	0	0	0
k__Bacteria;p__Actinobacteria;c__unidentified_Actinobacteria;o__Micrococcales;f__Microbacteriaceae	4.7644e-05	0	3.17627e-05	0	0	0	0	0.000301745	0	0	0	0	0	0	0	0	0	0	0	0.000158813	9.5288e-05	0	0	0	0	0	0	4.7644e-05	0
k__Bacteria;p__Actinobacteria;c__unidentified_Actinobacteria;o__Micrococcales;f__Microbacteriaceae;g__Agromyces	0	0	0	0	0	0	0	0	0	0	0	0	0	0	0	0	0	0	0	3.17627e-05	0	0	0	0	0	0	0	0	0
k__Bacteria;p__Actinobacteria;c__unidentified_Actinobacteria;o__Micrococcales;f__Microbacteriaceae;g__Agromyces;s__Agromyces_sp	0	0	0	0	0	0	0	0	0	0	0	0	0	0	0	0	0	0	0	3.17627e-05	0	0	0	0	0	0	0	0	0
k__Bacteria;p__Actinobacteria;c__unidentified_Actinobacteria;o__Micrococcales;f__Microbacteriaceae;g__Galbitalea	0	0	0	0	0	0	0	3.17627e-05	0	0	0	0	0	0	0	0	0	0	0	0	0	0	0	0	0	0	0	0	0
k__Bacteria;p__Actinobacteria;c__unidentified_Actinobacteria;o__Micrococcales;f__Microbacteriaceae;g__Galbitalea;s__metagenome	0	0	0	0	0	0	0	3.17627e-05	0	0	0	0	0	0	0	0	0	0	0	0	0	0	0	0	0	0	0	0	0
k__Bacteria;p__Actinobacteria;c__unidentified_Actinobacteria;o__Micrococcales;f__Microbacteriaceae;g__Leifsonia	4.7644e-05	0	0	0	0	0	0	1.58813e-05	0	0	0	0	0	0	0	0	0	0	0	6.35253e-05	0	0	0	0	0	0	0	0	0
k__Bacteria;p__Actinobacteria;c__unidentified_Actinobacteria;o__Micrococcales;f__Microbacteriaceae;g__Leifsonia;s__Leifsonia_aquatica	4.7644e-05	0	0	0	0	0	0	1.58813e-05	0	0	0	0	0	0	0	0	0	0	0	6.35253e-05	0	0	0	0	0	0	0	0	0
k__Bacteria;p__Actinobacteria;c__unidentified_Actinobacteria;o__Micrococcales;f__Microbacteriaceae;g__Leucobacter	0	0	0	0	0	0	0	4.7644e-05	0	0	0	0	0	0	0	0	0	0	0	0	0	0	0	0	0	0	0	0	0
k__Bacteria;p__Actinobacteria;c__unidentified_Actinobacteria;o__Micrococcales;f__Microbacteriaceae;g__Microbacterium	0	0	0	0	0	0	0	0.000158813	0	0	0	0	0	0	0	0	0	0	0	3.17627e-05	9.5288e-05	0	0	0	0	0	0	4.7644e-05	0
k__Bacteria;p__Actinobacteria;c__unidentified_Actinobacteria;o__Micrococcales;f__Micrococcaceae	0.000111169	4.7644e-05	0.000111169	3.17627e-05	4.7644e-05	4.7644e-05	3.17627e-05	0.00188988	3.17627e-05	0	0	0	0	0	4.7644e-05	0	0	0	0	0.00047644	6.35253e-05	0	0	0	0	4.7644e-05	0	0	0
k__Bacteria;p__Actinobacteria;c__unidentified_Actinobacteria;o__Micrococcales;f__Micrococcaceae;g__Glutamicibacter	7.94067e-05	0	0.000111169	3.17627e-05	0	0	0	0.00142932	0	0	0	0	0	0	0	0	0	0	0	0	0	0	0	0	0	4.7644e-05	0	0	0
k__Bacteria;p__Actinobacteria;c__unidentified_Actinobacteria;o__Micrococcales;f__Micrococcaceae;g__Kocuria	0	0	0	0	0	0	0	0	3.17627e-05	0	0	0	0	0	0	0	0	0	0	0	6.35253e-05	0	0	0	0	0	0	0	0
k__Bacteria;p__Actinobacteria;c__unidentified_Actinobacteria;o__Micrococcales;f__Micrococcaceae;g__Paenarthrobacter	0	0	0	0	0	0	0	9.5288e-05	0	0	0	0	0	0	0	0	0	0	0	0.000111169	0	0	0	0	0	0	0	0	0
k__Bacteria;p__Actinobacteria;c__unidentified_Actinobacteria;o__Micrococcales;f__Micrococcaceae;g__Paenarthrobacter;s__Arthrobacter_sp_ATCC_21022	0	0	0	0	0	0	0	3.17627e-05	0	0	0	0	0	0	0	0	0	0	0	0	0	0	0	0	0	0	0	0	0
k__Bacteria;p__Actinobacteria;c__unidentified_Actinobacteria;o__Micrococcales;f__Micrococcaceae;g__Pseudarthrobacter	0	0	0	0	0	0	0	0.000301745	0	0	0	0	0	0	0	0	0	0	0	0.000317627	0	0	0	0	0	0	0	0	0
k__Bacteria;p__Actinobacteria;c__unidentified_Actinobacteria;o__Micrococcales;f__Micrococcaceae;g__Rothia	3.17627e-05	4.7644e-05	0	0	4.7644e-05	4.7644e-05	3.17627e-05	6.35253e-05	0	0	0	0	0	0	4.7644e-05	0	0	0	0	4.7644e-05	0	0	0	0	0	0	0	0	0
k__Bacteria;p__Actinobacteria;c__unidentified_Actinobacteria;o__Micrococcales;f__Promicromonosporaceae	0	0	0	0	0	0	0	0	0	0	0	0	0	0	0	0	0	0	0	0	0	0	0	0	0	0	0	0	0
k__Bacteria;p__Actinobacteria;c__unidentified_Actinobacteria;o__Micrococcales;f__Promicromonosporaceae;g__Cellulosimicrobium	0	0	0	0	0	0	0	0	0	0	0	0	0	0	0	0	0	0	0	0	0	0	0	0	0	0	0	0	0
k__Bacteria;p__Actinobacteria;c__unidentified_Actinobacteria;o__Micrococcales;f__Promicromonosporaceae;g__Cellulosimicrobium;s__Cellulosimicrobium_cellulans	0	0	0	0	0	0	0	0	0	0	0	0	0	0	0	0	0	0	0	0	0	0	0	0	0	0	0	0	0
k__Bacteria;p__Actinobacteria;c__unidentified_Actinobacteria;o__Micromonosporales	0	0	0	0	0	0	0	0.000492321	0	0	0	0	0	0	0	0	0	0	0	0.000571728	0	0	0	0	0	0	0	0	0
k__Bacteria;p__Actinobacteria;c__unidentified_Actinobacteria;o__Micromonosporales;f__Micromonosporaceae	0	0	0	0	0	0	0	0.000492321	0	0	0	0	0	0	0	0	0	0	0	0.000571728	0	0	0	0	0	0	0	0	0
k__Bacteria;p__Actinobacteria;c__unidentified_Actinobacteria;o__Micromonosporales;f__Micromonosporaceae;g__Actinoplanes	0	0	0	0	0	0	0	6.35253e-05	0	0	0	0	0	0	0	0	0	0	0	9.5288e-05	0	0	0	0	0	0	0	0	0
k__Bacteria;p__Actinobacteria;c__unidentified_Actinobacteria;o__Micromonosporales;f__Micromonosporaceae;g__Asanoa	0	0	0	0	0	0	0	4.7644e-05	0	0	0	0	0	0	0	0	0	0	0	0	0	0	0	0	0	0	0	0	0
k__Bacteria;p__Actinobacteria;c__unidentified_Actinobacteria;o__Micromonosporales;f__Micromonosporaceae;g__Dactylosporangium	0	0	0	0	0	0	0	7.94067e-05	0	0	0	0	0	0	0	0	0	0	0	0.000127051	0	0	0	0	0	0	0	0	0
k__Bacteria;p__Actinobacteria;c__unidentified_Actinobacteria;o__Micromonosporales;f__Micromonosporaceae;g__Micromonospora	0	0	0	0	0	0	0	1.58813e-05	0	0	0	0	0	0	0	0	0	0	0	0	0	0	0	0	0	0	0	0	0
k__Bacteria;p__Actinobacteria;c__unidentified_Actinobacteria;o__Micromonosporales;f__Micromonosporaceae;g__Virgisporangium	0	0	0	0	0	0	0	3.17627e-05	0	0	0	0	0	0	0	0	0	0	0	0	0	0	0	0	0	0	0	0	0
k__Bacteria;p__Actinobacteria;c__unidentified_Actinobacteria;o__Micromonosporales;f__Micromonosporaceae;g__Virgisporangium;s__Virgisporangium_ochraceum	0	0	0	0	0	0	0	3.17627e-05	0	0	0	0	0	0	0	0	0	0	0	0	0	0	0	0	0	0	0	0	0
k__Bacteria;p__Actinobacteria;c__unidentified_Actinobacteria;o__Nitriliruptorales	9.5288e-05	0	0	0	0	6.35253e-05	0	0	0	0	0	0	0	0	0	0	0	1.58813e-05	0	0	0	0	0	0	0	0	0	0	0
k__Bacteria;p__Actinobacteria;c__unidentified_Actinobacteria;o__Nitriliruptorales;f__Nitriliruptoraceae	9.5288e-05	0	0	0	0	6.35253e-05	0	0	0	0	0	0	0	0	0	0	0	1.58813e-05	0	0	0	0	0	0	0	0	0	0	0
k__Bacteria;p__Actinobacteria;c__unidentified_Actinobacteria;o__Propionibacteriales	3.17627e-05	0	0	0	0	0	0	0.000222339	0.000190576	0	0	0	0	0	3.17627e-05	0	0	0	0	0.000921117	0.000667016	0	0	0	0	0	0	0	0
k__Bacteria;p__Actinobacteria;c__unidentified_Actinobacteria;o__Propionibacteriales;f__Nocardioidaceae	0	0	0	0	0	0	0	0.000111169	0	0	0	0	0	0	0	0	0	0	0	0.000174695	0.000254101	0	0	0	0	0	0	0	0
k__Bacteria;p__Actinobacteria;c__unidentified_Actinobacteria;o__Propionibacteriales;f__Nocardioidaceae;g__Marmoricola	0	0	0	0	0	0	0	6.35253e-05	0	0	0	0	0	0	0	0	0	0	0	6.35253e-05	0	0	0	0	0	0	0	0	0
k__Bacteria;p__Actinobacteria;c__unidentified_Actinobacteria;o__Propionibacteriales;f__Nocardioidaceae;g__Nocardioides	0	0	0	0	0	0	0	3.17627e-05	0	0	0	0	0	0	0	0	0	0	0	6.35253e-05	0.000254101	0	0	0	0	0	0	0	0
k__Bacteria;p__Actinobacteria;c__unidentified_Actinobacteria;o__Propionibacteriales;f__Nocardioidaceae;g__Nocardioides;s__metagenome	0	0	0	0	0	0	0	0	0	0	0	0	0	0	0	0	0	0	0	3.17627e-05	0	0	0	0	0	0	0	0	0
k__Bacteria;p__Actinobacteria;c__unidentified_Actinobacteria;o__Propionibacteriales;f__Propionibacteriaceae	3.17627e-05	0	0	0	0	0	0	0.000111169	0.000190576	0	0	0	0	0	3.17627e-05	0	0	0	0	0.000746423	0.000412915	0	0	0	0	0	0	0	0
k__Bacteria;p__Actinobacteria;c__unidentified_Actinobacteria;o__Propionibacteriales;f__Propionibacteriaceae;g__Cutibacterium	3.17627e-05	0	0	0	0	0	0	3.17627e-05	0.000190576	0	0	0	0	0	3.17627e-05	0	0	0	0	0.00047644	0.000412915	0	0	0	0	0	0	0	0
k__Bacteria;p__Actinobacteria;c__unidentified_Actinobacteria;o__Propionibacteriales;f__Propionibacteriaceae;g__Cutibacterium;s__Cutibacterium_acnes	3.17627e-05	0	0	0	0	0	0	3.17627e-05	0.000111169	0	0	0	0	0	0	0	0	0	0	0.000428796	0.000222339	0	0	0	0	0	0	0	0
k__Bacteria;p__Actinobacteria;c__unidentified_Actinobacteria;o__Propionibacteriales;f__Propionibacteriaceae;g__Cutibacterium;s__Cutibacterium_avidum	0	0	0	0	0	0	0	0	7.94067e-05	0	0	0	0	0	3.17627e-05	0	0	0	0	0	0.000190576	0	0	0	0	0	0	0	0
k__Bacteria;p__Actinobacteria;c__unidentified_Actinobacteria;o__Propionibacteriales;f__Propionibacteriaceae;g__Friedmanniella	0	0	0	0	0	0	0	1.58813e-05	0	0	0	0	0	0	0	0	0	0	0	0	0	0	0	0	0	0	0	0	0
k__Bacteria;p__Actinobacteria;c__unidentified_Actinobacteria;o__Propionibacteriales;f__Propionibacteriaceae;g__Microlunatus	0	0	0	0	0	0	0	6.35253e-05	0	0	0	0	0	0	0	0	0	0	0	0.000158813	0	0	0	0	0	0	0	0	0
k__Bacteria;p__Actinobacteria;c__unidentified_Actinobacteria;o__Pseudonocardiales	0	0	0	0	0	0	0	0.00114346	0	0	0	0	0	0	0	0	0	0	0	0.00106405	0	0	0	0	0	0	0	0	0
k__Bacteria;p__Actinobacteria;c__unidentified_Actinobacteria;o__Pseudonocardiales;f__Pseudonocardiaceae	0	0	0	0	0	0	0	0.00114346	0	0	0	0	0	0	0	0	0	0	0	0.00106405	0	0	0	0	0	0	0	0	0
k__Bacteria;p__Actinobacteria;c__unidentified_Actinobacteria;o__Pseudonocardiales;f__Pseudonocardiaceae;g__Actinomycetospora	0	0	0	0	0	0	0	1.58813e-05	0	0	0	0	0	0	0	0	0	0	0	0	0	0	0	0	0	0	0	0	0
k__Bacteria;p__Actinobacteria;c__unidentified_Actinobacteria;o__Pseudonocardiales;f__Pseudonocardiaceae;g__Crossiella	0	0	0	0	0	0	0	0.000682897	0	0	0	0	0	0	0	0	0	0	0	0.000825829	0	0	0	0	0	0	0	0	0
k__Bacteria;p__Actinobacteria;c__unidentified_Actinobacteria;o__Pseudonocardiales;f__Pseudonocardiaceae;g__Pseudonocardia	0	0	0	0	0	0	0	0.000349389	0	0	0	0	0	0	0	0	0	0	0	0.000206457	0	0	0	0	0	0	0	0	0
k__Bacteria;p__Actinobacteria;c__unidentified_Actinobacteria;o__Streptomycetales	0	0	0	0	0	0	0	0.000174695	0	0	0	0	0	0	0	0	0	0	0	0.000158813	0	0	0	0	0	0	0	0	0
k__Bacteria;p__Actinobacteria;c__unidentified_Actinobacteria;o__Streptomycetales;f__Streptomycetaceae	0	0	0	0	0	0	0	0.000174695	0	0	0	0	0	0	0	0	0	0	0	0.000158813	0	0	0	0	0	0	0	0	0
k__Bacteria;p__Actinobacteria;c__unidentified_Actinobacteria;o__Streptomycetales;f__Streptomycetaceae;g__Streptomyces	0	0	0	0	0	0	0	0.000174695	0	0	0	0	0	0	0	0	0	0	0	0.000158813	0	0	0	0	0	0	0	0	0
k__Bacteria;p__Actinobacteria;c__unidentified_Actinobacteria;o__Streptomycetales;f__Streptomycetaceae;g__Streptomyces;s__Streptomyces_lavendulae	0	0	0	0	0	0	0	3.17627e-05	0	0	0	0	0	0	0	0	0	0	0	0	0	0	0	0	0	0	0	0	0
k__Bacteria;p__Actinobacteriota	0.0236791	0.0150555	0.0344149	0.0237426	0.00824241	0.0556641	0.00562199	0.00738482	0.0054473	0.00605079	0.00571728	0.00813124	0.00706719	0.00803596	0.00505026	0.00422444	0.00546318	0.0132768	0.00779774	0.0313021	0.00525672	0.0061302	0.00660664	0.0360983	0.0191847	0.0105929	0.0066384	0.00755952	0.00695602
k__Bacteria;p__Actinobacteriota;c__Acidimicrobiia	0	0	0	0	0	0	0	0.000555847	0	3.17627e-05	0	0	0	0	0	0	0	0	0	0.000524084	0	0	0	0	0	0	0	0	0
k__Bacteria;p__Actinobacteriota;c__Acidimicrobiia;o__unidentified_Acidimicrobiia	0	0	0	0	0	0	0	0.000333508	0	0	0	0	0	0	0	0	0	0	0	0.000381152	0	0	0	0	0	0	0	0	0
k__Bacteria;p__Actinobacteriota;c__Acidimicrobiia;o__unidentified_Acidimicrobiia;f__Iamiaceae	0	0	0	0	0	0	0	0	0	0	0	0	0	0	0	0	0	0	0	9.5288e-05	0	0	0	0	0	0	0	0	0
k__Bacteria;p__Actinobacteriota;c__Acidimicrobiia;o__unidentified_Acidimicrobiia;f__Iamiaceae;g__Iamia	0	0	0	0	0	0	0	0	0	0	0	0	0	0	0	0	0	0	0	9.5288e-05	0	0	0	0	0	0	0	0	0
k__Bacteria;p__Actinobacteriota;c__Acidimicrobiia;o__unidentified_Acidimicrobiia;f__Iamiaceae;g__Iamia;s__metagenome	0	0	0	0	0	0	0	0	0	0	0	0	0	0	0	0	0	0	0	6.35253e-05	0	0	0	0	0	0	0	0	0
k__Bacteria;p__Actinobacteriota;c__Acidimicrobiia;o__unidentified_Acidimicrobiia;f__Ilumatobacteraceae	0	0	0	0	0	0	0	0.000269983	0	0	0	0	0	0	0	0	0	0	0	0.000222339	0	0	0	0	0	0	0	0	0
k__Bacteria;p__Actinobacteriota;c__Acidimicrobiia;o__unidentified_Acidimicrobiia;f__unidentified_Acidimicrobiia	0	0	0	0	0	0	0	6.35253e-05	0	0	0	0	0	0	0	0	0	0	0	6.35253e-05	0	0	0	0	0	0	0	0	0
k__Bacteria;p__Actinobacteriota;c__Acidimicrobiia;o__unidentified_Acidimicrobiia;f__unidentified_Acidimicrobiia;g__unidentified_Acidimicrobiia	0	0	0	0	0	0	0	6.35253e-05	0	0	0	0	0	0	0	0	0	0	0	6.35253e-05	0	0	0	0	0	0	0	0	0
k__Bacteria;p__Actinobacteriota;c__Acidimicrobiia;o__unidentified_Acidimicrobiia;f__unidentified_Acidimicrobiia;g__unidentified_Acidimicrobiia;s__metagenome	0	0	0	0	0	0	0	6.35253e-05	0	0	0	0	0	0	0	0	0	0	0	6.35253e-05	0	0	0	0	0	0	0	0	0
k__Bacteria;p__Actinobacteriota;c__Coriobacteriia	0.0236791	0.0150555	0.0344149	0.0237426	0.00824241	0.0556006	0.00562199	0.00565376	0.00541554	0.00601903	0.00571728	0.00813124	0.00706719	0.00803596	0.00505026	0.00422444	0.00546318	0.0132768	0.00779774	0.0289676	0.00520908	0.0061302	0.00660664	0.0360983	0.0191847	0.0105929	0.0066384	0.00755952	0.00695602
k__Bacteria;p__Actinobacteriota;c__Coriobacteriia;o__Coriobacteriales	0.0236791	0.0150555	0.0344149	0.0237426	0.00824241	0.0556006	0.00562199	0.00565376	0.00541554	0.00601903	0.00571728	0.00813124	0.00706719	0.00803596	0.00505026	0.00419267	0.00546318	0.0132768	0.00779774	0.0289676	0.00520908	0.0061302	0.00660664	0.0360983	0.0191847	0.0105611	0.00660664	0.00755952	0.00695602
k__Bacteria;p__Actinobacteriota;c__Coriobacteriia;o__Coriobacteriales;f__Atopobiaceae	3.17627e-05	0	0	0	0	3.17627e-05	0	0	0	0	0	0	3.17627e-05	1.58813e-05	0	3.17627e-05	6.35253e-05	7.94067e-05	6.35253e-05	0.000762304	0.00023822	0	0.00106405	0	0	0	0	0	0
k__Bacteria;p__Actinobacteriota;c__Coriobacteriia;o__Coriobacteriales;f__Atopobiaceae;g__Atopobium	0	0	0	0	0	0	0	0	0	0	0	0	0	0	0	0	0	0	0	0	0	0	0	0	0	0	0	0	0
k__Bacteria;p__Actinobacteriota;c__Coriobacteriia;o__Coriobacteriales;f__Atopobiaceae;g__Olsenella	0	0	0	0	0	0	0	0	0	0	0	0	0	0	0	0	0	0	0	0	0	0	0	0	0	0	0	0	0
k__Bacteria;p__Actinobacteriota;c__Coriobacteriia;o__Coriobacteriales;f__Coriobacteriaceae	0	4.7644e-05	3.17627e-05	4.7644e-05	6.35253e-05	0	4.7644e-05	0.000158813	7.94067e-05	4.7644e-05	0	0	7.94067e-05	0.000111169	3.17627e-05	0	0	7.94067e-05	0	9.5288e-05	0.000222339	7.94067e-05	0	0	0.000127051	4.7644e-05	0	9.5288e-05	6.35253e-05
k__Bacteria;p__Actinobacteriota;c__Coriobacteriia;o__Coriobacteriales;f__Coriobacteriaceae;g__Collinsella	0	4.7644e-05	3.17627e-05	4.7644e-05	6.35253e-05	0	4.7644e-05	0.000158813	7.94067e-05	4.7644e-05	0	0	7.94067e-05	0.000111169	3.17627e-05	0	0	7.94067e-05	0	9.5288e-05	0.000222339	7.94067e-05	0	0	0.000127051	4.7644e-05	0	9.5288e-05	6.35253e-05
k__Bacteria;p__Actinobacteriota;c__Coriobacteriia;o__Coriobacteriales;f__Coriobacteriaceae;g__Collinsella;s__Collinsella_aerofaciens	0	4.7644e-05	0	4.7644e-05	0	0	0	0.000158813	7.94067e-05	4.7644e-05	0	0	7.94067e-05	7.94067e-05	3.17627e-05	0	0	7.94067e-05	0	9.5288e-05	0.000222339	7.94067e-05	0	0	0.000127051	0	0	4.7644e-05	6.35253e-05
k__Bacteria;p__Actinobacteriota;c__Coriobacteriia;o__Coriobacteriales;f__Coriobacteriaceae;g__Collinsella;s__Collinsella_tanakaei	0	0	0	0	6.35253e-05	0	0	0	0	0	0	0	0	3.17627e-05	0	0	0	0	0	0	0	0	0	0	0	0	0	0	0
k__Bacteria;p__Actinobacteriota;c__Coriobacteriia;o__Coriobacteriales;f__Eggerthellaceae	0.0233932	0.0150079	0.0343354	0.0236155	0.00814712	0.0555688	0.00557435	0.00530437	0.00516143	0.00592374	0.00557435	0.00803596	0.00686074	0.00787714	0.0050185	0.00416091	0.00539965	0.0130386	0.00767068	0.0279511	0.00462147	0.00605079	0.00541554	0.0359236	0.01793	0.0103546	0.00660664	0.0073213	0.0068925
k__Bacteria;p__Actinobacteriota;c__Coriobacteriia;o__Coriobacteriales;f__Eggerthellaceae;g__Adlercreutzia	0	0	0	0	0	0	0	0	0	0	0	0	0	0	0	0	0	0	0	0	0	3.17627e-05	0	0	0	0	0	0	3.17627e-05
k__Bacteria;p__Actinobacteriota;c__Coriobacteriia;o__Coriobacteriales;f__Eggerthellaceae;g__Eggerthella	0	0	0	0	0	0	0	0	0	0	4.7644e-05	0	0	1.58813e-05	6.35253e-05	0	0	0	0	0	0	0	0.000111169	0	0	0	0	0	1.58813e-05
k__Bacteria;p__Actinobacteriota;c__Coriobacteriia;o__Coriobacteriales;f__Eggerthellaceae;g__Eggerthella;s__Eggerthella_lenta	0	0	0	0	0	0	0	0	0	0	0	0	0	0	6.35253e-05	0	0	0	0	0	0	0	3.17627e-05	0	0	0	0	0	0
k__Bacteria;p__Actinobacteriota;c__Coriobacteriia;o__Coriobacteriales;f__Eggerthellaceae;g__Enterorhabdus	0.00381152	0.00200105	0.00411327	0.00241396	0.00117522	0.00497086	0.000460559	0.000746423	0.000651135	0.000333508	0.000603491	0.00095288	0.000285864	0.000539965	0.000539965	0.000317627	0.000524084	0.00128639	0.000730541	0.00165166	0.00047644	0.000254101	0.000794067	0.00370035	0.00179459	0.000667016	0.000381152	0.00109581	0.000269983
k__Bacteria;p__Actinobacteriota;c__Coriobacteriia;o__Coriobacteriales;f__Eggerthellaceae;g__Enterorhabdus;s__Adlercreutzia_caecimuris	0.000127051	0.000142932	7.94067e-05	0.000158813	4.7644e-05	0.000397033	0	3.17627e-05	0	3.17627e-05	3.17627e-05	1.58813e-05	0	0	0	0	0	3.17627e-05	3.17627e-05	0	1.58813e-05	0	1.58813e-05	0.000206457	0	4.7644e-05	1.58813e-05	0	0
k__Bacteria;p__Actinobacteriota;c__Coriobacteriia;o__Coriobacteriales;f__Eggerthellaceae;g__Enterorhabdus;s__Adlercreutzia_mucosicola	0.00211222	0.000905236	0.00142932	0.000746423	0.000333508	0.000492321	7.94067e-05	0.000174695	0.00023822	0.000127051	0.000428796	0.000444677	4.7644e-05	9.5288e-05	0.000127051	0.000127051	0.000111169	0.00047644	0.000619372	0.00138168	0.000190576	0.000111169	0.00047644	0.000333508	0.000857592	0.000127051	6.35253e-05	0.000746423	6.35253e-05
k__Bacteria;p__Actinobacteriota;c__Coriobacteriia;o__Coriobacteriales;f__Eggerthellaceae;g__Gordonibacter	0	0	0	0	0	0	0	0	0	0	0	0	0	0	0	0	0	0	0	0	0	7.94067e-05	3.17627e-05	0	0	0	0	0	0
k__Bacteria;p__Actinobacteriota;c__Coriobacteriia;o__Coriobacteriales;f__Eggerthellaceae;g__Parvibacter	0.00262042	0.00023822	0.00111169	0.000889355	0.000317627	0.00471676	7.94067e-05	0.000539965	0.000508203	0.000190576	0.000460559	0.000571728	0.000254101	6.35253e-05	0.000190576	0.000174695	0.000460559	0.00100052	0.000111169	0.00047644	0.000190576	6.35253e-05	0.000269983	0.000905236	0.00134991	0.000254101	9.5288e-05	0.00047644	0.000111169
k__Bacteria;p__Actinobacteriota;c__Coriobacteriia;o__Coriobacteriales;f__Eggerthellaceae;g__Parvibacter;s__Adlercreutzia_caecicola	0.00262042	0.00023822	0.00111169	0.000889355	0.000317627	0.00471676	7.94067e-05	0.000539965	0.000508203	0.000190576	0.000460559	0.000571728	0.000254101	6.35253e-05	0.000190576	0.000174695	0.000460559	0.00100052	0.000111169	0.00047644	0.000190576	6.35253e-05	0.000269983	0.000905236	0.00134991	0.000254101	9.5288e-05	0.00047644	0.000111169
k__Bacteria;p__Actinobacteriota;c__Coriobacteriia;o__Coriobacteriales;f__Eggerthellaceae;g__Senegalimassilia	0	0	0	0	0	0	0	0	0	3.17627e-05	0	0	0	0	0	0	0	0	0	0	0	4.7644e-05	0	0	0	0	0	0	0
k__Bacteria;p__Actinobacteriota;c__Coriobacteriia;o__Coriobacteriales;f__unidentified_Coriobacteriales	0	0	4.7644e-05	0	0	0	0	0	0	0	6.35253e-05	0	0	0	0	0	0	6.35253e-05	0	0	0	0	6.35253e-05	0	9.5288e-05	0	0	6.35253e-05	0
k__Bacteria;p__Actinobacteriota;c__Coriobacteriia;o__Coriobacteriales;f__unidentified_Coriobacteriales;g__unidentified_Coriobacteriales	0	0	4.7644e-05	0	0	0	0	0	0	0	6.35253e-05	0	0	0	0	0	0	6.35253e-05	0	0	0	0	6.35253e-05	0	9.5288e-05	0	0	6.35253e-05	0
k__Bacteria;p__Actinobacteriota;c__Coriobacteriia;o__Coriobacteriales;f__unidentified_Coriobacteriales;g__unidentified_Coriobacteriales;s__gut_metagenome	0	0	4.7644e-05	0	0	0	0	0	0	0	6.35253e-05	0	0	0	0	0	0	6.35253e-05	0	0	0	0	6.35253e-05	0	9.5288e-05	0	0	6.35253e-05	0
k__Bacteria;p__Actinobacteriota;c__Rubrobacteria	0	0	0	0	0	0	0	0.000460559	3.17627e-05	0	0	0	0	0	0	0	0	0	0	0.000619372	4.7644e-05	0	0	0	0	0	0	0	0
k__Bacteria;p__Actinobacteriota;c__Rubrobacteria;o__Rubrobacterales	0	0	0	0	0	0	0	0.000460559	3.17627e-05	0	0	0	0	0	0	0	0	0	0	0.000619372	4.7644e-05	0	0	0	0	0	0	0	0
k__Bacteria;p__Actinobacteriota;c__Rubrobacteria;o__Rubrobacterales;f__unidentified_Rubrobacterales	0	0	0	0	0	0	0	0.000460559	3.17627e-05	0	0	0	0	0	0	0	0	0	0	0.000619372	4.7644e-05	0	0	0	0	0	0	0	0
k__Bacteria;p__Actinobacteriota;c__Rubrobacteria;o__Rubrobacterales;f__unidentified_Rubrobacterales;g__Rubrobacter	0	0	0	0	0	0	0	0.000460559	3.17627e-05	0	0	0	0	0	0	0	0	0	0	0.000619372	4.7644e-05	0	0	0	0	0	0	0	0
k__Bacteria;p__Actinobacteriota;c__Rubrobacteria;o__Rubrobacterales;f__unidentified_Rubrobacterales;g__Rubrobacter;s__metagenome	0	0	0	0	0	0	0	0.000190576	0	0	0	0	0	0	0	0	0	0	0	0.000397033	0	0	0	0	0	0	0	0	0
k__Bacteria;p__Actinobacteriota;c__Thermoleophilia	0	0	0	0	0	3.17627e-05	0	0.000603491	0	0	0	0	0	0	0	0	0	0	0	0.00103229	0	0	0	0	0	0	0	0	0
k__Bacteria;p__Actinobacteriota;c__Thermoleophilia;o__Gaiellales	0	0	0	0	0	0	0	0.000206457	0	0	0	0	0	0	0	0	0	0	0	0.000158813	0	0	0	0	0	0	0	0	0
k__Bacteria;p__Actinobacteriota;c__Thermoleophilia;o__Gaiellales;f__Gaiellaceae	0	0	0	0	0	0	0	0.000174695	0	0	0	0	0	0	0	0	0	0	0	6.35253e-05	0	0	0	0	0	0	0	0	0
k__Bacteria;p__Actinobacteriota;c__Thermoleophilia;o__Gaiellales;f__Gaiellaceae;g__Gaiella	0	0	0	0	0	0	0	0.000174695	0	0	0	0	0	0	0	0	0	0	0	6.35253e-05	0	0	0	0	0	0	0	0	0
k__Bacteria;p__Actinobacteriota;c__Thermoleophilia;o__Solirubrobacterales	0	0	0	0	0	3.17627e-05	0	0.000317627	0	0	0	0	0	0	0	0	0	0	0	0.000841711	0	0	0	0	0	0	0	0	0
k__Bacteria;p__Actinobacteriota;c__Thermoleophilia;o__Solirubrobacterales;f__Solirubrobacteraceae	0	0	0	0	0	0	0	4.7644e-05	0	0	0	0	0	0	0	0	0	0	0	0.000285864	0	0	0	0	0	0	0	0	0
k__Bacteria;p__Actinobacteriota;c__Thermoleophilia;o__Solirubrobacterales;f__Solirubrobacteraceae;g__Conexibacter	0	0	0	0	0	0	0	1.58813e-05	0	0	0	0	0	0	0	0	0	0	0	0	0	0	0	0	0	0	0	0	0
k__Bacteria;p__Actinobacteriota;c__Thermoleophilia;o__Solirubrobacterales;f__Solirubrobacteraceae;g__Solirubrobacter	0	0	0	0	0	0	0	0	0	0	0	0	0	0	0	0	0	0	0	0.000254101	0	0	0	0	0	0	0	0	0
k__Bacteria;p__Actinobacteriota;c__Thermoleophilia;o__Solirubrobacterales;f__unidentified_Solirubrobacterales	0	0	0	0	0	0	0	0	0	0	0	0	0	0	0	0	0	0	0	9.5288e-05	0	0	0	0	0	0	0	0	0
k__Bacteria;p__Actinobacteriota;c__Thermoleophilia;o__Solirubrobacterales;f__unidentified_Solirubrobacterales;g__unidentified_Solirubrobacterales	0	0	0	0	0	0	0	0	0	0	0	0	0	0	0	0	0	0	0	9.5288e-05	0	0	0	0	0	0	0	0	0
k__Bacteria;p__Actinobacteriota;c__Thermoleophilia;o__Solirubrobacterales;f__unidentified_Solirubrobacterales;g__unidentified_Solirubrobacterales;s__Solirubrobacterales_bacterium_67_14	0	0	0	0	0	0	0	0	0	0	0	0	0	0	0	0	0	0	0	3.17627e-05	0	0	0	0	0	0	0	0	0
k__Bacteria;p__Actinobacteriota;c__Thermoleophilia;o__Solirubrobacterales;f__unidentified_Solirubrobacterales;g__unidentified_Solirubrobacterales;s__metagenome	0	0	0	0	0	0	0	0	0	0	0	0	0	0	0	0	0	0	0	6.35253e-05	0	0	0	0	0	0	0	0	0
k__Bacteria;p__Armatimonadota	0	0	0	0	0	0	0	0	0	0	0	0	0	0	0	0	0	0	0	0.00101641	0	0	0	0	0	0	0	0	0
k__Bacteria;p__Armatimonadota;c__Chthonomonadetes	0	0	0	0	0	0	0	0	0	0	0	0	0	0	0	0	0	0	0	0.00101641	0	0	0	0	0	0	0	0	0
k__Bacteria;p__Armatimonadota;c__Chthonomonadetes;o__Chthonomonadales	0	0	0	0	0	0	0	0	0	0	0	0	0	0	0	0	0	0	0	0.00101641	0	0	0	0	0	0	0	0	0
k__Bacteria;p__Armatimonadota;c__Chthonomonadetes;o__Chthonomonadales;f__Chthonomonadaceae	0	0	0	0	0	0	0	0	0	0	0	0	0	0	0	0	0	0	0	0.00101641	0	0	0	0	0	0	0	0	0
k__Bacteria;p__Armatimonadota;c__Chthonomonadetes;o__Chthonomonadales;f__Chthonomonadaceae;g__Chthonomonas	0	0	0	0	0	0	0	0	0	0	0	0	0	0	0	0	0	0	0	0.00101641	0	0	0	0	0	0	0	0	0
k__Bacteria;p__Bacteroidota	0.349437	0.265155	0.407245	0.357346	0.430146	0.481935	0.472803	0.260756	0.331936	0.57014	0.39292	0.31453	0.354932	0.39319	0.586768	0.521924	0.552416	0.623755	0.511125	0.446758	0.669938	0.687344	0.718837	0.4203	0.689568	0.426303	0.565931	0.615545	0.490543
k__Bacteria;p__Bacteroidota;c__Bacteroidia	0.349437	0.265155	0.407245	0.357346	0.430146	0.481935	0.472803	0.26074	0.331936	0.57014	0.39292	0.31453	0.354932	0.39319	0.586768	0.521924	0.552416	0.623755	0.511125	0.446758	0.669938	0.687344	0.718805	0.4203	0.689568	0.426303	0.565931	0.615545	0.490543
k__Bacteria;p__Bacteroidota;c__Bacteroidia;o__Bacteroidales	0.348373	0.265044	0.405006	0.357346	0.429971	0.481824	0.472803	0.260597	0.33192	0.57014	0.39292	0.31453	0.3549	0.39319	0.586672	0.521813	0.552369	0.623724	0.511125	0.445662	0.669065	0.68709	0.71871	0.420188	0.689536	0.426303	0.565836	0.615513	0.490511
k__Bacteria;p__Bacteroidota;c__Bacteroidia;o__Bacteroidales;f__Bacteroidaceae	0.00641606	0.00350977	0.011514	0.00468499	0.00328744	0.0139438	0.0207887	0.0042562	0.00363683	0.00843299	0.00390681	0.00177871	0.00460559	0.0101799	0.0263313	0.011784	0.00662252	0.00466911	0.00593962	0.0113075	0.0168025	0.0101958	0.0120539	0.00593962	0.010974	0.0160401	0.0268077	0.00401798	0.0265854
k__Bacteria;p__Bacteroidota;c__Bacteroidia;o__Bacteroidales;f__Bacteroidaceae;g__Bacteroides	0.00641606	0.00350977	0.011514	0.00468499	0.00328744	0.0139438	0.0207887	0.0042562	0.00363683	0.00843299	0.00390681	0.00177871	0.00460559	0.0101799	0.0263313	0.011784	0.00662252	0.00466911	0.00593962	0.0113075	0.0168025	0.0101958	0.0120539	0.00593962	0.010974	0.0160401	0.0268077	0.00401798	0.0265854
k__Bacteria;p__Bacteroidota;c__Bacteroidia;o__Bacteroidales;f__Bacteroidaceae;g__Bacteroides;s__Bacteroides_acidifaciens	0.00284276	0.00227103	0.00940175	0.00123874	0.000873473	0.00857592	0.0166119	0.000667016	0.000841711	0.00568552	0.00103229	0.00106405	0.000539965	0.00188988	0.00160401	0.0011911	0.00141344	0.0016199	0.000444677	0.00713072	0.00376388	0.00241396	0.00244573	0.00301745	0.00303333	0.00787714	0.00738482	0.00139756	0.0211222
k__Bacteria;p__Bacteroidota;c__Bacteroidia;o__Bacteroidales;f__Bacteroidaceae;g__Bacteroides;s__Bacteroides_barnesiae	0	0	0	0	0	0	0	0	0	0	0	4.7644e-05	0	4.7644e-05	0	0	0	0	0	0	0	0	0	0	0	0	0	0	0
k__Bacteria;p__Bacteroidota;c__Bacteroidia;o__Bacteroidales;f__Bacteroidaceae;g__Bacteroides;s__Bacteroides_caccae	0	0	0	0	0	0	0	0	0.000539965	0	0	0	0	0	9.5288e-05	4.7644e-05	0	0	0	0	0.00184223	0	0	0	0	0	0.000222339	1.58813e-05	0
k__Bacteria;p__Bacteroidota;c__Bacteroidia;o__Bacteroidales;f__Bacteroidaceae;g__Bacteroides;s__Bacteroides_caecicola	0	0	0	0	0	0	0	0	0	0	0	0	0	3.17627e-05	0	0	0	0	0	0	0	0	0	6.35253e-05	0	6.35253e-05	0	0	0
k__Bacteria;p__Bacteroidota;c__Bacteroidia;o__Bacteroidales;f__Bacteroidaceae;g__Bacteroides;s__Bacteroides_caecigallinarum	0	0	0	0	0	0	0	0	0	0	0	0	0	1.58813e-05	0	0	0	0	0	0	0	0	0	0	0	0	0	0	0
k__Bacteria;p__Bacteroidota;c__Bacteroidia;o__Bacteroidales;f__Bacteroidaceae;g__Bacteroides;s__Bacteroides_caecimuris	0.000142932	0.000269983	0.00047644	0.000301745	0.000190576	0.000667016	0.00249337	0.000127051	4.7644e-05	9.5288e-05	0.000174695	0.000111169	7.94067e-05	0.000111169	0.000127051	3.17627e-05	7.94067e-05	6.35253e-05	3.17627e-05	0.000285864	0.000111169	0.000285864	6.35253e-05	0.000508203	0.000142932	9.5288e-05	0.000444677	4.7644e-05	0.000873473
k__Bacteria;p__Bacteroidota;c__Bacteroidia;o__Bacteroidales;f__Bacteroidaceae;g__Bacteroides;s__Bacteroides_cellulosilyticus	0	0	0	0	0	0	0	0	0	6.35253e-05	0	0	3.17627e-05	0.00023822	0.000190576	0	0	0	0	0	0	9.5288e-05	0	0	0	0.00023822	6.35253e-05	6.35253e-05	1.58813e-05
k__Bacteria;p__Bacteroidota;c__Bacteroidia;o__Bacteroidales;f__Bacteroidaceae;g__Bacteroides;s__Bacteroides_clarus	0	0	0	0	0	4.7644e-05	0	0	0	0	0	0	0	0	0	0	0	0	0	0	0	0	0	0	1.58813e-05	0	0	0	0
k__Bacteria;p__Bacteroidota;c__Bacteroidia;o__Bacteroidales;f__Bacteroidaceae;g__Bacteroides;s__Bacteroides_dorei	0	0	0	0	0	0	0	0.000190576	0	0	0.00171518	0	0	0	0.000444677	4.7644e-05	0.000746423	0	0.000698779	0.000317627	0	0	0.00419267	0	0	0	0.000317627	1.58813e-05	0.000635253
k__Bacteria;p__Bacteroidota;c__Bacteroidia;o__Bacteroidales;f__Bacteroidaceae;g__Bacteroides;s__Bacteroides_eggerthii	0	0	0	0	0	0	0	6.35253e-05	0.000412915	0	0	0	0.000127051	0	0	0	0.000111169	0	0	6.35253e-05	0.00181047	0	0	0	0.000222339	0	0	0	6.35253e-05
k__Bacteria;p__Bacteroidota;c__Bacteroidia;o__Bacteroidales;f__Bacteroidaceae;g__Bacteroides;s__Bacteroides_faecis	0	0	0	0	0	0	0	3.17627e-05	0	0	0	0	0	0	0	0	0	0	0	0	0	0	0	0	0	0	0	0	0
k__Bacteria;p__Bacteroidota;c__Bacteroidia;o__Bacteroidales;f__Bacteroidaceae;g__Bacteroides;s__Bacteroides_finegoldii	3.17627e-05	0	0	0	0	0	6.35253e-05	0.000174695	0	1.58813e-05	0	0	0	0.000397033	0	0	0	1.58813e-05	0	0.000158813	0	0	0	0	6.35253e-05	0.000158813	0	1.58813e-05	0
k__Bacteria;p__Bacteroidota;c__Bacteroidia;o__Bacteroidales;f__Bacteroidaceae;g__Bacteroides;s__Bacteroides_fragilis	0	0	0	0	4.7644e-05	0	0	0	3.17627e-05	3.17627e-05	6.35253e-05	0	3.17627e-05	0.000317627	0.000158813	0	1.58813e-05	0	0	0	0.000158813	6.35253e-05	0.000349389	0	0	0.000460559	0.000127051	0	0
k__Bacteria;p__Bacteroidota;c__Bacteroidia;o__Bacteroidales;f__Bacteroidaceae;g__Bacteroides;s__Bacteroides_massiliensis	0	0	0	0	0	0	0	0.000222339	0	7.94067e-05	0	3.17627e-05	0.000174695	3.17627e-05	0.000254101	0	0.000111169	0	0.000333508	0.000142932	0	0.000619372	0	0	0.000603491	0	0.000412915	0	4.7644e-05
k__Bacteria;p__Bacteroidota;c__Bacteroidia;o__Bacteroidales;f__Bacteroidaceae;g__Bacteroides;s__Bacteroides_nordii	0	0	0	0	0	0	0	0	3.17627e-05	0	0	0	0	1.58813e-05	0	3.17627e-05	0	0	0	0	4.7644e-05	0	0	0	0	3.17627e-05	0	0	0
k__Bacteria;p__Bacteroidota;c__Bacteroidia;o__Bacteroidales;f__Bacteroidaceae;g__Bacteroides;s__Bacteroides_oleiciplenus	0	0	0	0	0	0	0	1.58813e-05	6.35253e-05	1.58813e-05	0	0	0	0	3.17627e-05	0	1.58813e-05	0	0	0	0	0	0.000285864	0	0	0	0	3.17627e-05	0
k__Bacteria;p__Bacteroidota;c__Bacteroidia;o__Bacteroidales;f__Bacteroidaceae;g__Bacteroides;s__Bacteroides_ovatus	0	4.7644e-05	0	3.17627e-05	3.17627e-05	0	0	6.35253e-05	6.35253e-05	0	0.000142932	3.17627e-05	0.000349389	0.000412915	0.00117522	3.17627e-05	0	0.000142932	0.000127051	0.000127051	0.000111169	4.7644e-05	0.00095288	0	0.000492321	0.000397033	0.000968761	4.7644e-05	0
k__Bacteria;p__Bacteroidota;c__Bacteroidia;o__Bacteroidales;f__Bacteroidaceae;g__Bacteroides;s__Bacteroides_plebeius	3.17627e-05	7.94067e-05	0	0	0.000508203	0.000206457	6.35253e-05	0.00023822	0	0	3.17627e-05	0	0.00101641	4.7644e-05	0.00360506	0	0	1.58813e-05	0.00182635	0.000349389	6.35253e-05	3.17627e-05	0	9.5288e-05	0.00220751	0	0.00343037	0	1.58813e-05
k__Bacteria;p__Bacteroidota;c__Bacteroidia;o__Bacteroidales;f__Bacteroidaceae;g__Bacteroides;s__Bacteroides_salanitronis	0	0	0	0	0	0	0	0	0	0	0	0	0	0	0	0	0	0	0	0	0	0	0	0	0	0	0	0	0
k__Bacteria;p__Bacteroidota;c__Bacteroidia;o__Bacteroidales;f__Bacteroidaceae;g__Bacteroides;s__Bacteroides_salyersiae	0	0	0	0	0	0	0	0	0	0	0	0	0	0	0	0	0	0	0	0	0	0	0	0	0	0	0	3.17627e-05	0
k__Bacteria;p__Bacteroidota;c__Bacteroidia;o__Bacteroidales;f__Bacteroidaceae;g__Bacteroides;s__Bacteroides_sartorii	4.7644e-05	0.000142932	4.7644e-05	9.5288e-05	0	0	0	0.00023822	0.000174695	9.5288e-05	0	3.17627e-05	1.58813e-05	0	0.000254101	0.000317627	0.000111169	0.000158813	0.000317627	6.35253e-05	0.00389093	0.000127051	0.00023822	0.000111169	0.000142932	0.000190576	0.000111169	0.000111169	6.35253e-05
k__Bacteria;p__Bacteroidota;c__Bacteroidia;o__Bacteroidales;f__Bacteroidaceae;g__Bacteroides;s__Bacteroides_thetaiotaomicron	0	0	0	0	1.58813e-05	0	0.000587609	0.000809948	3.17627e-05	9.5288e-05	0	0	4.7644e-05	4.7644e-05	7.94067e-05	3.17627e-05	0.000333508	6.35253e-05	0	0.00103229	0.000127051	0.000206457	0.000111169	0	0	1.58813e-05	3.17627e-05	0	0.000285864
k__Bacteria;p__Bacteroidota;c__Bacteroidia;o__Bacteroidales;f__Bacteroidaceae;g__Bacteroides;s__Bacteroides_uniformis	0	6.35253e-05	0	0	0.000111169	6.35253e-05	3.17627e-05	0.000381152	0.000222339	0.00101641	0.000444677	0	0.000428796	0.00136579	0.00155637	0.000524084	0.00304922	0.000222339	0.000301745	0.000397033	0.000809948	0.00276335	0.00109581	3.17627e-05	0.000889355	0.00158813	0.00127051	0.000603491	0.00252513
k__Bacteria;p__Bacteroidota;c__Bacteroidia;o__Bacteroidales;f__Bacteroidaceae;g__Bacteroides;s__Bacteroides_vulgatus	0	0	0	0	9.5288e-05	0	0	7.94067e-05	0	1.58813e-05	0	3.17627e-05	0.000333508	0.001874	0.00627313	0.000365271	0	0.000508203	0	0.000174695	0	0	0	4.7644e-05	0.000809948	0.00160401	0.00528848	0.000158813	0
k__Bacteria;p__Bacteroidota;c__Bacteroidia;o__Bacteroidales;f__Bacteroidaceae;g__Bacteroides;s__gut_metagenome	0	3.17627e-05	0	0	0.000206457	1.58813e-05	1.58813e-05	0	0	0	0	0	6.35253e-05	0.00125463	0.00366859	0.00123874	0	1.58813e-05	0.000698779	0	0	0	0	0	4.7644e-05	0.000936999	0.00333508	0.000841711	0
k__Bacteria;p__Bacteroidota;c__Bacteroidia;o__Bacteroidales;f__Barnesiellaceae	0	0	0	0	3.17627e-05	0	0	0.000269983	0	0.000285864	0	0	9.5288e-05	0	6.35253e-05	0	0.000381152	0	0	0.000142932	0	0.00071466	0	0	4.7644e-05	0	0	0	0.000333508
k__Bacteria;p__Bacteroidota;c__Bacteroidia;o__Bacteroidales;f__Barnesiellaceae;g__Barnesiella	0	0	0	0	0	0	0	0.000269983	0	0.000190576	0	0	4.7644e-05	0	6.35253e-05	0	0.000269983	0	0	0.000111169	0	0.000460559	0	0	3.17627e-05	0	0	0	0.000174695
k__Bacteria;p__Bacteroidota;c__Bacteroidia;o__Bacteroidales;f__Barnesiellaceae;g__Coprobacter	0	0	0	0	3.17627e-05	0	0	0	0	9.5288e-05	0	0	4.7644e-05	0	0	0	0.000111169	0	0	3.17627e-05	0	0.000254101	0	0	1.58813e-05	0	0	0	0.000158813
k__Bacteria;p__Bacteroidota;c__Bacteroidia;o__Bacteroidales;f__Marinifilaceae	0.0705449	0.0341925	0.0933505	0.0145949	0.0135785	0.056474	0.0164848	0.0329855	0.026236	0.00898884	0.0222656	0.0181365	0.0265695	0.00241396	0.00254101	0.0028904	0.00139756	0.00120698	0.0011911	0.0101164	0.00173107	0.00147696	0.00255689	0.001874	0.00165166	0.0513285	0.0558388	0.0110058	0.0309686
k__Bacteria;p__Bacteroidota;c__Bacteroidia;o__Bacteroidales;f__Marinifilaceae;g__Butyricimonas	0.000127051	0	4.7644e-05	3.17627e-05	4.7644e-05	4.7644e-05	3.17627e-05	7.94067e-05	0	0.000190576	3.17627e-05	0	0.000158813	3.17627e-05	0	0.000127051	7.94067e-05	0	9.5288e-05	9.5288e-05	9.5288e-05	0.000269983	4.7644e-05	0	0.000127051	0.000127051	0	6.35253e-05	6.35253e-05
k__Bacteria;p__Bacteroidota;c__Bacteroidia;o__Bacteroidales;f__Marinifilaceae;g__Butyricimonas;s__Butyricimonas_virosa	0	0	0	0	0	0	0	0	0	0	0	0	0	0	0	0	0	0	3.17627e-05	0	0	0	0	0	0	0	0	0	0
k__Bacteria;p__Bacteroidota;c__Bacteroidia;o__Bacteroidales;f__Marinifilaceae;g__Odoribacter	0.0704178	0.0341925	0.0933028	0.0145632	0.0135309	0.0564264	0.0164531	0.0329061	0.026236	0.00879826	0.0222339	0.0181365	0.0264107	0.0023822	0.00254101	0.00276335	0.00131815	0.00120698	0.00109581	0.0100211	0.00163578	0.00120698	0.00250925	0.001874	0.00152461	0.0512014	0.0558388	0.0109422	0.0309051
k__Bacteria;p__Bacteroidota;c__Bacteroidia;o__Bacteroidales;f__Marinifilaceae;g__Odoribacter;s__Odoribacter_splanchnicus	0	0	0	0	0	0	0	9.5288e-05	0	0	7.94067e-05	0	6.35253e-05	0	0	0	7.94067e-05	0	7.94067e-05	9.5288e-05	3.17627e-05	6.35253e-05	4.7644e-05	1.58813e-05	6.35253e-05	0	0	3.17627e-05	4.7644e-05
k__Bacteria;p__Bacteroidota;c__Bacteroidia;o__Bacteroidales;f__Marinilabiliaceae	0	0	0	0	0	3.17627e-05	0	0	0	0	0	0	0	0	0	0	0	0	0	0	0	0	0	0	0	0	0	0	0
k__Bacteria;p__Bacteroidota;c__Bacteroidia;o__Bacteroidales;f__Muribaculaceae	0.226817	0.20498	0.277907	0.330125	0.388727	0.386631	0.419617	0.209364	0.290009	0.534645	0.327108	0.269935	0.301571	0.359283	0.451443	0.434958	0.517287	0.552385	0.464767	0.384964	0.427335	0.634999	0.642686	0.36346	0.591341	0.341401	0.451284	0.582194	0.409135
k__Bacteria;p__Bacteroidota;c__Bacteroidia;o__Bacteroidales;f__Muribaculaceae;g__Muribaculum	0.000269983	0.00142932	0.000539965	0.00204869	0.00277923	0.00149285	0.0113869	0.00171518	0.00338272	0.00630489	0.00209634	0.00122286	0.00268395	0.00667016	0.00350977	0.00292217	0.00392269	0.00398622	0.0042562	0.00366859	0.00249337	0.00744835	0.00549494	0.00376388	0.00287452	0.00182635	0.0038274	0.00349389	0.00524084
k__Bacteria;p__Bacteroidota;c__Bacteroidia;o__Bacteroidales;f__Muribaculaceae;g__Muribaculum;s__Muribaculum_intestinale	0.000269983	0.00142932	0.000539965	0.00204869	0.00277923	0.00149285	0.0113869	0.00171518	0.00338272	0.00630489	0.00209634	0.00122286	0.00268395	0.00667016	0.00347801	0.00292217	0.00392269	0.00398622	0.0042562	0.00366859	0.00249337	0.00744835	0.0054473	0.00376388	0.00287452	0.00182635	0.0038274	0.00349389	0.00524084
k__Bacteria;p__Bacteroidota;c__Bacteroidia;o__Bacteroidales;f__Muribaculaceae;g__unidentified_Muribaculaceae	0.00247749	0.000825829	0.00479616	0.00379564	0.00821065	0.0208363	6.35253e-05	3.17627e-05	0.000127051	0.0021281	0.000428796	0.00158813	0.000730541	0.000539965	0.00149285	0.0011911	0.00101641	0.00131815	0.000301745	0.00311274	0.000825829	0.00166754	0.00138168	0.00593962	0.00150873	0.00335096	0.00150873	0.0172154	0.00284276
k__Bacteria;p__Bacteroidota;c__Bacteroidia;o__Bacteroidales;f__Muribaculaceae;g__unidentified_Muribaculaceae;s__gut_metagenome	0	0	0	0	4.7644e-05	3.17627e-05	0	0	0	0	0	0	0	0	3.17627e-05	0	0	0	0	0	0	0	0	0	0	3.17627e-05	0	0	1.58813e-05
k__Bacteria;p__Bacteroidota;c__Bacteroidia;o__Bacteroidales;f__Muribaculaceae;g__unidentified_Muribaculaceae;s__mouse_gut_metagenome	0.00247749	0.000825829	0.00479616	0.00379564	0.00816301	0.0208045	6.35253e-05	3.17627e-05	0.000127051	0.0021281	0.000428796	0.00158813	0.000730541	0.000539965	0.00146108	0.0011911	0.00101641	0.00131815	0.000301745	0.00311274	0.000825829	0.00166754	0.00138168	0.00593962	0.00150873	0.0033192	0.00150873	0.0172154	0.00282688
k__Bacteria;p__Bacteroidota;c__Bacteroidia;o__Bacteroidales;f__Porphyromonadaceae	0	0	0	0	0	0	0	0	3.17627e-05	0	0	0	0	0	0	0	0	0	0	0	0.000428796	0	0	0	0	0	0	0	0
k__Bacteria;p__Bacteroidota;c__Bacteroidia;o__Bacteroidales;f__Porphyromonadaceae;g__Porphyromonas	0	0	0	0	0	0	0	0	3.17627e-05	0	0	0	0	0	0	0	0	0	0	0	0.000428796	0	0	0	0	0	0	0	0
k__Bacteria;p__Bacteroidota;c__Bacteroidia;o__Bacteroidales;f__Porphyromonadaceae;g__Porphyromonas;s__Porphyromonas_uenonis	0	0	0	0	0	0	0	0	3.17627e-05	0	0	0	0	0	0	0	0	0	0	0	0.000428796	0	0	0	0	0	0	0	0
k__Bacteria;p__Bacteroidota;c__Bacteroidia;o__Bacteroidales;f__Prevotellaceae	0.0212175	0.0138644	0.00319215	0.00231867	0.00479616	0.00481204	0.00373211	0.00139756	0.00652723	0.00628901	0.00873473	0.00316039	0.00589198	0.00914765	0.0864897	0.0606667	0.0168977	0.0529007	0.0167707	0.00713072	0.213048	0.0263154	0.0459288	0.0119745	0.0616355	0.00668604	0.00946528	0.00581257	0.00616196
k__Bacteria;p__Bacteroidota;c__Bacteroidia;o__Bacteroidales;f__Prevotellaceae;g__Alloprevotella	0.000524084	0.000571728	0.000127051	0.000254101	0.000508203	0.000158813	0.000397033	7.94067e-05	0.000206457	0.000651135	0.000794067	6.35253e-05	0.000269983	0.000571728	0.022885	0.00412915	0.00211222	0.000539965	0.000222339	4.7644e-05	0.00273159	0.000428796	0.00176283	0.000762304	0.00292217	0.000428796	0.00109581	0.000365271	0.00196929
k__Bacteria;p__Bacteroidota;c__Bacteroidia;o__Bacteroidales;f__Prevotellaceae;g__Paraprevotella	0	3.17627e-05	0	0	0	0	3.17627e-05	0	0	0.000285864	0	0	3.17627e-05	0	0	0	0	0	0	0	0	0.000905236	0	0	0.000127051	0	0	0	0
k__Bacteria;p__Bacteroidota;c__Bacteroidia;o__Bacteroidales;f__Prevotellaceae;g__Prevotella	6.35253e-05	6.35253e-05	0.000301745	9.5288e-05	0.00114346	0.000698779	0.000412915	0	0.00150873	1.58813e-05	0	0	0	7.94067e-05	3.17627e-05	0	0	1.58813e-05	0	0.000698779	0.00438325	0	0	0	3.17627e-05	0	0	0	0
k__Bacteria;p__Bacteroidota;c__Bacteroidia;o__Bacteroidales;f__Prevotellaceae;g__Prevotella;s__Prevotella_bivia	0	0	0	0	0	0	0	0	0	0	0	0	0	0	0	0	0	0	0	0.000698779	0	0	0	0	0	0	0	0	0
k__Bacteria;p__Bacteroidota;c__Bacteroidia;o__Bacteroidales;f__Prevotellaceae;g__Prevotella;s__Prevotella_buccalis	0	0	0	0	0	0	0	0	0.00095288	1.58813e-05	0	0	0	4.7644e-05	3.17627e-05	0	0	1.58813e-05	0	0	0.00282688	0	0	0	0	0	0	0	0
k__Bacteria;p__Bacteroidota;c__Bacteroidia;o__Bacteroidales;f__Prevotellaceae;g__Prevotella;s__Prevotella_corporis	0	0	0	0	0	0	0	0	0	0	0	0	0	0	0	0	0	0	0	0	3.17627e-05	0	0	0	0	0	0	0	0
k__Bacteria;p__Bacteroidota;c__Bacteroidia;o__Bacteroidales;f__Prevotellaceae;g__Prevotella;s__Prevotella_ruminicola	0	0	0	0	0	1.58813e-05	0	0	0	0	0	0	0	0	0	0	0	0	0	0	0	0	0	0	0	0	0	0	0
k__Bacteria;p__Bacteroidota;c__Bacteroidia;o__Bacteroidales;f__Prevotellaceae;g__Prevotella;s__Prevotella_stercorea	4.7644e-05	0	0	0	0.000269983	4.7644e-05	9.5288e-05	0	0	0	0	0	0	0	0	0	0	0	0	0	0	0	0	0	0	0	0	0	0
k__Bacteria;p__Bacteroidota;c__Bacteroidia;o__Bacteroidales;f__Prevotellaceae;g__unidentified_Prevotellaceae	0.000222339	0	3.17627e-05	0	3.17627e-05	0.000142932	3.17627e-05	0.00071466	3.17627e-05	0	3.17627e-05	0	0	0.000127051	3.17627e-05	0	0.00166754	0.00566964	3.17627e-05	0.000524084	0	3.17627e-05	0	4.7644e-05	0	7.94067e-05	0	0	0.00147696
k__Bacteria;p__Bacteroidota;c__Bacteroidia;o__Bacteroidales;f__Prevotellaceae;g__unidentified_Prevotellaceae;s__Prevotella_melaninogenica	0	0	0	0	0	0	0	0	3.17627e-05	0	0	0	0	0	0	0	0	0	0	0	0	0	0	0	0	0	0	0	0
k__Bacteria;p__Bacteroidota;c__Bacteroidia;o__Bacteroidales;f__Prevotellaceae;g__unidentified_Prevotellaceae;s__Prevotella_sp_RS2	0	0	0	0	0	0	0	0	0	0	0	0	0	0	0	0	0	0	0	0	0	0	0	1.58813e-05	0	0	0	0	0
k__Bacteria;p__Bacteroidota;c__Bacteroidia;o__Bacteroidales;f__Prevotellaceae;g__unidentified_Prevotellaceae;s__metagenome	0.000222339	0	3.17627e-05	0	0	0.000142932	3.17627e-05	0.00071466	0	0	3.17627e-05	0	0	0.000127051	3.17627e-05	0	0.00166754	0.00566964	3.17627e-05	0.000524084	0	3.17627e-05	0	3.17627e-05	0	7.94067e-05	0	0	0.00147696
k__Bacteria;p__Bacteroidota;c__Bacteroidia;o__Bacteroidales;f__Prevotellaceae;g__unidentified_Prevotellaceae;s__rumen_bacterium_RC_2	0	0	0	0	3.17627e-05	0	0	0	0	0	0	0	0	0	0	0	0	0	0	0	0	0	0	0	0	0	0	0	0
k__Bacteria;p__Bacteroidota;c__Bacteroidia;o__Bacteroidales;f__Rikenellaceae	0.0215986	0.00797243	0.0178506	0.00470088	0.00986231	0.0178506	0.00892531	0.00935411	0.00417679	0.010037	0.0299363	0.0206775	0.0154049	0.0100529	0.0172789	0.00990995	0.0078295	0.00829006	0.0211698	0.0281417	0.0062096	0.0106405	0.0126574	0.0361618	0.0221068	0.00889355	0.0193752	0.010704	0.0147379
k__Bacteria;p__Bacteroidota;c__Bacteroidia;o__Bacteroidales;f__Rikenellaceae;g__Alistipes	0.0166436	0.00547906	0.012308	0.00379564	0.00401798	0.0142297	0.00659075	0.0088459	0.00335096	0.00811536	0.0263313	0.0183747	0.0091	0.00303333	0.00936999	0.00681309	0.00571728	0.00662252	0.0182	0.0179618	0.00482793	0.00716248	0.0109581	0.0147061	0.00803596	0.00809948	0.0172789	0.0100529	0.0131021
k__Bacteria;p__Bacteroidota;c__Bacteroidia;o__Bacteroidales;f__Rikenellaceae;g__Alistipes;s__Alistipes_finegoldii	0	0	0	0	0	0	0	6.35253e-05	0	0	0	0	0	0	0	0	0.000158813	0	0	0.000111169	0	0	0	0	0	0	0	0	0.000206457
k__Bacteria;p__Bacteroidota;c__Bacteroidia;o__Bacteroidales;f__Rikenellaceae;g__Alistipes;s__Alistipes_indistinctus	0	0	0	0	0	0	0	0	3.17627e-05	7.94067e-05	4.7644e-05	0	3.17627e-05	0	0	0	6.35253e-05	1.58813e-05	0	0	3.17627e-05	0.000142932	0	0	0	0	4.7644e-05	3.17627e-05	3.17627e-05
k__Bacteria;p__Bacteroidota;c__Bacteroidia;o__Bacteroidales;f__Rikenellaceae;g__Alistipes;s__Alistipes_inops	0.000619372	0.00023822	0.000492321	0.000269983	0.000174695	0.000381152	0.000206457	0.000111169	0.000301745	0.000142932	3.17627e-05	0.000269983	0.000333508	0.000142932	0.000349389	0.000397033	0.000269983	0.000667016	3.17627e-05	0.000524084	0.000142932	0.000539965	0.000397033	0.000158813	0.000444677	0.00047644	0.000555847	0.000349389	0.000381152
k__Bacteria;p__Bacteroidota;c__Bacteroidia;o__Bacteroidales;f__Rikenellaceae;g__Alistipes;s__Alistipes_shahii	0	0	0	3.17627e-05	0	0	0	0	0	0	0	0	0	0	0	0	0	0	0	0	0	0	0	0	3.17627e-05	0	0	0	3.17627e-05
k__Bacteria;p__Bacteroidota;c__Bacteroidia;o__Bacteroidales;f__Rikenellaceae;g__Alistipes;s__Alistipes_sp_cv1	0	0	0	0	0	0	0	0	0	0.000111169	0	0	0	0	0	0	0	0	0	0	0	7.94067e-05	0	0	0	0	0	0	0
k__Bacteria;p__Bacteroidota;c__Bacteroidia;o__Bacteroidales;f__Rikenellaceae;g__Alistipes;s__gut_metagenome	0	0	0	0	0	0	0	0	0	0	0	0	0	0	0	0.000127051	0	0	0	0	0	0	0	0	0	0	0	0.000127051	4.7644e-05
k__Bacteria;p__Bacteroidota;c__Bacteroidia;o__Bacteroidales;f__Rikenellaceae;g__Rikenella	0.00242984	0.000905236	0.00346213	0.000682897	0.00133403	0.000905236	0.00154049	0.000412915	0.000619372	0.0016199	0.00352566	0.001874	0.00506615	0.00654311	0.00759128	0.00225515	0.00177871	0.00111169	0.00284276	0.00925882	0.00115934	0.00293805	0.00115934	0.0207569	0.0135785	0.000730541	0.00158813	0.000428796	0.000841711
k__Bacteria;p__Bacteroidota;c__Bacteroidia;o__Bacteroidales;f__Rikenellaceae;g__unidentified_Rikenellaceae	0	0	3.17627e-05	0	0	3.17627e-05	0	0	0	0	0	0	0	0	0	3.17627e-05	0	0	0	0	0	0	0	0	0	0	0	0	0
k__Bacteria;p__Bacteroidota;c__Bacteroidia;o__Bacteroidales;f__Rikenellaceae;g__unidentified_Rikenellaceae;s__Bacteroidales_bacterium_RM8	0	0	3.17627e-05	0	0	3.17627e-05	0	0	0	0	0	0	0	0	0	0	0	0	0	0	0	0	0	0	0	0	0	0	0
k__Bacteria;p__Bacteroidota;c__Bacteroidia;o__Bacteroidales;f__Rikenellaceae;g__unidentified_Rikenellaceae;s__metagenome	0	0	0	0	0	0	0	0	0	0	0	0	0	0	0	3.17627e-05	0	0	0	0	0	0	0	0	0	0	0	0	0
k__Bacteria;p__Bacteroidota;c__Bacteroidia;o__Bacteroidales;f__Tannerellaceae	0.000984643	0.000174695	3.17627e-05	0.000111169	9.5288e-05	0.000254101	0.00181047	0.0026363	0.000492321	0.000412915	0.000635253	9.5288e-05	0.000349389	0.00106405	0.00133403	0.000698779	0.00130227	0.00268395	0.000381152	0.00298569	0.00198517	0.000778185	0.00203281	6.35253e-05	0.00071466	0.000905236	0.00160401	0.000508203	0.00112757
k__Bacteria;p__Bacteroidota;c__Bacteroidia;o__Bacteroidales;f__Tannerellaceae;g__Parabacteroides	0.000984643	0.000174695	3.17627e-05	0.000111169	9.5288e-05	0.000254101	0.00181047	0.0026363	0.000492321	0.000365271	0.000635253	9.5288e-05	0.000349389	0.00106405	0.00133403	0.000698779	0.00130227	0.00268395	0.000381152	0.00298569	0.00198517	0.000778185	0.00203281	6.35253e-05	0.00071466	0.000905236	0.00160401	0.000508203	0.00112757
k__Bacteria;p__Bacteroidota;c__Bacteroidia;o__Bacteroidales;f__Tannerellaceae;g__Parabacteroides;s__Parabacteroides_distasonis	0.000142932	0.000127051	0	0	4.7644e-05	9.5288e-05	0.000254101	0.000682897	0.000206457	0.000222339	0	9.5288e-05	0.000158813	0.000365271	0.000317627	0.000127051	3.17627e-05	1.58813e-05	9.5288e-05	0.000619372	0.000682897	0.000524084	4.7644e-05	3.17627e-05	0.000524084	0.000365271	0.000397033	4.7644e-05	4.7644e-05
k__Bacteria;p__Bacteroidota;c__Bacteroidia;o__Bacteroidales;f__Tannerellaceae;g__Parabacteroides;s__Parabacteroides_goldsteinii	0.000730541	0	0	0.000111169	0	6.35253e-05	0.00136579	0.00107993	0	0	0	0	9.5288e-05	0	3.17627e-05	3.17627e-05	9.5288e-05	1.58813e-05	9.5288e-05	0.00138168	0.000127051	0.000111169	0.000111169	3.17627e-05	0	7.94067e-05	0.000142932	6.35253e-05	0.000190576
k__Bacteria;p__Bacteroidota;c__Bacteroidia;o__Bacteroidales;f__Tannerellaceae;g__Parabacteroides;s__Parabacteroides_johnsonii	0	0	0	0	0	3.17627e-05	0	0	0	0	0	0	0	0	0	0	0	0	0	0	0	0	0	0	0	0	3.17627e-05	0	0
k__Bacteria;p__Bacteroidota;c__Bacteroidia;o__Bacteroidales;f__Tannerellaceae;g__Parabacteroides;s__Parabacteroides_merdae	3.17627e-05	4.7644e-05	0	0	0	0	3.17627e-05	0.000206457	0.000285864	9.5288e-05	0.000301745	0	9.5288e-05	0.000539965	0.00023822	0.000508203	0.000428796	0.00154049	3.17627e-05	0.000222339	0.00115934	0.000142932	0.00106405	0	0.000174695	0.000460559	0.000317627	0.000397033	0.000269983
k__Bacteria;p__Bacteroidota;c__Bacteroidia;o__Bacteroidales;f__Tannerellaceae;g__Parabacteroides;s__Parabacteroides_sp_CT06	0	0	0	0	4.7644e-05	0	0	0.000285864	0	4.7644e-05	0.000333508	0	0	0.000158813	0.00071466	3.17627e-05	0.00071466	0.00109581	0	0.000190576	0	0	0.000809948	0	1.58813e-05	0	0.000667016	0	0.000619372
k__Bacteria;p__Bacteroidota;c__Bacteroidia;o__Bacteroidales;f__unidentified_Bacteroidales	0	0	7.94067e-05	3.17627e-05	0.00225515	0.000349389	0.00023822	0	0	0	0	0	0	0	0	0	0	0	0	0	0	0	0	0	0	0	0	0	0
k__Bacteria;p__Bacteroidota;c__Bacteroidia;o__Bacteroidales;f__unidentified_Bacteroidales;g__unidentified_Bacteroidales	0	0	7.94067e-05	3.17627e-05	0.00225515	0.000349389	0.00023822	0	0	0	0	0	0	0	0	0	0	0	0	0	0	0	0	0	0	0	0	0	0
k__Bacteria;p__Bacteroidota;c__Bacteroidia;o__Bacteroidales;f__unidentified_Bacteroidales;g__unidentified_Bacteroidales;s__rumen_bacterium_YS3	0	0	7.94067e-05	3.17627e-05	0.00225515	0.000349389	0.00023822	0	0	0	0	0	0	0	0	0	0	0	0	0	0	0	0	0	0	0	0	0	0
k__Bacteria;p__Bacteroidota;c__Bacteroidia;o__Chitinophagales	0	0	0	0	0	0	0	6.35253e-05	0	0	0	0	0	0	0	0	0	0	0	0.000635253	0	0	0	0	0	0	0	0	0
k__Bacteria;p__Bacteroidota;c__Bacteroidia;o__Chitinophagales;f__Chitinophagaceae	0	0	0	0	0	0	0	6.35253e-05	0	0	0	0	0	0	0	0	0	0	0	0.000635253	0	0	0	0	0	0	0	0	0
k__Bacteria;p__Bacteroidota;c__Bacteroidia;o__Chitinophagales;f__Chitinophagaceae;g__Edaphobaculum	0	0	0	0	0	0	0	0	0	0	0	0	0	0	0	0	0	0	0	0.000428796	0	0	0	0	0	0	0	0	0
k__Bacteria;p__Bacteroidota;c__Bacteroidia;o__Chitinophagales;f__Chitinophagaceae;g__Flavisolibacter	0	0	0	0	0	0	0	0	0	0	0	0	0	0	0	0	0	0	0	6.35253e-05	0	0	0	0	0	0	0	0	0
k__Bacteria;p__Bacteroidota;c__Bacteroidia;o__Chitinophagales;f__Chitinophagaceae;g__Lacibacter	0	0	0	0	0	0	0	0	0	0	0	0	0	0	0	0	0	0	0	4.7644e-05	0	0	0	0	0	0	0	0	0
k__Bacteria;p__Bacteroidota;c__Bacteroidia;o__Chitinophagales;f__Chitinophagaceae;g__Lacibacter;s__Lacibacter_cauensis	0	0	0	0	0	0	0	0	0	0	0	0	0	0	0	0	0	0	0	4.7644e-05	0	0	0	0	0	0	0	0	0
k__Bacteria;p__Bacteroidota;c__Bacteroidia;o__Chitinophagales;f__Chitinophagaceae;g__Taibaiella	0	0	0	0	0	0	0	3.17627e-05	0	0	0	0	0	0	0	0	0	0	0	0	0	0	0	0	0	0	0	0	0
k__Bacteria;p__Bacteroidota;c__Bacteroidia;o__Chitinophagales;f__Chitinophagaceae;g__Terrimonas	0	0	0	0	0	0	0	3.17627e-05	0	0	0	0	0	0	0	0	0	0	0	0	0	0	0	0	0	0	0	0	0
k__Bacteria;p__Bacteroidota;c__Bacteroidia;o__Cytophagales	3.17627e-05	0	0	0	0	0	0	4.7644e-05	0	0	0	0	0	0	0	0	0	0	0	3.17627e-05	0	0	0	0	0	0	0	0	0
k__Bacteria;p__Bacteroidota;c__Bacteroidia;o__Cytophagales;f__Cytophagaceae	0	0	0	0	0	0	0	1.58813e-05	0	0	0	0	0	0	0	0	0	0	0	0	0	0	0	0	0	0	0	0	0
k__Bacteria;p__Bacteroidota;c__Bacteroidia;o__Cytophagales;f__Cytophagaceae;g__Rhodocytophaga	0	0	0	0	0	0	0	1.58813e-05	0	0	0	0	0	0	0	0	0	0	0	0	0	0	0	0	0	0	0	0	0
k__Bacteria;p__Bacteroidota;c__Bacteroidia;o__Cytophagales;f__Hymenobacteraceae	3.17627e-05	0	0	0	0	0	0	3.17627e-05	0	0	0	0	0	0	0	0	0	0	0	0	0	0	0	0	0	0	0	0	0
k__Bacteria;p__Bacteroidota;c__Bacteroidia;o__Cytophagales;f__Hymenobacteraceae;g__Adhaeribacter	0	0	0	0	0	0	0	3.17627e-05	0	0	0	0	0	0	0	0	0	0	0	0	0	0	0	0	0	0	0	0	0
k__Bacteria;p__Bacteroidota;c__Bacteroidia;o__Cytophagales;f__Hymenobacteraceae;g__Hymenobacter	3.17627e-05	0	0	0	0	0	0	0	0	0	0	0	0	0	0	0	0	0	0	0	0	0	0	0	0	0	0	0	0
k__Bacteria;p__Bacteroidota;c__Bacteroidia;o__Cytophagales;f__Microscillaceae	0	0	0	0	0	0	0	0	0	0	0	0	0	0	0	0	0	0	0	3.17627e-05	0	0	0	0	0	0	0	0	0
k__Bacteria;p__Bacteroidota;c__Bacteroidia;o__Flavobacteriales	0.000142932	0	0.000142932	0	0	0	0	0	0	0	0	0	0	0	0	0	0	0	0	0.000349389	0	7.94067e-05	0	0	3.17627e-05	0	0	0	0
k__Bacteria;p__Bacteroidota;c__Bacteroidia;o__Flavobacteriales;f__Flavobacteriaceae	3.17627e-05	0	0	0	0	0	0	0	0	0	0	0	0	0	0	0	0	0	0	0.000349389	0	7.94067e-05	0	0	3.17627e-05	0	0	0	0
k__Bacteria;p__Bacteroidota;c__Bacteroidia;o__Flavobacteriales;f__Flavobacteriaceae;g__Flavobacterium	3.17627e-05	0	0	0	0	0	0	0	0	0	0	0	0	0	0	0	0	0	0	4.7644e-05	0	0	0	0	0	0	0	0	0
k__Bacteria;p__Bacteroidota;c__Bacteroidia;o__Flavobacteriales;f__Flavobacteriaceae;g__Myroides	0	0	0	0	0	0	0	0	0	0	0	0	0	0	0	0	0	0	0	0.000301745	0	0	0	0	0	0	0	0	0
k__Bacteria;p__Bacteroidota;c__Bacteroidia;o__Flavobacteriales;f__Flavobacteriaceae;g__unidentified_Flavobacteriaceae	0	0	0	0	0	0	0	0	0	0	0	0	0	0	0	0	0	0	0	0	0	7.94067e-05	0	0	3.17627e-05	0	0	0	0
k__Bacteria;p__Bacteroidota;c__Bacteroidia;o__Flavobacteriales;f__Flavobacteriaceae;g__unidentified_Flavobacteriaceae;s__gut_metagenome	0	0	0	0	0	0	0	0	0	0	0	0	0	0	0	0	0	0	0	0	0	7.94067e-05	0	0	3.17627e-05	0	0	0	0
k__Bacteria;p__Bacteroidota;c__Bacteroidia;o__Flavobacteriales;f__Weeksellaceae	0.000111169	0	0.000142932	0	0	0	0	0	0	0	0	0	0	0	0	0	0	0	0	0	0	0	0	0	0	0	0	0	0
k__Bacteria;p__Bacteroidota;c__Bacteroidia;o__Flavobacteriales;f__Weeksellaceae;g__Chryseobacterium	0.000111169	0	0.000142932	0	0	0	0	0	0	0	0	0	0	0	0	0	0	0	0	0	0	0	0	0	0	0	0	0	0
k__Bacteria;p__Bacteroidota;c__Bacteroidia;o__Flavobacteriales;f__Weeksellaceae;g__Chryseobacterium;s__Chryseobacterium_indologenes	0	0	0	0	0	0	0	0	0	0	0	0	0	0	0	0	0	0	0	0	0	0	0	0	0	0	0	0	0
k__Bacteria;p__Bacteroidota;c__Bacteroidia;o__Sphingobacteriales	0.000857592	7.94067e-05	0.00206457	0	3.17627e-05	0	0	0	0	0	0	0	0	0	0	1.58813e-05	3.17627e-05	3.17627e-05	0	7.94067e-05	0.000857592	0.000142932	1.58813e-05	3.17627e-05	0	0	0	0	3.17627e-05
k__Bacteria;p__Bacteroidota;c__Bacteroidia;o__Sphingobacteriales;f__Sphingobacteriaceae	0.000857592	7.94067e-05	0.00206457	0	3.17627e-05	0	0	0	0	0	0	0	0	0	0	1.58813e-05	3.17627e-05	3.17627e-05	0	4.7644e-05	0.000857592	0.000142932	1.58813e-05	3.17627e-05	0	0	0	0	3.17627e-05
k__Bacteria;p__Bacteroidota;c__Bacteroidia;o__Sphingobacteriales;f__Sphingobacteriaceae;g__Pedobacter	0	3.17627e-05	0	0	3.17627e-05	0	0	0	0	0	0	0	0	0	0	0	3.17627e-05	0	0	0	0	0	0	3.17627e-05	0	0	0	0	3.17627e-05
k__Bacteria;p__Bacteroidota;c__Bacteroidia;o__Sphingobacteriales;f__Sphingobacteriaceae;g__Sphingobacterium	0.000857592	4.7644e-05	0.00206457	0	0	0	0	0	0	0	0	0	0	0	0	1.58813e-05	0	3.17627e-05	0	4.7644e-05	0.000841711	0.000127051	1.58813e-05	0	0	0	0	0	0
k__Bacteria;p__Bacteroidota;c__Bacteroidia;o__Sphingobacteriales;f__Sphingobacteriaceae;g__Sphingobacterium;s__Sphingobacterium_faecium	0	0	0	0	0	0	0	0	0	0	0	0	0	0	0	1.58813e-05	0	0	0	4.7644e-05	0.000587609	0.000111169	1.58813e-05	0	0	0	0	0	0
k__Bacteria;p__Bacteroidota;c__Bacteroidia;o__Sphingobacteriales;f__Sphingobacteriaceae;g__Sphingobacterium;s__Sphingobacterium_mizutaii	0	0	0	0	0	0	0	0	0	0	0	0	0	0	0	0	0	0	0	0	1.58813e-05	0	0	0	0	0	0	0	0
k__Bacteria;p__Bacteroidota;c__Bacteroidia;o__Sphingobacteriales;f__Sphingobacteriaceae;g__Sphingobacterium;s__Sphingobacterium_multivorum	0.000746423	4.7644e-05	0.00176283	0	0	0	0	0	0	0	0	0	0	0	0	0	0	0	0	0	1.58813e-05	0	0	0	0	0	0	0	0
k__Bacteria;p__Bacteroidota;c__Bacteroidia;o__Sphingobacteriales;f__Sphingobacteriaceae;g__Sphingobacterium;s__Sphingobacterium_siyangense	4.7644e-05	0	0.000269983	0	0	0	0	0	0	0	0	0	0	0	0	0	0	0	0	0	0	0	0	0	0	0	0	0	0
k__Bacteria;p__Bacteroidota;c__Bacteroidia;o__Sphingobacteriales;f__Sphingobacteriaceae;g__Sphingobacterium;s__Sphingobacterium_sp_G1_14	0	0	0	0	0	0	0	0	0	0	0	0	0	0	0	0	0	0	0	0	0.000222339	1.58813e-05	0	0	0	0	0	0	0
k__Bacteria;p__Bacteroidota;c__Rhodothermia	0	0	0	0	0	0	0	1.58813e-05	0	0	0	0	0	0	0	0	0	0	0	0	0	0	0	0	0	0	0	0	0
k__Bacteria;p__Bacteroidota;c__Rhodothermia;o__Rhodothermales	0	0	0	0	0	0	0	1.58813e-05	0	0	0	0	0	0	0	0	0	0	0	0	0	0	0	0	0	0	0	0	0
k__Bacteria;p__Bacteroidota;c__Rhodothermia;o__Rhodothermales;f__Rhodothermaceae	0	0	0	0	0	0	0	1.58813e-05	0	0	0	0	0	0	0	0	0	0	0	0	0	0	0	0	0	0	0	0	0
k__Bacteria;p__Bacteroidota;c__Rhodothermia;o__Rhodothermales;f__Rhodothermaceae;g__unidentified_Rhodothermaceae	0	0	0	0	0	0	0	1.58813e-05	0	0	0	0	0	0	0	0	0	0	0	0	0	0	0	0	0	0	0	0	0
k__Bacteria;p__Bacteroidota;c__Rhodothermia;o__Rhodothermales;f__Rhodothermaceae;g__unidentified_Rhodothermaceae;s__metagenome	0	0	0	0	0	0	0	1.58813e-05	0	0	0	0	0	0	0	0	0	0	0	0	0	0	0	0	0	0	0	0	0
k__Bacteria;p__Chloroflexi	0	0	0	0	0	3.17627e-05	0	0.000508203	0	0	0	0	0	0	0	0	0	0	0	0.000635253	0	0	0	0	0	0	0	0	0
k__Bacteria;p__Chloroflexi;c__Anaerolineae	0	0	0	0	0	0	0	0	0	0	0	0	0	0	0	0	0	0	0	3.17627e-05	0	0	0	0	0	0	0	0	0
k__Bacteria;p__Chloroflexi;c__Anaerolineae;o__Caldilineales	0	0	0	0	0	0	0	0	0	0	0	0	0	0	0	0	0	0	0	3.17627e-05	0	0	0	0	0	0	0	0	0
k__Bacteria;p__Chloroflexi;c__Anaerolineae;o__Caldilineales;f__Caldilineaceae	0	0	0	0	0	0	0	0	0	0	0	0	0	0	0	0	0	0	0	3.17627e-05	0	0	0	0	0	0	0	0	0
k__Bacteria;p__Chloroflexi;c__Chloroflexia	0	0	0	0	0	0	0	0.000190576	0	0	0	0	0	0	0	0	0	0	0	0.000174695	0	0	0	0	0	0	0	0	0
k__Bacteria;p__Chloroflexi;c__Chloroflexia;o__Chloroflexales	0	0	0	0	0	0	0	9.5288e-05	0	0	0	0	0	0	0	0	0	0	0	7.94067e-05	0	0	0	0	0	0	0	0	0
k__Bacteria;p__Chloroflexi;c__Chloroflexia;o__Chloroflexales;f__Roseiflexaceae	0	0	0	0	0	0	0	1.58813e-05	0	0	0	0	0	0	0	0	0	0	0	1.58813e-05	0	0	0	0	0	0	0	0	0
k__Bacteria;p__Chloroflexi;c__Chloroflexia;o__Thermomicrobiales	0	0	0	0	0	0	0	9.5288e-05	0	0	0	0	0	0	0	0	0	0	0	6.35253e-05	0	0	0	0	0	0	0	0	0
k__Bacteria;p__Chloroflexi;c__Chloroflexia;o__Thermomicrobiales;f__Thermomicrobiaceae	0	0	0	0	0	0	0	3.17627e-05	0	0	0	0	0	0	0	0	0	0	0	0	0	0	0	0	0	0	0	0	0
k__Bacteria;p__Chloroflexi;c__Chloroflexia;o__Thermomicrobiales;f__Thermomicrobiaceae;g__Sphaerobacter	0	0	0	0	0	0	0	3.17627e-05	0	0	0	0	0	0	0	0	0	0	0	0	0	0	0	0	0	0	0	0	0
k__Bacteria;p__Chloroflexi;c__Dehalococcoidia	0	0	0	0	0	0	0	3.17627e-05	0	0	0	0	0	0	0	0	0	0	0	6.35253e-05	0	0	0	0	0	0	0	0	0
k__Bacteria;p__Chloroflexi;c__Dehalococcoidia;o__unidentified_Dehalococcoidia	0	0	0	0	0	0	0	3.17627e-05	0	0	0	0	0	0	0	0	0	0	0	6.35253e-05	0	0	0	0	0	0	0	0	0
k__Bacteria;p__Chloroflexi;c__Dehalococcoidia;o__unidentified_Dehalococcoidia;f__unidentified_Dehalococcoidia	0	0	0	0	0	0	0	3.17627e-05	0	0	0	0	0	0	0	0	0	0	0	6.35253e-05	0	0	0	0	0	0	0	0	0
k__Bacteria;p__Chloroflexi;c__Dehalococcoidia;o__unidentified_Dehalococcoidia;f__unidentified_Dehalococcoidia;g__unidentified_Dehalococcoidia	0	0	0	0	0	0	0	3.17627e-05	0	0	0	0	0	0	0	0	0	0	0	6.35253e-05	0	0	0	0	0	0	0	0	0
k__Bacteria;p__Chloroflexi;c__Dehalococcoidia;o__unidentified_Dehalococcoidia;f__unidentified_Dehalococcoidia;g__unidentified_Dehalococcoidia;s__metagenome	0	0	0	0	0	0	0	3.17627e-05	0	0	0	0	0	0	0	0	0	0	0	6.35253e-05	0	0	0	0	0	0	0	0	0
k__Bacteria;p__Chloroflexi;c__unidentified_Chloroflexi	0	0	0	0	0	0	0	0	0	0	0	0	0	0	0	0	0	0	0	0	0	0	0	0	0	0	0	0	0
k__Bacteria;p__Chloroflexi;c__unidentified_Chloroflexi;o__unidentified_Chloroflexi	0	0	0	0	0	0	0	0	0	0	0	0	0	0	0	0	0	0	0	0	0	0	0	0	0	0	0	0	0
k__Bacteria;p__Chloroflexi;c__unidentified_Chloroflexi;o__unidentified_Chloroflexi;f__unidentified_Chloroflexi	0	0	0	0	0	0	0	0	0	0	0	0	0	0	0	0	0	0	0	0	0	0	0	0	0	0	0	0	0
k__Bacteria;p__Chloroflexi;c__unidentified_Chloroflexi;o__unidentified_Chloroflexi;f__unidentified_Chloroflexi;g__unidentified_Chloroflexi	0	0	0	0	0	0	0	0	0	0	0	0	0	0	0	0	0	0	0	0	0	0	0	0	0	0	0	0	0
k__Bacteria;p__Chloroflexi;c__unidentified_Chloroflexi;o__unidentified_Chloroflexi;f__unidentified_Chloroflexi;g__unidentified_Chloroflexi;s__metagenome	0	0	0	0	0	0	0	0	0	0	0	0	0	0	0	0	0	0	0	0	0	0	0	0	0	0	0	0	0
k__Bacteria;p__Cyanobacteria	0.000285864	7.94067e-05	0.000127051	0.000174695	6.35253e-05	0.000127051	7.94067e-05	0.000222339	0.000174695	9.5288e-05	0.00023822	9.5288e-05	0.000142932	0.000158813	0.000142932	0.000269983	0.000111169	0.000794067	0.000698779	0.000412915	0.000142932	3.17627e-05	0.000158813	0.000603491	0	6.35253e-05	6.35253e-05	4.7644e-05	0
k__Bacteria;p__Cyanobacteria;c__unidentified_Cyanobacteria	0.000285864	7.94067e-05	0.000127051	0.000174695	6.35253e-05	0.000127051	7.94067e-05	0.000158813	0.000111169	6.35253e-05	0.00023822	9.5288e-05	0.000142932	0.000158813	0.000142932	0.000269983	0.000111169	0.000794067	0.000698779	0.000142932	9.5288e-05	3.17627e-05	0.000158813	0.000603491	0	3.17627e-05	6.35253e-05	4.7644e-05	0
k__Bacteria;p__Cyanobacteria;c__unidentified_Cyanobacteria;o__Gastranaerophilales	0.000285864	7.94067e-05	0.000127051	0.000174695	6.35253e-05	0.000127051	7.94067e-05	0.000111169	0.000111169	6.35253e-05	0.00023822	9.5288e-05	0.000142932	0.000158813	0.000142932	0.000269983	0.000111169	0.000794067	0.000698779	0	3.17627e-05	3.17627e-05	0.000158813	0.000603491	0	3.17627e-05	6.35253e-05	4.7644e-05	0
k__Bacteria;p__Cyanobacteria;c__unidentified_Cyanobacteria;o__unidentified_Cyanobacteria	0	0	0	0	0	0	0	4.7644e-05	0	0	0	0	0	0	0	0	0	0	0	0.000142932	6.35253e-05	0	0	0	0	0	0	0	0
k__Bacteria;p__Cyanobacteria;c__unidentified_Cyanobacteria;o__unidentified_Cyanobacteria;f__Nostocaceae	0	0	0	0	0	0	0	3.17627e-05	0	0	0	0	0	0	0	0	0	0	0	3.17627e-05	0	0	0	0	0	0	0	0	0
k__Bacteria;p__Cyanobacteria;c__unidentified_Cyanobacteria;o__unidentified_Cyanobacteria;f__Nostocaceae;g__unidentified_Nostocaceae	0	0	0	0	0	0	0	0	0	0	0	0	0	0	0	0	0	0	0	3.17627e-05	0	0	0	0	0	0	0	0	0
k__Bacteria;p__Cyanobacteria;c__unidentified_Cyanobacteria;o__unidentified_Cyanobacteria;f__Nostocaceae;g__unidentified_Nostocaceae;s__Calothrix_sp_HA4186_MV5	0	0	0	0	0	0	0	0	0	0	0	0	0	0	0	0	0	0	0	3.17627e-05	0	0	0	0	0	0	0	0	0
k__Bacteria;p__Cyanobacteria;c__unidentified_Cyanobacteria;o__unidentified_Cyanobacteria;f__unidentified_Cyanobacteria	0	0	0	0	0	0	0	1.58813e-05	0	0	0	0	0	0	0	0	0	0	0	0.000111169	6.35253e-05	0	0	0	0	0	0	0	0
k__Bacteria;p__Cyanobacteria;c__unidentified_Cyanobacteria;o__unidentified_Cyanobacteria;f__unidentified_Cyanobacteria;g__unidentified_Cyanobacteria	0	0	0	0	0	0	0	1.58813e-05	0	0	0	0	0	0	0	0	0	0	0	0.000111169	6.35253e-05	0	0	0	0	0	0	0	0
k__Bacteria;p__Cyanobacteria;c__unidentified_Cyanobacteria;o__unidentified_Cyanobacteria;f__unidentified_Cyanobacteria;g__unidentified_Cyanobacteria;s__Citrus_maxima	0	0	0	0	0	0	0	0	0	0	0	0	0	0	0	0	0	0	0	0	6.35253e-05	0	0	0	0	0	0	0	0
k__Bacteria;p__Cyanobacteria;c__unidentified_Cyanobacteria;o__unidentified_Cyanobacteria;f__unidentified_Cyanobacteria;g__unidentified_Cyanobacteria;s__Curcuma_longa	0	0	0	0	0	0	0	1.58813e-05	0	0	0	0	0	0	0	0	0	0	0	0	0	0	0	0	0	0	0	0	0
k__Bacteria;p__Cyanobacteria;c__unidentified_Cyanobacteria;o__unidentified_Cyanobacteria;f__unidentified_Cyanobacteria;g__unidentified_Cyanobacteria;s__Phaseolus_vulgaris	0	0	0	0	0	0	0	0	0	0	0	0	0	0	0	0	0	0	0	0.000111169	0	0	0	0	0	0	0	0	0
k__Bacteria;p__Deferribacteres	0.00109581	0.000222339	0.000190576	0.000111169	0.00217574	0.000317627	0.000873473	0.00549494	0.000873473	0.00158813	0.0033192	0.014182	0.00381152	0.00524084	0.0011911	0.00111169	0.00141344	0.00047644	0.000667016	0.00600314	0.000301745	0.000809948	0.000524084	0.00551082	0.000698779	0.00220751	0.00227103	0.000698779	0.0522814
k__Bacteria;p__Deferribacteres;c__unidentified_Deferribacteres	0.00109581	0.000222339	0.000190576	0.000111169	0.00217574	0.000317627	0.000873473	0.00549494	0.000873473	0.00158813	0.0033192	0.014182	0.00381152	0.00524084	0.0011911	0.00111169	0.00141344	0.00047644	0.000667016	0.00600314	0.000301745	0.000809948	0.000524084	0.00551082	0.000698779	0.00220751	0.00227103	0.000698779	0.0522814
k__Bacteria;p__Deferribacteres;c__unidentified_Deferribacteres;o__Deferribacterales	0.00109581	0.000222339	0.000190576	0.000111169	0.00217574	0.000317627	0.000873473	0.00549494	0.000873473	0.00158813	0.0033192	0.014182	0.00381152	0.00524084	0.0011911	0.00111169	0.00141344	0.00047644	0.000667016	0.00600314	0.000301745	0.000809948	0.000524084	0.00551082	0.000698779	0.00220751	0.00227103	0.000698779	0.0522814
k__Bacteria;p__Deferribacteres;c__unidentified_Deferribacteres;o__Deferribacterales;f__Deferribacteraceae	0.00109581	0.000222339	0.000190576	0.000111169	0.00217574	0.000317627	0.000873473	0.00549494	0.000873473	0.00158813	0.0033192	0.014182	0.00381152	0.00524084	0.0011911	0.00111169	0.00141344	0.00047644	0.000667016	0.00600314	0.000301745	0.000809948	0.000524084	0.00551082	0.000698779	0.00220751	0.00227103	0.000698779	0.0522814
k__Bacteria;p__Deferribacteres;c__unidentified_Deferribacteres;o__Deferribacterales;f__Deferribacteraceae;g__Mucispirillum	0.00109581	0.000222339	0.000190576	0.000111169	0.00217574	0.000317627	0.000873473	0.00549494	0.000873473	0.00158813	0.0033192	0.014182	0.00381152	0.00524084	0.0011911	0.00111169	0.00141344	0.00047644	0.000667016	0.00600314	0.000301745	0.000809948	0.000524084	0.00551082	0.000698779	0.00220751	0.00227103	0.000698779	0.0522814
k__Bacteria;p__Deferribacteres;c__unidentified_Deferribacteres;o__Deferribacterales;f__Deferribacteraceae;g__Mucispirillum;s__Mucispirillum_sp_69	3.17627e-05	0	3.17627e-05	0	0.000190576	7.94067e-05	6.35253e-05	0.000667016	0.000142932	0.000206457	0.00228691	0.00943351	0.00023822	9.5288e-05	0.000222339	0.000285864	0.00023822	4.7644e-05	6.35253e-05	0.000698779	0	7.94067e-05	0.000127051	0.00381152	4.7644e-05	7.94067e-05	0.000190576	4.7644e-05	0.0165484
k__Bacteria;p__Elusimicrobia	0	0	0	0	0	3.17627e-05	0	0	0	0	0	0	0	0	0	0	0	0	0	0	0	0	0	0	0	0	0	0	0
k__Bacteria;p__Elusimicrobia;c__unidentified_Elusimicrobia	0	0	0	0	0	3.17627e-05	0	0	0	0	0	0	0	0	0	0	0	0	0	0	0	0	0	0	0	0	0	0	0
k__Bacteria;p__Elusimicrobia;c__unidentified_Elusimicrobia;o__Elusimicrobiales	0	0	0	0	0	3.17627e-05	0	0	0	0	0	0	0	0	0	0	0	0	0	0	0	0	0	0	0	0	0	0	0
k__Bacteria;p__Elusimicrobia;c__unidentified_Elusimicrobia;o__Elusimicrobiales;f__Elusimicrobiaceae	0	0	0	0	0	3.17627e-05	0	0	0	0	0	0	0	0	0	0	0	0	0	0	0	0	0	0	0	0	0	0	0
k__Bacteria;p__Elusimicrobia;c__unidentified_Elusimicrobia;o__Elusimicrobiales;f__Elusimicrobiaceae;g__Elusimicrobium	0	0	0	0	0	3.17627e-05	0	0	0	0	0	0	0	0	0	0	0	0	0	0	0	0	0	0	0	0	0	0	0
k__Bacteria;p__Elusimicrobiota	0	0	0	0	0	0	0	0	0	0	0	0	0	0	0	0	0	0	0	0.000127051	0	0	0	0	0	0	0	0	0
k__Bacteria;p__Fibrobacterota	0	3.17627e-05	4.7644e-05	0	7.94067e-05	0	3.17627e-05	0	0	0	0	0	0	0	0	0	0	0	0	0	0	0	0	0	0	0	0	0	0
k__Bacteria;p__Fibrobacterota;c__Fibrobacteria	0	3.17627e-05	4.7644e-05	0	7.94067e-05	0	3.17627e-05	0	0	0	0	0	0	0	0	0	0	0	0	0	0	0	0	0	0	0	0	0	0
k__Bacteria;p__Fibrobacterota;c__Fibrobacteria;o__Fibrobacterales	0	3.17627e-05	4.7644e-05	0	7.94067e-05	0	3.17627e-05	0	0	0	0	0	0	0	0	0	0	0	0	0	0	0	0	0	0	0	0	0	0
k__Bacteria;p__Fibrobacterota;c__Fibrobacteria;o__Fibrobacterales;f__Fibrobacteraceae	0	3.17627e-05	4.7644e-05	0	7.94067e-05	0	3.17627e-05	0	0	0	0	0	0	0	0	0	0	0	0	0	0	0	0	0	0	0	0	0	0
k__Bacteria;p__Fibrobacterota;c__Fibrobacteria;o__Fibrobacterales;f__Fibrobacteraceae;g__Fibrobacter	0	3.17627e-05	4.7644e-05	0	7.94067e-05	0	3.17627e-05	0	0	0	0	0	0	0	0	0	0	0	0	0	0	0	0	0	0	0	0	0	0
k__Bacteria;p__Firmicutes	0.56366	0.702336	0.517303	0.579224	0.531882	0.40977	0.485492	0.674226	0.627964	0.401004	0.578351	0.640875	0.605428	0.545921	0.373386	0.440723	0.357076	0.285753	0.448394	0.455286	0.282465	0.288913	0.245255	0.47382	0.278098	0.51284	0.382184	0.356647	0.381517
k__Bacteria;p__Firmicutes;c__Bacilli	0.160306	0.589325	0.338574	0.373148	0.370924	0.239888	0.210523	0.333762	0.341338	0.197659	0.189798	0.377198	0.0878079	0.0523449	0.0330173	0.0277447	0.0248066	0.11992	0.0701955	0.258929	0.126066	0.04631	0.0911112	0.0746582	0.113917	0.119761	0.0563787	0.167532	0.023695
k__Bacteria;p__Firmicutes;c__Bacilli;o__Acholeplasmatales	0.00196929	0.000365271	0.000508203	0.000206457	0.000222339	0.000984643	0	0.000254101	0	0.000158813	0.000285864	3.17627e-05	0.000269983	0.000381152	4.7644e-05	6.35253e-05	0	4.7644e-05	0	0.000269983	0.000381152	3.17627e-05	9.5288e-05	0.000539965	0.000746423	6.35253e-05	0.000444677	7.94067e-05	9.5288e-05
k__Bacteria;p__Firmicutes;c__Bacilli;o__Acholeplasmatales;f__Acholeplasmataceae	0.00196929	0.000365271	0.000508203	0.000206457	0.000222339	0.000984643	0	0.000254101	0	0.000158813	0.000285864	3.17627e-05	0.000269983	0.000381152	4.7644e-05	6.35253e-05	0	4.7644e-05	0	0.000269983	0.000381152	3.17627e-05	9.5288e-05	0.000539965	0.000746423	6.35253e-05	0.000444677	7.94067e-05	9.5288e-05
k__Bacteria;p__Firmicutes;c__Bacilli;o__Acholeplasmatales;f__Acholeplasmataceae;g__Anaeroplasma	0.00196929	0.000365271	0.000508203	0.000206457	0.000222339	0.000984643	0	0.000254101	0	0.000158813	0.000285864	3.17627e-05	0.000269983	0.000381152	4.7644e-05	6.35253e-05	0	4.7644e-05	0	0.000269983	0.000381152	3.17627e-05	9.5288e-05	0.000539965	0.000746423	6.35253e-05	0.000444677	7.94067e-05	7.94067e-05
k__Bacteria;p__Firmicutes;c__Bacilli;o__Bacillales	0.0102752	7.94067e-05	0.015389	0.000301745	0.00117522	0.000539965	0.000142932	0.000301745	0.000682897	6.35253e-05	1.58813e-05	1.58813e-05	3.17627e-05	0.00047644	0.000381152	0.000301745	0.000254101	0.000444677	0.000778185	0.000381152	0.0576334	0.00130227	0.000524084	0.000492321	0.000285864	0.000127051	3.17627e-05	0.00101641	0.000508203
k__Bacteria;p__Firmicutes;c__Bacilli;o__Bacillales;f__Bacillaceae	6.35253e-05	3.17627e-05	0	0	0	0	0	0.000190576	0	0	0	0	0	0	0	0	0	3.17627e-05	0	0.000158813	6.35253e-05	0	0	0	0	0	0	0	0
k__Bacteria;p__Firmicutes;c__Bacilli;o__Bacillales;f__Bacillaceae;g__Aeribacillus	0	0	0	0	0	0	0	0	0	0	0	0	0	0	0	0	0	0	0	0	3.17627e-05	0	0	0	0	0	0	0	0
k__Bacteria;p__Firmicutes;c__Bacilli;o__Bacillales;f__Bacillaceae;g__Aeribacillus;s__Aeribacillus_pallidus	0	0	0	0	0	0	0	0	0	0	0	0	0	0	0	0	0	0	0	0	3.17627e-05	0	0	0	0	0	0	0	0
k__Bacteria;p__Firmicutes;c__Bacilli;o__Bacillales;f__Bacillaceae;g__Anoxybacillus	0	0	0	0	0	0	0	0	0	0	0	0	0	0	0	0	0	0	0	0	3.17627e-05	0	0	0	0	0	0	0	0
k__Bacteria;p__Firmicutes;c__Bacilli;o__Bacillales;f__Bacillaceae;g__Bacillus	6.35253e-05	3.17627e-05	0	0	0	0	0	0.000190576	0	0	0	0	0	0	0	0	0	3.17627e-05	0	0.000158813	0	0	0	0	0	0	0	0	0
k__Bacteria;p__Firmicutes;c__Bacilli;o__Bacillales;f__Bacillaceae;g__Bacillus;s__Bacillus_anthracis	6.35253e-05	0	0	0	0	0	0	0.000158813	0	0	0	0	0	0	0	0	0	3.17627e-05	0	0	0	0	0	0	0	0	0	0	0
k__Bacteria;p__Firmicutes;c__Bacilli;o__Bacillales;f__Bacillaceae;g__Bacillus;s__Bacillus_subtilis	0	0	0	0	0	0	0	0	0	0	0	0	0	0	0	0	0	0	0	6.35253e-05	0	0	0	0	0	0	0	0	0
k__Bacteria;p__Firmicutes;c__Bacilli;o__Bacillales;f__Bacillaceae;g__Bacillus;s__Bacillus_thermolactis	0	0	0	0	0	0	0	0	0	0	0	0	0	0	0	0	0	0	0	0	0	0	0	0	0	0	0	0	0
k__Bacteria;p__Firmicutes;c__Bacilli;o__Bacillales;f__Planococcaceae	0.0102117	4.7644e-05	0.015389	0.000301745	0.00117522	0.000539965	0.000142932	0.000111169	0.000682897	6.35253e-05	1.58813e-05	1.58813e-05	3.17627e-05	0.00047644	0.000381152	0.000301745	0.000254101	0.000412915	0.000778185	0.000222339	0.0575381	0.00130227	0.000524084	0.000492321	0.000285864	0.000127051	3.17627e-05	0.00101641	0.000508203
k__Bacteria;p__Firmicutes;c__Bacilli;o__Bacillales;f__Planococcaceae;g__Kurthia	0.0102117	4.7644e-05	0.015389	0.00023822	0.00117522	0.000539965	0.000142932	0.000111169	0.000682897	6.35253e-05	1.58813e-05	1.58813e-05	0	0.00047644	0.000381152	0.000301745	0.000254101	0.000412915	0.000778185	0.000222339	0.0575381	0.00130227	0.000524084	0.000492321	0.000285864	0.000127051	3.17627e-05	0.00101641	0.000508203
k__Bacteria;p__Firmicutes;c__Bacilli;o__Bacillales;f__Planococcaceae;g__Kurthia;s__Kurthia_zopfii	0.0102117	4.7644e-05	0.0153573	0.000206457	0.00117522	0.000539965	7.94067e-05	7.94067e-05	0.000682897	6.35253e-05	1.58813e-05	1.58813e-05	0	0.00047644	0.000381152	0.000301745	0.000254101	0.000412915	0.000778185	0.000222339	0.0575063	0.00130227	0.000524084	0.000460559	0.000285864	0.000127051	3.17627e-05	0.00101641	0.000508203
k__Bacteria;p__Firmicutes;c__Bacilli;o__Erysipelotrichales	0.00546318	0.00114346	0.00198517	0.00262042	0.000825829	0.0062096	0.00158813	0.00465323	0.00863945	0.00849651	0.00443089	0.0097035	0.00196929	0.0052726	0.0049391	0.00376388	0.00784538	0.0284117	0.00687662	0.0422126	0.00455794	0.0038274	0.0124192	0.00797243	0.00320803	0.00694014	0.00457382	0.0139756	0.00341449
k__Bacteria;p__Firmicutes;c__Bacilli;o__Erysipelotrichales;f__Erysipelotrichaceae	0.00252513	0.00103229	0.00192164	0.00211222	0.000460559	0.00366859	0.00123874	0.00381152	0.00838534	0.00505026	0.00389093	0.0095288	0.00185812	0.00443089	0.00465323	0.00341449	0.00717836	0.0273794	0.00679721	0.0365271	0.00416091	0.00366859	0.0117998	0.00686074	0.00282688	0.0067178	0.00436737	0.0136421	0.00323979
k__Bacteria;p__Firmicutes;c__Bacilli;o__Erysipelotrichales;f__Erysipelotrichaceae;g__Allobaculum	9.5288e-05	0	0	0	0	4.7644e-05	0	0	0	0	0	0	0	0	0	0	0	0	0	0	0	0	0	0	0	0	0	0	0
k__Bacteria;p__Firmicutes;c__Bacilli;o__Erysipelotrichales;f__Erysipelotrichaceae;g__Catenisphaera	0	0	0	0	0	0	0	0	0	0	0	0	0	0	0	0	0	0	0	0	0	0	0	0	0	0	0	0	0
k__Bacteria;p__Firmicutes;c__Bacilli;o__Erysipelotrichales;f__Erysipelotrichaceae;g__Dubosiella	0.000269983	0	0	0.000190576	0	0.000158813	6.35253e-05	0.00252513	0.00789302	0.00104817	0.000730541	0.00678133	0.000619372	0.000682897	0.00219162	0.00203281	0.00265218	0.0218368	0.00471676	0.00206457	0.00298569	0.00071466	0.0103705	0.00101641	0.000508203	0.000555847	0.000698779	0.011784	0.000571728
k__Bacteria;p__Firmicutes;c__Bacilli;o__Erysipelotrichales;f__Erysipelotrichaceae;g__Dubosiella;s__Dubosiella_newyorkensis	0	0	0	0	0	0	0	0	0	0	0	0	3.17627e-05	3.17627e-05	0.000142932	1.58813e-05	4.7644e-05	0.000524084	3.17627e-05	4.7644e-05	0	0	0.000127051	0	0	0	3.17627e-05	0	0
k__Bacteria;p__Firmicutes;c__Bacilli;o__Erysipelotrichales;f__Erysipelotrichaceae;g__Faecalibaculum	0	3.17627e-05	0	0	0	0	0	0	0	6.35253e-05	1.58813e-05	0	4.7644e-05	3.17627e-05	3.17627e-05	6.35253e-05	0	0.000317627	0.000174695	0	3.17627e-05	7.94067e-05	0.000158813	0.000127051	0.000127051	0.000174695	7.94067e-05	0.000142932	3.17627e-05
k__Bacteria;p__Firmicutes;c__Bacilli;o__Erysipelotrichales;f__Erysipelotrichaceae;g__Faecalibaculum;s__Faecalibaculum_rodentium	0	3.17627e-05	0	0	0	0	0	0	0	6.35253e-05	1.58813e-05	0	4.7644e-05	3.17627e-05	3.17627e-05	6.35253e-05	0	0.000317627	0.000142932	0	3.17627e-05	7.94067e-05	0.000158813	0.000127051	0.000127051	0.000174695	7.94067e-05	0.000142932	3.17627e-05
k__Bacteria;p__Firmicutes;c__Bacilli;o__Erysipelotrichales;f__Erysipelotrichaceae;g__Holdemanella	0	0	0.000158813	0.000142932	0	0	0	0	1.58813e-05	0.000158813	0	0	9.5288e-05	0	0	0	0	0	0	0	1.58813e-05	0.000111169	0	0	0.000142932	0	0	6.35253e-05	0
k__Bacteria;p__Firmicutes;c__Bacilli;o__Erysipelotrichales;f__Erysipelotrichaceae;g__Holdemania	0	0	0	0	0	0	0	0	0	0	0	0	0	0	0	0	0	0	0	3.17627e-05	1.58813e-05	0	0	0	0	0	0	0	0
k__Bacteria;p__Firmicutes;c__Bacilli;o__Erysipelotrichales;f__Erysipelotrichaceae;g__Turicibacter	4.7644e-05	0	0	0	6.35253e-05	0	3.17627e-05	0	3.17627e-05	0	3.17627e-05	0	0.000174695	0.000142932	9.5288e-05	6.35253e-05	0.000254101	0.0042562	6.35253e-05	0	0.000158813	7.94067e-05	7.94067e-05	7.94067e-05	0.000111169	6.35253e-05	0	3.17627e-05	0
k__Bacteria;p__Firmicutes;c__Bacilli;o__Erysipelotrichales;f__Erysipelotrichaceae;g__Turicibacter;s__Turicibacter_sp_H121	0	0	0	0	3.17627e-05	0	0	0	0	0	0	0	0	0	0	0	0	0	0	0	3.17627e-05	0	0	0	0	0	0	0	0
k__Bacteria;p__Firmicutes;c__Bacilli;o__Erysipelotrichales;f__Erysipelotrichaceae;g__Turicibacter;s__Turicibacter_sp_LA61	0	0	0	0	0	0	0	0	0	0	0	0	0	0	0	0	0	1.58813e-05	0	0	0	0	0	0	0	0	0	0	0
k__Bacteria;p__Firmicutes;c__Bacilli;o__Erysipelotrichales;f__Erysipelotrichaceae;g__unidentified_Erysipelotrichaceae	4.7644e-05	0	0	0	3.17627e-05	0	9.5288e-05	0.000381152	0	0	0	0	0	0	3.17627e-05	0	4.7644e-05	0	0	0.000206457	0	0	0	6.35253e-05	0	0	9.5288e-05	3.17627e-05	6.35253e-05
k__Bacteria;p__Firmicutes;c__Bacilli;o__Erysipelotrichales;f__Erysipelotrichaceae;g__unidentified_Erysipelotrichaceae;s__Clostridium_innocuum	4.7644e-05	0	0	0	3.17627e-05	0	9.5288e-05	0.000381152	0	0	0	0	0	0	3.17627e-05	0	4.7644e-05	0	0	0.000206457	0	0	0	6.35253e-05	0	0	9.5288e-05	3.17627e-05	6.35253e-05
k__Bacteria;p__Firmicutes;c__Bacilli;o__Erysipelotrichales;f__unidentified_Erysipelotrichales	0.00257278	7.94067e-05	1.58813e-05	0.000317627	0.000222339	0.000873473	0.000222339	0.000746423	0.000222339	0.00335096	0.000269983	0.000142932	0.000111169	0.000730541	0.000285864	0.000222339	0.000603491	0.00103229	7.94067e-05	0.00555847	0.000254101	0.000158813	0.000397033	0.00111169	0.000349389	0.000111169	7.94067e-05	0.000285864	0.000174695
k__Bacteria;p__Firmicutes;c__Bacilli;o__Erysipelotrichales;f__unidentified_Erysipelotrichales;g__Coprobacillus	0	0	0	0	0.000190576	0	0.000142932	0.000444677	0	0	0	0	0	0	0	0	0	0	0	0.000222339	0	0	0	0	0	0	0	0	0
k__Bacteria;p__Firmicutes;c__Bacilli;o__Erysipelotrichales;f__unidentified_Erysipelotrichales;g__Erysipelatoclostridium	0.00257278	7.94067e-05	1.58813e-05	0.000317627	3.17627e-05	0.000873473	7.94067e-05	0.000301745	0.000206457	0.00335096	0.000206457	0.000142932	7.94067e-05	0.000730541	0.000285864	0.000174695	0.000603491	0.00103229	7.94067e-05	0.00533613	0.000222339	0.000158813	0.000301745	0.00111169	0.000285864	0.000111169	7.94067e-05	0.000254101	0.000174695
k__Bacteria;p__Firmicutes;c__Bacilli;o__Erysipelotrichales;f__unidentified_Erysipelotrichales;g__Erysipelatoclostridium;s__Clostridium_cocleatum	0.00101641	0	0	0.000222339	0	0.000365271	0	0.000142932	0.000158813	0	0.000127051	0	0	4.7644e-05	0.000127051	6.35253e-05	0.000222339	4.7644e-05	0	0.00071466	4.7644e-05	3.17627e-05	6.35253e-05	0	0.000158813	6.35253e-05	0	0.000127051	3.17627e-05
k__Bacteria;p__Firmicutes;c__Bacilli;o__Erysipelotrichales;f__unidentified_Erysipelotrichales;g__Erysipelatoclostridium;s__Erysipelatoclostridium_ramosum	0	0	0	0	0	0	0	0	0	0	0	0	0	0	4.7644e-05	0	0	0	0	0	0	0	0	0	0	0	4.7644e-05	0	0
k__Bacteria;p__Firmicutes;c__Bacilli;o__Erysipelotrichales;f__unidentified_Erysipelotrichales;g__unidentified_Erysipelotrichales	0	0	0	0	0	0	0	0	1.58813e-05	0	6.35253e-05	0	3.17627e-05	0	0	4.7644e-05	0	0	0	0	3.17627e-05	0	9.5288e-05	0	6.35253e-05	0	0	3.17627e-05	0
k__Bacteria;p__Firmicutes;c__Bacilli;o__Erysipelotrichales;f__unidentified_Erysipelotrichales;g__unidentified_Erysipelotrichales;s__Erysipelotrichaceae_bacterium_GAM147	0	0	0	0	0	0	0	0	1.58813e-05	0	6.35253e-05	0	3.17627e-05	0	0	4.7644e-05	0	0	0	0	3.17627e-05	0	9.5288e-05	0	6.35253e-05	0	0	3.17627e-05	0
k__Bacteria;p__Firmicutes;c__Bacilli;o__Lactobacillales	0.135658	0.586244	0.316849	0.366954	0.368082	0.229866	0.208284	0.326727	0.331046	0.188019	0.181667	0.366652	0.0844252	0.0458494	0.0266965	0.0231867	0.0157225	0.0892849	0.0616355	0.214732	0.0618578	0.0400845	0.0768974	0.0644782	0.107675	0.111932	0.0508044	0.150857	0.018867
k__Bacteria;p__Firmicutes;c__Bacilli;o__Lactobacillales;f__Aerococcaceae	0.00141344	0	0.00192164	6.35253e-05	3.17627e-05	6.35253e-05	0	3.17627e-05	0	4.7644e-05	3.17627e-05	0	3.17627e-05	0	0	0	0	0	0	0	0.000397033	0.000127051	0	0	3.17627e-05	0	3.17627e-05	0.000460559	0.000111169
k__Bacteria;p__Firmicutes;c__Bacilli;o__Lactobacillales;f__Aerococcaceae;g__Abiotrophia	0	0	0	0	0	0	0	0	0	3.17627e-05	0	0	0	0	0	0	0	0	0	0	0	0	0	0	0	0	0	0	0
k__Bacteria;p__Firmicutes;c__Bacilli;o__Lactobacillales;f__Aerococcaceae;g__Aerococcus	0.00141344	0	0.00192164	6.35253e-05	3.17627e-05	6.35253e-05	0	3.17627e-05	0	1.58813e-05	3.17627e-05	0	3.17627e-05	0	0	0	0	0	0	0	0.000397033	0.000127051	0	0	3.17627e-05	0	3.17627e-05	0.000397033	4.7644e-05
k__Bacteria;p__Firmicutes;c__Bacilli;o__Lactobacillales;f__Aerococcaceae;g__Aerococcus;s__Aerococcus_urinaeequi	0.00136579	0	0.00192164	6.35253e-05	3.17627e-05	6.35253e-05	0	3.17627e-05	0	1.58813e-05	3.17627e-05	0	3.17627e-05	0	0	0	0	0	0	0	0.000397033	0.000127051	0	0	3.17627e-05	0	3.17627e-05	0.000397033	4.7644e-05
k__Bacteria;p__Firmicutes;c__Bacilli;o__Lactobacillales;f__Aerococcaceae;g__Facklamia	0	0	0	0	0	0	0	0	0	0	0	0	0	0	0	0	0	0	0	0	0	0	0	0	0	0	0	6.35253e-05	6.35253e-05
k__Bacteria;p__Firmicutes;c__Bacilli;o__Lactobacillales;f__Carnobacteriaceae	0.00322391	6.35253e-05	0.000428796	0	0	0	0	0	0	0	0	0	0	0	0	0	0	0	0	0.000158813	3.17627e-05	0	0	0	0	0	0	0	1.58813e-05
k__Bacteria;p__Firmicutes;c__Bacilli;o__Lactobacillales;f__Carnobacteriaceae;g__Carnobacterium	0.000333508	0	0	0	0	0	0	0	0	0	0	0	0	0	0	0	0	0	0	0.000158813	0	0	0	0	0	0	0	0	1.58813e-05
k__Bacteria;p__Firmicutes;c__Bacilli;o__Lactobacillales;f__Carnobacteriaceae;g__Granulicatella	0	0	0	0	0	0	0	0	0	0	0	0	0	0	0	0	0	0	0	0	0	0	0	0	0	0	0	0	0
k__Bacteria;p__Firmicutes;c__Bacilli;o__Lactobacillales;f__Carnobacteriaceae;g__Jeotgalibaca	0.0028904	3.17627e-05	0.000428796	0	0	0	0	0	0	0	0	0	0	0	0	0	0	0	0	0	3.17627e-05	0	0	0	0	0	0	0	0
k__Bacteria;p__Firmicutes;c__Bacilli;o__Lactobacillales;f__Enterococcaceae	0.0465164	0.00254101	0.0180412	0.00819477	0.00138168	0.00854416	0.000619372	0.000158813	0.000158813	0.00109581	0.000365271	0.000698779	0.000333508	0.000206457	0.000349389	0.000317627	0.000524084	0.000682897	0.000158813	0.00023822	0.00193752	0.000444677	0.00023822	0.000794067	0.00136579	0.000190576	0.000111169	0.000571728	0.000857592
k__Bacteria;p__Firmicutes;c__Bacilli;o__Lactobacillales;f__Enterococcaceae;g__Enterococcus	0.0465164	0.00254101	0.0180412	0.00819477	0.00138168	0.00854416	0.000619372	0.000158813	0.000158813	0.00109581	0.000365271	0.000698779	0.000333508	0.000206457	0.000349389	0.000317627	0.000524084	0.000682897	0.000158813	0.00023822	0.00193752	0.000444677	0.00023822	0.000794067	0.00136579	0.000190576	0.000111169	0.000571728	0.000857592
k__Bacteria;p__Firmicutes;c__Bacilli;o__Lactobacillales;f__Enterococcaceae;g__Enterococcus;s__Enterococcus_faecalis	0	3.17627e-05	0.00141344	0.00149285	4.7644e-05	0	3.17627e-05	1.58813e-05	0	0	0	0	0	0	0	0	0	0	0	3.17627e-05	0	0	0	0	0	0	0	0	0
k__Bacteria;p__Firmicutes;c__Bacilli;o__Lactobacillales;f__Enterococcaceae;g__Enterococcus;s__Enterococcus_faecium	0.0110534	0.00177871	0.00427208	0.00574904	0.000698779	0.00328744	0.000365271	7.94067e-05	6.35253e-05	0.000889355	0.000158813	0.000698779	0.000285864	0.000142932	0.00023822	0.000174695	0.000333508	0.00047644	1.58813e-05	0	0.000174695	0.000158813	9.5288e-05	0.000603491	0.00107993	9.5288e-05	4.7644e-05	0.000301745	0.000524084
k__Bacteria;p__Firmicutes;c__Bacilli;o__Lactobacillales;f__Lactobacillaceae	0.0842505	0.583512	0.296123	0.358505	0.366636	0.220751	0.207569	0.325996	0.330776	0.186844	0.181174	0.365827	0.0838693	0.0455794	0.0261724	0.0228374	0.0151984	0.0885543	0.0614766	0.213366	0.0592691	0.0394651	0.0766592	0.0636206	0.106119	0.111312	0.0505344	0.149555	0.0176283
k__Bacteria;p__Firmicutes;c__Bacilli;o__Lactobacillales;f__Lactobacillaceae;g__Lacticaseibacillus	0	0	0	0	0	0	0	0	0	0	0	0	0	0	0	0	0	0	0	0	0	0	0	0	0	0	0	0	0
k__Bacteria;p__Firmicutes;c__Bacilli;o__Lactobacillales;f__Lactobacillaceae;g__Lacticaseibacillus;s__Lactobacillus_paracasei	0	0	0	0	0	0	0	0	0	0	0	0	0	0	0	0	0	0	0	0	0	0	0	0	0	0	0	0	0
k__Bacteria;p__Firmicutes;c__Bacilli;o__Lactobacillales;f__Lactobacillaceae;g__Lactiplantibacillus	0	0	0	0	0	0	0	3.17627e-05	0	0	0	0	0	0	0	0	0	0	0	0	0	0	0	0	0	0	0	0	0
k__Bacteria;p__Firmicutes;c__Bacilli;o__Lactobacillales;f__Lactobacillaceae;g__Lactiplantibacillus;s__Lactobacillus_plantarum	0	0	0	0	0	0	0	3.17627e-05	0	0	0	0	0	0	0	0	0	0	0	0	0	0	0	0	0	0	0	0	0
k__Bacteria;p__Firmicutes;c__Bacilli;o__Lactobacillales;f__Lactobacillaceae;g__Lactobacillus	0.0454047	0.0884114	0.197627	0.151556	0.0131815	0.00532025	0.171773	0.284927	0.265822	0.0779774	0.0756587	0.17822	0.058078	0.0143567	0.00525672	0.00589198	0.010307	0.0374482	0.00517732	0.120333	0.0122763	0.0071466	0.0087665	0.00538377	0.0101799	0.0308098	0.034669	0.1055	0.00247749
k__Bacteria;p__Firmicutes;c__Bacilli;o__Lactobacillales;f__Lactobacillaceae;g__Lactobacillus;s__Lactobacillus_helveticus	0	0	0	0	0	0.000111169	0	4.7644e-05	0	0	0	0	0	0	0	0	0	0	0	0	0	0	0	0	0	0	0	0	0
k__Bacteria;p__Firmicutes;c__Bacilli;o__Lactobacillales;f__Lactobacillaceae;g__Lactobacillus;s__Lactobacillus_iners	0	0	0	0	0	0	0	3.17627e-05	0	0	0	0	0	0	0	0	0	0	0	0	0	0	0	0	0	0	0	0	0
k__Bacteria;p__Firmicutes;c__Bacilli;o__Lactobacillales;f__Lactobacillaceae;g__Lactobacillus;s__Lactobacillus_johnsonii	0.0454047	0.0882367	0.0347484	0.113822	0.0109899	0.00422444	0.166659	0.282799	0.264027	0.0774056	0.0745629	0.175219	0.0440231	0.00624136	0.00296981	0.00381152	0.00825829	0.0295552	0.00485969	0.110868	0.0106564	0.00503438	0.00835358	0.00492321	0.00269983	0.0123874	0.00354154	0.0735465	0.00219162
k__Bacteria;p__Firmicutes;c__Bacilli;o__Lactobacillales;f__Lactobacillaceae;g__Lactobacillus;s__Lactobacillus_paragasseri	0	0	0	0	0	0	0	0	0	0	0	0	0	0	0	0	0	0	0	0	0	0	0	0	0	3.17627e-05	0	0	0
k__Bacteria;p__Firmicutes;c__Bacilli;o__Lactobacillales;f__Lactobacillaceae;g__Lactobacillus;s__Lactobacillus_taiwanensis	0	3.17627e-05	3.17627e-05	0	3.17627e-05	0	0	0	0	0	0	1.58813e-05	0	0	0	0	0	0	0	0	3.17627e-05	9.5288e-05	0	0	3.17627e-05	1.58813e-05	0	4.7644e-05	0
k__Bacteria;p__Firmicutes;c__Bacilli;o__Lactobacillales;f__Lactobacillaceae;g__Leuconostoc	0	0	0	0	0	0	0	0	0	0	0	0	0	0	0	0	0	0	0	0.000174695	0	0	0	0	0	0	0	0	0
k__Bacteria;p__Firmicutes;c__Bacilli;o__Lactobacillales;f__Lactobacillaceae;g__Leuconostoc;s__Leuconostoc_citreum	0	0	0	0	0	0	0	0	0	0	0	0	0	0	0	0	0	0	0	0.000174695	0	0	0	0	0	0	0	0	0
k__Bacteria;p__Firmicutes;c__Bacilli;o__Lactobacillales;f__Lactobacillaceae;g__Levilactobacillus	0	0	0	0	0	0	0	0	0	0	0	0	0	0	0	0	0	0	0	0.000142932	0	0	0	0	0	0	0	0	0
k__Bacteria;p__Firmicutes;c__Bacilli;o__Lactobacillales;f__Lactobacillaceae;g__Levilactobacillus;s__Lactobacillus_brevis	0	0	0	0	0	0	0	0	0	0	0	0	0	0	0	0	0	0	0	0.000142932	0	0	0	0	0	0	0	0	0
k__Bacteria;p__Firmicutes;c__Bacilli;o__Lactobacillales;f__Lactobacillaceae;g__Ligilactobacillus	0.0257119	0.481173	0.0739594	0.177728	0.35031	0.214096	0.0313974	0.0102911	0.0610637	0.106611	0.10145	0.178252	0.0236155	0.0282847	0.0201058	0.0164054	0.00438325	0.0502168	0.0559658	0.0697349	0.0459923	0.0318262	0.0674639	0.0578557	0.0949227	0.0684803	0.00860768	0.0398304	0.014849
k__Bacteria;p__Firmicutes;c__Bacilli;o__Lactobacillales;f__Lactobacillaceae;g__Ligilactobacillus;s__Lactobacillus_aviarius	0	0	0	0	0	0	0	0	0	0	0	0	0	0	0	0	0	0	0	0	0	0	0	0	0	4.7644e-05	0	0	0
k__Bacteria;p__Firmicutes;c__Bacilli;o__Lactobacillales;f__Lactobacillaceae;g__Ligilactobacillus;s__Lactobacillus_murinus	0.0256642	0.481062	0.0738641	0.17768	0.35004	0.213985	0.0313021	0.0102911	0.0608414	0.106611	0.101402	0.178173	0.0236155	0.0281417	0.0199787	0.0163737	0.00438325	0.0502168	0.0557435	0.0697032	0.0457859	0.031715	0.0673527	0.0577922	0.0947957	0.0682739	0.00856004	0.0397192	0.0148173
k__Bacteria;p__Firmicutes;c__Bacilli;o__Lactobacillales;f__Lactobacillaceae;g__Ligilactobacillus;s__Lactobacillus_salivarius	0	0	0	0	0	0	3.17627e-05	0	0	0	0	0	0	0	0	0	0	0	0	0	0	0	0	0	0	0	0	0	0
k__Bacteria;p__Firmicutes;c__Bacilli;o__Lactobacillales;f__Lactobacillaceae;g__Limosilactobacillus	0.0131021	0.0138803	0.0244414	0.0292217	0.0031445	0.00130227	0.00436737	0.0026363	0.00385916	0.00225515	0.00406562	0.00919529	0.00217574	0.00292217	0.000809948	0.000539965	0.000508203	0.000889355	0.000333508	0.00543142	0.00095288	0.000460559	0.000428796	0.000333508	0.000984643	0.0119904	0.00719424	0.00422444	0.000269983
k__Bacteria;p__Firmicutes;c__Bacilli;o__Lactobacillales;f__Lactobacillaceae;g__Limosilactobacillus;s__Lactobacillus_ingluviei	0	0	0	0	0	4.7644e-05	0	0	0	0	0	0	0	0	0	0	0	0	0	0	0	0	0	0	0	0	0	0	0
k__Bacteria;p__Firmicutes;c__Bacilli;o__Lactobacillales;f__Lactobacillaceae;g__Limosilactobacillus;s__Lactobacillus_reuteri	0.0131021	0.0131656	0.0244414	0.0287452	0.00309686	0.00122286	0.00409738	0.00260454	0.00385916	0.00225515	0.00406562	0.00870297	0.00217574	0.00292217	0.000651135	0.000492321	0.000492321	0.000889355	0.000254101	0.00535201	0.000857592	0.000444677	0.000428796	0.000333508	0.00095288	0.0118634	0.00708308	0.00422444	0.000269983
k__Bacteria;p__Firmicutes;c__Bacilli;o__Lactobacillales;f__Lactobacillaceae;g__Limosilactobacillus;s__Lactobacillus_sp_NBRC_14511	0	0	0	0	0	0	0	0	0	0	0	3.17627e-05	0	0	0	0	0	0	0	3.17627e-05	0	0	0	0	0	0	0	0	0
k__Bacteria;p__Firmicutes;c__Bacilli;o__Lactobacillales;f__Lactobacillaceae;g__Pediococcus	0	0	0	0	0	0	0	0.02811	0	0	0	3.17627e-05	0	1.58813e-05	0	0	0	0	0	0.0175489	0	0	0	0	0	0	0	0	0
k__Bacteria;p__Firmicutes;c__Bacilli;o__Lactobacillales;f__Lactobacillaceae;g__Pediococcus;s__Pediococcus_acidilactici	0	0	0	0	0	0	0	0.0280941	0	0	0	3.17627e-05	0	1.58813e-05	0	0	0	0	0	0.0164531	0	0	0	0	0	0	0	0	0
k__Bacteria;p__Firmicutes;c__Bacilli;o__Lactobacillales;f__Lactobacillaceae;g__Pediococcus;s__Pediococcus_pentosaceus	0	0	0	0	0	0	0	0	0	0	0	0	0	0	0	0	0	0	0	0.00109581	0	0	0	0	0	0	0	0	0
k__Bacteria;p__Firmicutes;c__Bacilli;o__Lactobacillales;f__Lactobacillaceae;g__Weissella	0	0	4.7644e-05	0	0	0	0	0	0	0	0	0	0	0	0	0	0	0	0	0	0	0	0	0	0	0	0	0	3.17627e-05
k__Bacteria;p__Firmicutes;c__Bacilli;o__Lactobacillales;f__+430:450ceae;g__Weissella;s__Weissella_cibaria	0	0	4.7644e-05	0	0	0	0	0	0	0	0	0	0	0	0	0	0	0	0	0	0	0	0	0	0	0	0	0	3.17627e-05
k__Bacteria;p__Firmicutes;c__Bacilli;o__Lactobacillales;f__Listeriaceae	0	0	0	0	0	0	0	0.000301745	0	0	0	0	0	0	0	0	0	0	0	0.000127051	0	0	0	0	0	0	0	0	0
k__Bacteria;p__Firmicutes;c__Bacilli;o__Lactobacillales;f__Listeriaceae;g__Listeria	0	0	0	0	0	0	0	0.000301745	0	0	0	0	0	0	0	0	0	0	0	0.000127051	0	0	0	0	0	0	0	0	0
k__Bacteria;p__Firmicutes;c__Bacilli;o__Lactobacillales;f__Listeriaceae;g__Listeria;s__Listeria_monocytogenes	0	0	0	0	0	0	0	0.000301745	0	0	0	0	0	0	0	0	0	0	0	9.5288e-05	0	0	0	0	0	0	0	0	0
k__Bacteria;p__Firmicutes;c__Bacilli;o__Lactobacillales;f__Listeriaceae;g__Listeria;s__Listeria_phage_LWP01	0	0	0	0	0	0	0	0	0	0	0	0	0	0	0	0	0	0	0	3.17627e-05	0	0	0	0	0	0	0	0	0
k__Bacteria;p__Firmicutes;c__Bacilli;o__Lactobacillales;f__Streptococcaceae	0.000254101	9.5288e-05	0.000333508	0.000158813	3.17627e-05	0.00047644	9.5288e-05	0.00023822	0.000111169	3.17627e-05	9.5288e-05	0.000127051	0.000190576	3.17627e-05	0.000174695	1.58813e-05	0	4.7644e-05	0	0.000460559	0.000222339	4.7644e-05	0	6.35253e-05	0.000158813	0.000428796	0.000127051	0.000269983	0.000254101
k__Bacteria;p__Firmicutes;c__Bacilli;o__Lactobacillales;f__Streptococcaceae;g__Lactococcus	9.5288e-05	0	0	3.17627e-05	0	0	0	0	3.17627e-05	0	0	0	0	0	0	0	0	0	0	0	0.000158813	0	0	6.35253e-05	0	0.000158813	0	0.000174695	6.35253e-05
k__Bacteria;p__Firmicutes;c__Bacilli;o__Lactobacillales;f__Streptococcaceae;g__Lactococcus;s__Lactococcus_garvieae	9.5288e-05	0	0	0	0	0	0	0	0	0	0	0	0	0	0	0	0	0	0	0	0.000111169	0	0	0	0	0	0	0	0
k__Bacteria;p__Firmicutes;c__Bacilli;o__Lactobacillales;f__Streptococcaceae;g__Lactococcus;s__Lactococcus_lactis	0	0	0	0	0	0	0	0	3.17627e-05	0	0	0	0	0	0	0	0	0	0	0	0	0	0	6.35253e-05	0	0.000127051	0	0.000158813	6.35253e-05
k__Bacteria;p__Firmicutes;c__Bacilli;o__Lactobacillales;f__Streptococcaceae;g__Lactococcus;s__Lactococcus_taiwanensis	0	0	0	3.17627e-05	0	0	0	0	0	0	0	0	0	0	0	0	0	0	0	0	4.7644e-05	0	0	0	0	0	0	0	0
k__Bacteria;p__Firmicutes;c__Bacilli;o__Lactobacillales;f__Streptococcaceae;g__Streptococcus	0.000158813	9.5288e-05	0.000333508	0.000127051	3.17627e-05	0.00047644	9.5288e-05	0.00023822	7.94067e-05	3.17627e-05	9.5288e-05	0.000127051	0.000190576	3.17627e-05	0.000174695	1.58813e-05	0	4.7644e-05	0	0.000460559	6.35253e-05	4.7644e-05	0	0	0.000158813	0.000269983	0.000127051	9.5288e-05	0.000190576
k__Bacteria;p__Firmicutes;c__Bacilli;o__Lactobacillales;f__Streptococcaceae;g__Streptococcus;s__Streptococcus_equinus	0.000127051	6.35253e-05	6.35253e-05	0	0	4.7644e-05	6.35253e-05	1.58813e-05	0	0	3.17627e-05	0	0	0	0.000127051	0	0	0	0	4.7644e-05	0	0	0	0	0	9.5288e-05	9.5288e-05	1.58813e-05	3.17627e-05
k__Bacteria;p__Firmicutes;c__Bacilli;o__Lactobacillales;f__Streptococcaceae;g__Streptococcus;s__Streptococcus_pneumoniae	0	0	0	0	0	0	0	0	4.7644e-05	0	0	0	0	0	0	1.58813e-05	0	0	0	0.000142932	4.7644e-05	0	0	0	0	0	0	0	0
k__Bacteria;p__Firmicutes;c__Bacilli;o__Lactobacillales;f__Streptococcaceae;g__Streptococcus;s__Streptococcus_salivarius_subsp_thermophilus	0	0	0	0	0	0	0	0.000174695	0	0	0	0	0	3.17627e-05	0	0	0	0	0	9.5288e-05	0	0	0	0	0	7.94067e-05	0	0	0
k__Bacteria;p__Firmicutes;c__Bacilli;o__Lactobacillales;f__unidentified_Lactobacillales	0	0	0	0	0	0	0	0	0	0	0	0	0	0	0	0	0	0	0	0.000381152	0	0	0	0	0	0	0	0	0
k__Bacteria;p__Firmicutes;c__Bacilli;o__Lactobacillales;f__unidentified_Lactobacillales;g__Vagococcus	0	0	0	0	0	0	0	0	0	0	0	0	0	0	0	0	0	0	0	0.000381152	0	0	0	0	0	0	0	0	0
k__Bacteria;p__Firmicutes;c__Bacilli;o__Mycoplasmatales	0	0	0	0	3.17627e-05	3.17627e-05	0	0	0	0	0	0	0	0	0	0	0	0	0	0	0	0	0	0	0	0	0	0	0
k__Bacteria;p__Firmicutes;c__Bacilli;o__Mycoplasmatales;f__Mycoplasmataceae	0	0	0	0	3.17627e-05	3.17627e-05	0	0	0	0	0	0	0	0	0	0	0	0	0	0	0	0	0	0	0	0	0	0	0
k__Bacteria;p__Firmicutes;c__Bacilli;o__Mycoplasmatales;f__Mycoplasmataceae;g__Mycoplasma	0	0	0	0	0	3.17627e-05	0	0	0	0	0	0	0	0	0	0	0	0	0	0	0	0	0	0	0	0	0	0	0
k__Bacteria;p__Firmicutes;c__Bacilli;o__unidentified_Bacilli	0.00223927	0.000603491	0.00333508	0.000698779	0.000333508	0.000984643	6.35253e-05	0.000619372	0.000651135	0.000428796	0.000174695	0.000174695	4.7644e-05	0.000365271	0.000111169	0.000127051	0.000142932	0.000349389	0.000412915	0.00117522	0.00139756	0.000921117	0.000269983	9.5288e-05	0.000397033	0.000539965	0.00023822	0.000587609	0.000682897
k__Bacteria;p__Firmicutes;c__Bacilli;o__unidentified_Bacilli;f__Paenibacillaceae	0.000142932	3.17627e-05	0	0	0	0	0	0	0	0	0	0	0	0	0	0	0	0	0	6.35253e-05	0	0	0	0	0	0	0	0	0
k__Bacteria;p__Firmicutes;c__Bacilli;o__unidentified_Bacilli;f__Paenibacillaceae;g__Paenibacillus	0.000142932	3.17627e-05	0	0	0	0	0	0	0	0	0	0	0	0	0	0	0	0	0	6.35253e-05	0	0	0	0	0	0	0	0	0
k__Bacteria;p__Firmicutes;c__Bacilli;o__unidentified_Bacilli;f__Paenibacillaceae;g__Paenibacillus;s__Paenibacillus_sp_DCT19	0	3.17627e-05	0	0	0	0	0	0	0	0	0	0	0	0	0	0	0	0	0	0	0	0	0	0	0	0	0	0	0
k__Bacteria;p__Firmicutes;c__Bacilli;o__unidentified_Bacilli;f__Paenibacillaceae;g__Paenibacillus;s__Paenibacillus_sp_RUD330	0	0	0	0	0	0	0	0	0	0	0	0	0	0	0	0	0	0	0	3.17627e-05	0	0	0	0	0	0	0	0	0
k__Bacteria;p__Firmicutes;c__Bacilli;o__unidentified_Bacilli;f__Staphylococcaceae	0.00163578	0.000222339	0.00298569	0.000397033	0.000158813	0.000794067	0	6.35253e-05	0.000619372	0.000269983	0.000174695	4.7644e-05	0	9.5288e-05	3.17627e-05	3.17627e-05	3.17627e-05	7.94067e-05	0.00023822	0.000841711	0.00136579	0.000667016	0.000206457	3.17627e-05	7.94067e-05	0.000190576	3.17627e-05	0.000301745	0.000111169
k__Bacteria;p__Firmicutes;c__Bacilli;o__unidentified_Bacilli;f__Staphylococcaceae;g__Jeotgalicoccus	0.000158813	0	0.000333508	3.17627e-05	0	0	0	0	0	0	0	0	0	0	0	0	0	3.17627e-05	0	0	0	4.7644e-05	3.17627e-05	0	3.17627e-05	0	0	7.94067e-05	3.17627e-05
k__Bacteria;p__Firmicutes;c__Bacilli;o__unidentified_Bacilli;f__Staphylococcaceae;g__Staphylococcus	0.00147696	0.000222339	0.00265218	0.000365271	0.000158813	0.000794067	0	6.35253e-05	0.000619372	0.000269983	0.000174695	4.7644e-05	0	9.5288e-05	3.17627e-05	3.17627e-05	3.17627e-05	4.7644e-05	0.00023822	0.000841711	0.00136579	0.000619372	0.000174695	3.17627e-05	4.7644e-05	0.000190576	3.17627e-05	0.000222339	7.94067e-05
k__Bacteria;p__Firmicutes;c__Bacilli;o__unidentified_Bacilli;f__Staphylococcaceae;g__Staphylococcus;s__Staphylococcus_aureus	1.58813e-05	4.7644e-05	1.58813e-05	3.17627e-05	0	0.000174695	0	0	0	0	0	0	0	0	0	0	0	0	0	0	0	0	0	0	0	0.000127051	0	0	0
k__Bacteria;p__Firmicutes;c__Bacilli;o__unidentified_Bacilli;f__Staphylococcaceae;g__Staphylococcus;s__Staphylococcus_epidermidis	0	0	0	0	0	0	0	0	0.000571728	0	0	0	0	3.17627e-05	0	3.17627e-05	0	0	0	0.000174695	0.000603491	0	0	0	0	0	0	0	0
k__Bacteria;p__Firmicutes;c__Bacilli;o__unidentified_Bacilli;f__Staphylococcaceae;g__Staphylococcus;s__Staphylococcus_sciuri	0.000968761	4.7644e-05	0.00157225	0.000111169	6.35253e-05	0.000190576	0	0	0	0	0	0	0	0	0	0	0	0	0	1.58813e-05	3.17627e-05	0	0	0	0	0	0	1.58813e-05	0
k__Bacteria;p__Firmicutes;c__Bacilli;o__unidentified_Bacilli;f__unidentified_Bacilli	0.000460559	0.000349389	0.000349389	0.000301745	0.000174695	0.000190576	6.35253e-05	0.000555847	3.17627e-05	0.000158813	0	0.000127051	4.7644e-05	0.000269983	7.94067e-05	9.5288e-05	0.000111169	0.000269983	0.000174695	0.000269983	3.17627e-05	0.000254101	6.35253e-05	6.35253e-05	0.000317627	0.000349389	0.000206457	0.000285864	0.000571728
k__Bacteria;p__Firmicutes;c__Bacilli;o__unidentified_Bacilli;f__unidentified_Bacilli;g__Exiguobacterium	0	0	0	0	0	0	0	0.000508203	0	0	0	0	0	0	0	0	0	0	0	0.00023822	0	0	0	0	0	0	0	0	0
k__Bacteria;p__Firmicutes;c__Bacilli;o__unidentified_Bacilli;f__unidentified_Bacilli;g__Gemella	0.000460559	0.000285864	0.000349389	0.000301745	0.000174695	0.000190576	6.35253e-05	4.7644e-05	3.17627e-05	0.000158813	0	0.000127051	4.7644e-05	0.000269983	7.94067e-05	6.35253e-05	0.000111169	0.000269983	0.000174695	3.17627e-05	3.17627e-05	0.000254101	6.35253e-05	6.35253e-05	0.000317627	0.000349389	0.000206457	0.000254101	0.000571728
k__Bacteria;p__Firmicutes;c__Bacilli;o__unidentified_Bacilli;f__unidentified_Bacilli;g__Gemella;s__Gemella_sanguinis	0.000460559	0.000254101	0.000349389	0.000301745	0.000174695	0.000190576	6.35253e-05	4.7644e-05	3.17627e-05	0.000158813	0	0.000127051	4.7644e-05	0.000269983	7.94067e-05	6.35253e-05	0.000111169	0.000269983	0.000174695	3.17627e-05	3.17627e-05	0.000254101	6.35253e-05	6.35253e-05	0.000317627	0.000349389	0.000206457	0.000254101	0.000571728
k__Bacteria;p__Firmicutes;c__Bacilli;o__unidentified_Bacilli;f__unidentified_Bacilli;g__unidentified_Bacilli	0	6.35253e-05	0	0	0	0	0	0	0	0	0	0	0	0	0	3.17627e-05	0	0	0	0	0	0	0	0	0	0	0	3.17627e-05	0
k__Bacteria;p__Firmicutes;c__Bacilli;o__unidentified_Bacilli;f__unidentified_Bacilli;g__unidentified_Bacilli;s__gut_metagenome	0	6.35253e-05	0	0	0	0	0	0	0	0	0	0	0	0	0	0	0	0	0	0	0	0	0	0	0	0	0	0	0
k__Bacteria;p__Firmicutes;c__Bacilli;o__unidentified_Bacilli;f__unidentified_Bacilli;g__unidentified_Bacilli;s__human_gut_metagenome	0	0	0	0	0	0	0	0	0	0	0	0	0	0	0	3.17627e-05	0	0	0	0	0	0	0	0	0	0	0	3.17627e-05	0
k__Bacteria;p__Firmicutes;c__Clostridia	0.402655	0.112408	0.177982	0.2056	0.159734	0.167675	0.274191	0.339146	0.285388	0.202312	0.387378	0.26255	0.516525	0.491432	0.336637	0.411946	0.330967	0.163498	0.377102	0.195325	0.154414	0.24138	0.152397	0.396335	0.163149	0.390093	0.321645	0.187257	0.356377
k__Bacteria;p__Firmicutes;c__Clostridia;o__Clostridiales	0.00215986	0.00154049	0.0045103	0.000333508	0.000428796	0.00227103	0.000333508	0.00179459	0.000285864	0.000142932	0.000762304	0.000619372	0.000269983	0.00114346	0.000412915	0.000206457	0.000158813	0.00125463	0.000381152	0.00242984	0.000301745	0.000206457	0.000460559	0.00123874	0.000619372	0.00117522	0.000603491	0.000667016	0.000269983
k__Bacteria;p__Firmicutes;c__Clostridia;o__Clostridiales;f__Clostridiaceae	0.00215986	0.00154049	0.0045103	0.000333508	0.000428796	0.00227103	0.000333508	0.00179459	0.000285864	0.000142932	0.000762304	0.000619372	0.000269983	0.00114346	0.000412915	0.000206457	0.000158813	0.00125463	0.000381152	0.00242984	0.000301745	0.000206457	0.000460559	0.00123874	0.000619372	0.00117522	0.000603491	0.000667016	0.000269983
k__Bacteria;p__Firmicutes;c__Clostridia;o__Clostridiales;f__Clostridiaceae;g__Sarcina	0	0	0	0	0	0	0	0.000762304	0	0	0	0	0	0	0	0	0	0	0	0.000730541	0	0	0	0	0	0	0	0	0
k__Bacteria;p__Firmicutes;c__Clostridia;o__Clostridiales;f__Clostridiaceae;g__unidentified_Clostridiaceae	0.00215986	0.00154049	0.00419267	0.000111169	0.000254101	0.00182635	0.000174695	0.00071466	7.94067e-05	9.5288e-05	0.000127051	0.000444677	0.000111169	6.35253e-05	0.000222339	0.000206457	0.000127051	0.000762304	0.000254101	0.00157225	0.000158813	6.35253e-05	0.000190576	0.00115934	0.000587609	6.35253e-05	0.000254101	0.000381152	9.5288e-05
k__Bacteria;p__Firmicutes;c__Clostridia;o__Clostridiales;f__Clostridiaceae;g__unidentified_Clostridiaceae;s__Candidatus_Arthromitus_sp_SFB_rat_Yit	0.00215986	0.00154049	0.00419267	0.000111169	0.000254101	0.00181047	0.000142932	0.000635253	4.7644e-05	9.5288e-05	0.000127051	0.000444677	0.000111169	6.35253e-05	7.94067e-05	0.000206457	0.000127051	0.00071466	0.000254101	0.00047644	7.94067e-05	6.35253e-05	0.000190576	0.00115934	0.000587609	6.35253e-05	0.000127051	0.000381152	9.5288e-05
k__Bacteria;p__Firmicutes;c__Clostridia;o__Clostridiales;f__Clostridiaceae;g__unidentified_Clostridiaceae;s__Clostridium_botulinum	0	0	0	0	0	0	0	0	0	0	0	0	0	0	0	0	0	0	0	0.000444677	0	0	0	0	0	0	0	0	0
k__Bacteria;p__Firmicutes;c__Clostridia;o__Clostridiales;f__Clostridiaceae;g__unidentified_Clostridiaceae;s__Clostridium_butyricum	0	0	0	0	0	0	3.17627e-05	1.58813e-05	0	0	0	0	0	0	0.000111169	0	0	0	0	0.000587609	0	0	0	0	0	0	0.000127051	0	0
k__Bacteria;p__Firmicutes;c__Clostridia;o__Clostridiales;f__Clostridiaceae;g__unidentified_Clostridiaceae;s__Clostridium_perfringens	0	0	0	0	0	0	0	0	3.17627e-05	0	0	0	0	0	0	0	0	4.7644e-05	0	0	7.94067e-05	0	0	0	0	0	0	0	0
k__Bacteria;p__Firmicutes;c__Clostridia;o__Clostridiales;f__Clostridiaceae;g__unidentified_Clostridiaceae;s__Clostridium_sartagoforme	0	0	0	0	0	1.58813e-05	0	6.35253e-05	0	0	0	0	0	0	0	0	0	0	0	6.35253e-05	0	0	0	0	0	0	0	0	0
k__Bacteria;p__Firmicutes;c__Clostridia;o__Clostridiales;f__Clostridiaceae;g__unidentified_Clostridiaceae;s__human_gut_metagenome	0	0	0	0	0	0	0	0	0	0	0	0	0	0	3.17627e-05	0	0	0	0	0	0	0	0	0	0	0	0	0	0
k__Bacteria;p__Firmicutes;c__Clostridia;o__Eubacteriales	1.58813e-05	4.7644e-05	0.000127051	6.35253e-05	4.7644e-05	0.000142932	3.17627e-05	0.000127051	7.94067e-05	9.5288e-05	0.000142932	9.5288e-05	0.000111169	4.7644e-05	0.000142932	4.7644e-05	0	3.17627e-05	0	7.94067e-05	3.17627e-05	0.00023822	0	4.7644e-05	6.35253e-05	0.00023822	0.000142932	3.17627e-05	4.7644e-05
k__Bacteria;p__Firmicutes;c__Clostridia;o__Eubacteriales;f__Eubacteriaceae	0	0	0	0	0	0	3.17627e-05	6.35253e-05	0	0	0	0	0	0	0	0	0	0	0	0	0	0	0	0	0	0	0	0	0
k__Bacteria;p__Firmicutes;c__Clostridia;o__Eubacteriales;f__Eubacteriaceae;g__Eubacterium	0	0	0	0	0	0	3.17627e-05	6.35253e-05	0	0	0	0	0	0	0	0	0	0	0	0	0	0	0	0	0	0	0	0	0
k__Bacteria;p__Firmicutes;c__Clostridia;o__Eubacteriales;f__Eubacteriaceae;g__Eubacterium;s__Eubacterium_limosum	0	0	0	0	0	0	3.17627e-05	6.35253e-05	0	0	0	0	0	0	0	0	0	0	0	0	0	0	0	0	0	0	0	0	0
k__Bacteria;p__Firmicutes;c__Clostridia;o__Eubacteriales;f__unidentified_Eubacteriales	1.58813e-05	4.7644e-05	0.000127051	6.35253e-05	4.7644e-05	0.000142932	0	6.35253e-05	7.94067e-05	9.5288e-05	0.000142932	9.5288e-05	0.000111169	4.7644e-05	0.000142932	4.7644e-05	0	3.17627e-05	0	7.94067e-05	3.17627e-05	0.00023822	0	4.7644e-05	6.35253e-05	0.00023822	0.000142932	3.17627e-05	4.7644e-05
k__Bacteria;p__Firmicutes;c__Clostridia;o__Eubacteriales;f__unidentified_Eubacteriales;g__Anaerofustis	1.58813e-05	4.7644e-05	0.000127051	6.35253e-05	4.7644e-05	0.000142932	0	6.35253e-05	7.94067e-05	9.5288e-05	0.000142932	9.5288e-05	0.000111169	4.7644e-05	0.000142932	4.7644e-05	0	3.17627e-05	0	7.94067e-05	3.17627e-05	0.00023822	0	4.7644e-05	6.35253e-05	0.00023822	0.000142932	3.17627e-05	4.7644e-05
k__Bacteria;p__Firmicutes;c__Clostridia;o__unidentified_Clostridia	0.22083	0.100545	0.153541	0.113933	0.143075	0.0819	0.264154	0.293757	0.266568	0.182572	0.363254	0.24389	0.481077	0.480172	0.306573	0.398939	0.307637	0.116648	0.363238	0.187813	0.132577	0.224911	0.125304	0.365906	0.141519	0.364175	0.307907	0.165865	0.349834
k__Bacteria;p__Firmicutes;c__Clostridia;o__unidentified_Clostridia;f__Christensenellaceae	0.00139756	0.000412915	0.00179459	0.000555847	0.000460559	0.00176283	0.000587609	0.000555847	9.5288e-05	0.000809948	0.00047644	9.5288e-05	0.000381152	0.000206457	0.000222339	0.00125463	0.000333508	0.000349389	0.000206457	0.000365271	0.000158813	0.00115934	0.000460559	0.00023822	0.000349389	0.000412915	0.000142932	0.00120698	0.000444677
k__Bacteria;p__Firmicutes;c__Clostridia;o__unidentified_Clostridia;f__Christensenellaceae;g__Christensenella	0	0	0	3.17627e-05	0	0	0	3.17627e-05	0	0	0	0	0	0	0	0	0	0	0	0	3.17627e-05	0	1.58813e-05	0	0	0	0	0	0
k__Bacteria;p__Firmicutes;c__Clostridia;o__unidentified_Clostridia;f__Christensenellaceae;g__Christensenella;s__Christensenella_minuta	0	0	0	3.17627e-05	0	0	0	3.17627e-05	0	0	0	0	0	0	0	0	0	0	0	0	0	0	1.58813e-05	0	0	0	0	0	0
k__Bacteria;p__Firmicutes;c__Clostridia;o__unidentified_Clostridia;f__Christensenellaceae;g__unidentified_Christensenellaceae	3.17627e-05	9.5288e-05	0.00071466	7.94067e-05	3.17627e-05	0.000333508	0.000158813	0.000317627	0	0.000349389	7.94067e-05	0	4.7644e-05	4.7644e-05	7.94067e-05	0.00106405	0.00023822	0	0	0.000269983	0	0.000667016	0.000111169	0	0	4.7644e-05	3.17627e-05	0.00107993	0.000301745
k__Bacteria;p__Firmicutes;c__Clostridia;o__unidentified_Clostridia;f__Christensenellaceae;g__unidentified_Christensenellaceae;s__gut_metagenome	3.17627e-05	0	0.000492321	4.7644e-05	0	6.35253e-05	6.35253e-05	0.000222339	0	0.000190576	0	0	0	0	7.94067e-05	0.000984643	0.000222339	0	0	0.000158813	0	0.000397033	0	0	0	0	3.17627e-05	0.000921117	0.000174695
k__Bacteria;p__Firmicutes;c__Clostridia;o__unidentified_Clostridia;f__Christensenellaceae;g__unidentified_Christensenellaceae;s__human_gut_metagenome	0	9.5288e-05	0.000111169	3.17627e-05	0	0.000142932	3.17627e-05	3.17627e-05	0	0	0	0	0	0	0	0	0	0	0	4.7644e-05	0	0	0	0	0	0	0	0	0
k__Bacteria;p__Firmicutes;c__Clostridia;o__unidentified_Clostridia;f__Christensenellaceae;g__unidentified_Christensenellaceae;s__metagenome	0	0	0.000111169	0	3.17627e-05	0.000127051	6.35253e-05	6.35253e-05	0	0.000158813	7.94067e-05	0	4.7644e-05	4.7644e-05	0	7.94067e-05	1.58813e-05	0	0	6.35253e-05	0	0.000269983	0.000111169	0	0	4.7644e-05	0	0.000158813	0.000127051
k__Bacteria;p__Firmicutes;c__Clostridia;o__unidentified_Clostridia;f__Defluviitaleaceae	0	0	0	0	0	0	0	0.000190576	1.58813e-05	0	6.35253e-05	0	6.35253e-05	0	4.7644e-05	0	0	0	0	3.17627e-05	0	0	0	3.17627e-05	0	0	0	0	0
k__Bacteria;p__Firmicutes;c__Clostridia;o__unidentified_Clostridia;f__Hungateiclostridiaceae	0	0.000285864	0.000397033	0.000111169	0.000190576	0.000190576	0.000555847	0	0	0	4.7644e-05	0	0	0	0	0	0	0	0	0	0	0	0	0	0	0	0	0	0
k__Bacteria;p__Firmicutes;c__Clostridia;o__unidentified_Clostridia;f__Hungateiclostridiaceae;g__Ruminiclostridium	0	0	0	0	0	0	0	0	0	0	4.7644e-05	0	0	0	0	0	0	0	0	0	0	0	0	0	0	0	0	0	0
k__Bacteria;p__Firmicutes;c__Clostridia;o__unidentified_Clostridia;f__Hungateiclostridiaceae;g__Saccharofermentans	0	0.000285864	0.000285864	4.7644e-05	0.000190576	0.000142932	0.000508203	0	0	0	0	0	0	0	0	0	0	0	0	0	0	0	0	0	0	0	0	0	0
k__Bacteria;p__Firmicutes;c__Clostridia;o__unidentified_Clostridia;f__Lachnospiraceae	0.187019	0.0743882	0.109613	0.0781203	0.115426	0.0377341	0.246288	0.225229	0.221592	0.133419	0.281211	0.197421	0.419108	0.410263	0.25191	0.352566	0.259866	0.0902536	0.315689	0.148109	0.0858386	0.175409	0.0838376	0.291613	0.109152	0.286261	0.242969	0.119062	0.290184
k__Bacteria;p__Firmicutes;c__Clostridia;o__unidentified_Clostridia;f__Lachnospiraceae;g__Acetatifactor	0	0	0	0	0	0	0	0	3.17627e-05	0	9.5288e-05	0	0	0	3.17627e-05	0.000508203	0	3.17627e-05	0.000174695	0	1.58813e-05	1.58813e-05	0.000111169	3.17627e-05	0	0	1.58813e-05	0.000142932	0
k__Bacteria;p__Firmicutes;c__Clostridia;o__unidentified_Clostridia;f__Lachnospiraceae;g__Acetitomaculum	0	0	0	3.17627e-05	0	0	0	0	0	0	0	0	0	0	0	0	0	0	0	0	0	0	0	0	0	0	0	0	0
k__Bacteria;p__Firmicutes;c__Clostridia;o__unidentified_Clostridia;f__Lachnospiraceae;g__Agathobacter	9.5288e-05	6.35253e-05	0	0	0.000222339	0.000111169	4.7644e-05	0.000206457	3.17627e-05	0.000857592	3.17627e-05	3.17627e-05	3.17627e-05	0.00654311	0.000111169	0.001874	0.000174695	0.00279511	0.000158813	0.000190576	0.000111169	0.00133403	9.5288e-05	7.94067e-05	0.000158813	0.0080836	0.000158813	0.00279511	3.17627e-05
k__Bacteria;p__Firmicutes;c__Clostridia;o__unidentified_Clostridia;f__Lachnospiraceae;g__Anaerostipes	0	0	0	0	4.7644e-05	0	0	0.000142932	7.94067e-05	0	7.94067e-05	0.00023822	1.58813e-05	0.000365271	0.0026363	0.000111169	1.58813e-05	7.94067e-05	0	0.000127051	0.00147696	0.000111169	0.000206457	0.000365271	3.17627e-05	0.000174695	0.0030651	6.35253e-05	0
k__Bacteria;p__Firmicutes;c__Clostridia;o__unidentified_Clostridia;f__Lachnospiraceae;g__Anaerostipes;s__Anaerostipes_hadrus	0	0	0	0	4.7644e-05	0	0	0.000142932	4.7644e-05	0	7.94067e-05	0.00023822	1.58813e-05	0.000333508	0.0026363	0.000111169	1.58813e-05	4.7644e-05	0	7.94067e-05	0.000111169	0.000111169	0.000174695	0.000206457	3.17627e-05	0.000174695	0.0030651	6.35253e-05	0
k__Bacteria;p__Firmicutes;c__Clostridia;o__unidentified_Clostridia;f__Lachnospiraceae;g__Blautia	0.0155002	0.00228691	0.0011911	0.00809948	0.00303333	0.000492321	0.00778185	0.00627313	0.00430384	0.00854416	0.0182794	0.00419267	0.0102752	0.0273477	0.00821065	0.00925882	0.00231867	0.00265218	0.00106405	0.00230279	0.00430384	0.0120857	0.00376388	0.00330332	0.00614608	0.0125304	0.013118	0.00465323	0.00215986
k__Bacteria;p__Firmicutes;c__Clostridia;o__unidentified_Clostridia;f__Lachnospiraceae;g__Blautia;s__Blautia_coccoides	0	0	0	0	0	0	0	0	0	0	0	4.7644e-05	0	0	0	0	0	0	0	0	0	0	0	4.7644e-05	0	0	0	0	0
k__Bacteria;p__Firmicutes;c__Clostridia;o__unidentified_Clostridia;f__Lachnospiraceae;g__Blautia;s__Lachnospiraceae_bacterium_28_4	0.0150237	0.00201693	0.000682897	0.00481204	0.00241396	0.000269983	0.00100052	0.00500262	0.00320803	0.00716248	0.0171836	0.000873473	0.00690838	0.000587609	0.00219162	0.00335096	0.000285864	0.000984643	0.000333508	0.000206457	0.00109581	0.000651135	0.00160401	0.00166754	0.0040815	0.00725777	0.00265218	0.0030651	0.000635253
k__Bacteria;p__Firmicutes;c__Clostridia;o__unidentified_Clostridia;f__Lachnospiraceae;g__Blautia;s__Lachnospiraceae_bacterium_610	0	0.000222339	0.000397033	0.0031445	0.000142932	0.000142932	0.0067178	0.000269983	4.7644e-05	0.000254101	4.7644e-05	1.58813e-05	0.0011911	0.0248543	0.00131815	0.00528848	0.000635253	0.000651135	0.000412915	0.000127051	0.000984643	0.0102435	0.000539965	0.000508203	0.000698779	0.00227103	0.0043356	0.000381152	0.00047644
k__Bacteria;p__Firmicutes;c__Clostridia;o__unidentified_Clostridia;f__Lachnospiraceae;g__Blautia;s__metagenome	0	0	6.35253e-05	7.94067e-05	3.17627e-05	1.58813e-05	3.17627e-05	0.000142932	0.00023822	9.5288e-05	0.000285864	3.17627e-05	0	0.000365271	0.000381152	0.000111169	0.000682897	0.000285864	6.35253e-05	0.000174695	0.000206457	0.000174695	0.000794067	0	6.35253e-05	0.000571728	0.000269983	0.000158813	0.000524084
k__Bacteria;p__Firmicutes;c__Clostridia;o__unidentified_Clostridia;f__Lachnospiraceae;g__Butyrivibrio	0	0	0	0	7.94067e-05	0.000174695	9.5288e-05	0	0	0	0	0	0	0	0	0	0	0	0	0	0	0	0	0	0	0	0	0	0
k__Bacteria;p__Firmicutes;c__Clostridia;o__unidentified_Clostridia;f__Lachnospiraceae;g__Coprococcus	0	3.17627e-05	0	4.7644e-05	6.35253e-05	6.35253e-05	4.7644e-05	0.000254101	1.58813e-05	0.000508203	0	0	0.000174695	0.000285864	0	0.000460559	4.7644e-05	4.7644e-05	4.7644e-05	0.000254101	3.17627e-05	0.00071466	0	1.58813e-05	0.000158813	0.000349389	0	0.000524084	0
k__Bacteria;p__Firmicutes;c__Clostridia;o__unidentified_Clostridia;f__Lachnospiraceae;g__Coprococcus;s__metagenome	0	0	0	0	3.17627e-05	0	0	0	1.58813e-05	0	0	0	0	0	0	0	0	0	3.17627e-05	0	3.17627e-05	0	0	0	0	6.35253e-05	0	6.35253e-05	0
k__Bacteria;p__Firmicutes;c__Clostridia;o__unidentified_Clostridia;f__Lachnospiraceae;g__Dorea	0	0	3.17627e-05	0	1.58813e-05	4.7644e-05	4.7644e-05	0.000111169	1.58813e-05	9.5288e-05	0	0	0	0.000317627	0	0	3.17627e-05	7.94067e-05	4.7644e-05	4.7644e-05	3.17627e-05	6.35253e-05	0.000127051	0	3.17627e-05	0.000349389	0	4.7644e-05	1.58813e-05
k__Bacteria;p__Firmicutes;c__Clostridia;o__unidentified_Clostridia;f__Lachnospiraceae;g__Eisenbergiella	0.000111169	0	0	0	0	0	0	0	0	0	0	0.000254101	0	0	0	0	6.35253e-05	0	0	0	0	0	0	0	0	0	1.58813e-05	0	0
k__Bacteria;p__Firmicutes;c__Clostridia;o__unidentified_Clostridia;f__Lachnospiraceae;g__Epulopiscium	0	0	0	0	0.000524084	0.000158813	4.7644e-05	0.000254101	0	0	0	0	0	0	0	0	0	0	0	0.000269983	0	0	0	0	0	0	0	0	0
k__Bacteria;p__Firmicutes;c__Clostridia;o__unidentified_Clostridia;f__Lachnospiraceae;g__Frisingicoccus	0	0	0	0	0	0	0	0	0	4.7644e-05	0	0	0	0	0	0	0	0	0	0	0	0	0	0	0	0	0	0	0
k__Bacteria;p__Firmicutes;c__Clostridia;o__unidentified_Clostridia;f__Lachnospiraceae;g__Fusicatenibacter	0	0	3.17627e-05	0	0.00023822	0	0	0.000206457	4.7644e-05	7.94067e-05	0	0	0	0.000936999	0.00107993	0.000206457	0	0.000349389	0	0.000158813	0.000428796	0.000127051	0	0	7.94067e-05	0.00133403	0.00103229	0.00023822	0
k__Bacteria;p__Firmicutes;c__Clostridia;o__unidentified_Clostridia;f__Lachnospiraceae;g__Hungatella	6.35253e-05	0	0	0	0	0	0	0	0	0	0	0	0	0	0	0	0.000269983	3.17627e-05	0	0	0	4.7644e-05	0	0	0	0	0	0	0.000206457
k__Bacteria;p__Firmicutes;c__Clostridia;o__unidentified_Clostridia;f__Lachnospiraceae;g__Lachnoclostridium	3.17627e-05	0	1.58813e-05	0	0.000285864	3.17627e-05	0.000365271	0.000285864	0.000158813	0.00023822	0	0.000333508	0.000619372	0.000635253	0.00136579	0.00165166	0.00182635	0.000762304	0.000555847	4.7644e-05	0.00123874	0.00104817	0.000555847	0.00101641	0.00192164	0.00125463	0.00273159	0.00208045	0.00198517
k__Bacteria;p__Firmicutes;c__Clostridia;o__unidentified_Clostridia;f__Lachnospiraceae;g__Lachnoclostridium;s__Faecalicatena_orotica	0	0	1.58813e-05	0	0.000158813	0	0.000111169	0.000285864	0	0	0	0	0	0.000111169	3.17627e-05	0	0.000127051	0	0.000222339	0	0	3.17627e-05	0	0.000142932	0	0.000127051	0.000539965	6.35253e-05	0.000381152
k__Bacteria;p__Firmicutes;c__Clostridia;o__unidentified_Clostridia;f__Lachnospiraceae;g__Lachnoclostridium;s__Lachnoclostridium_sp_YL32	0	0	0	0	0	0	0	0	0	0	0	0.000333508	0	0	0.000285864	0	0	0	0	0	0.000142932	6.35253e-05	0.000142932	0.000873473	6.35253e-05	0	0.000254101	0	0
k__Bacteria;p__Firmicutes;c__Clostridia;o__unidentified_Clostridia;f__Lachnospiraceae;g__Lachnospira	0	0	0	0	6.35253e-05	4.7644e-05	3.17627e-05	0.000730541	0.000333508	0.000158813	0	0.00179459	0.000746423	0.00366859	0.000809948	0.0011911	0	0.00112757	3.17627e-05	0.000841711	0.00047644	0.000111169	9.5288e-05	0.00244573	0.00104817	0.00498674	0.000905236	0.00107993	6.35253e-05
k__Bacteria;p__Firmicutes;c__Clostridia;o__unidentified_Clostridia;f__Lachnospiraceae;g__Marvinbryantia	4.7644e-05	7.94067e-05	3.17627e-05	0.000381152	3.17627e-05	0.000111169	3.17627e-05	3.17627e-05	4.7644e-05	0.000127051	3.17627e-05	0	3.17627e-05	0	0	3.17627e-05	0	0.000142932	1.58813e-05	0	0	0	0	6.35253e-05	3.17627e-05	0	0	9.5288e-05	0
k__Bacteria;p__Firmicutes;c__Clostridia;o__unidentified_Clostridia;f__Lachnospiraceae;g__Marvinbryantia;s__Clostridiales_bacterium_CIEAF_012	4.7644e-05	7.94067e-05	3.17627e-05	0.000381152	3.17627e-05	0.000111169	3.17627e-05	3.17627e-05	4.7644e-05	0.000127051	3.17627e-05	0	3.17627e-05	0	0	3.17627e-05	0	0.000142932	1.58813e-05	0	0	0	0	6.35253e-05	3.17627e-05	0	0	9.5288e-05	0
k__Bacteria;p__Firmicutes;c__Clostridia;o__unidentified_Clostridia;f__Lachnospiraceae;g__Moryella	0	0	0	0	0	0	0	0	0	0	0	0	0	0	0	0	0	0	0	3.17627e-05	0	0	0	0	0	0	0	0	0
k__Bacteria;p__Firmicutes;c__Clostridia;o__unidentified_Clostridia;f__Lachnospiraceae;g__Moryella;s__human_gut_metagenome	0	0	0	0	0	0	0	0	0	0	0	0	0	0	0	0	0	0	0	3.17627e-05	0	0	0	0	0	0	0	0	0
k__Bacteria;p__Firmicutes;c__Clostridia;o__unidentified_Clostridia;f__Lachnospiraceae;g__Oribacterium	0	0	0	0	4.7644e-05	3.17627e-05	0	0	0	0	0	0	0	0	0	0	0	0	0	0	0	0	0	0	0	0	0	0	0
k__Bacteria;p__Firmicutes;c__Clostridia;o__unidentified_Clostridia;f__Lachnospiraceae;g__Pseudobutyrivibrio	0	3.17627e-05	0.000111169	0	7.94067e-05	6.35253e-05	3.17627e-05	0	0	0	0	0	0	0	0	0	0	0	0	0	0	0	0	0	0	0	0	0	0
k__Bacteria;p__Firmicutes;c__Clostridia;o__unidentified_Clostridia;f__Lachnospiraceae;g__Roseburia	0.000111169	0.000142932	0.000381152	0.000190576	0.000524084	7.94067e-05	0.000174695	0.000889355	0.00142932	0.000667016	0.000206457	0.000603491	0.0021281	0.00530437	0.00390681	0.00265218	0.00122286	0.000730541	0.00198517	0.000285864	0.00154049	0.00204869	0.000587609	0.00682897	0.00249337	0.00622548	0.00455794	0.000619372	0.000635253
k__Bacteria;p__Firmicutes;c__Clostridia;o__unidentified_Clostridia;f__Lachnospiraceae;g__Roseburia;s__Clostridium_sp_Clone_44	0	0	0	0	0	0	0	0	0	0	0	0	0	0	0	0	0	0	0	0	0	0	3.17627e-05	0	0	0	0	0	0
k__Bacteria;p__Firmicutes;c__Clostridia;o__unidentified_Clostridia;f__Lachnospiraceae;g__Roseburia;s__Eubacterium_plexicaudatum	0	0	0	0	9.5288e-05	0	0	4.7644e-05	6.35253e-05	0	0	4.7644e-05	7.94067e-05	7.94067e-05	7.94067e-05	0	0	0	0	0	0	0	1.58813e-05	0.00165166	0	0	0	0	0
k__Bacteria;p__Firmicutes;c__Clostridia;o__unidentified_Clostridia;f__Lachnospiraceae;g__Roseburia;s__Eubacterium_sp_14_2	0	0	0	0	0	0	0	0	3.17627e-05	0	0	7.94067e-05	0	0.000158813	9.5288e-05	0.000111169	4.7644e-05	7.94067e-05	0.000174695	0	0.000508203	4.7644e-05	9.5288e-05	0.00406562	0.000111169	0.000333508	0.000206457	3.17627e-05	0.000158813
k__Bacteria;p__Firmicutes;c__Clostridia;o__unidentified_Clostridia;f__Lachnospiraceae;g__Roseburia;s__gut_metagenome	0	0	0	0	0	0	0	0	0	0	0	0	0	0	0	0	0	0	0	0	0	0.000158813	0	0	0	0	0	0	0
k__Bacteria;p__Firmicutes;c__Clostridia;o__unidentified_Clostridia;f__Lachnospiraceae;g__Roseburia;s__mouse_gut_metagenome	0	0	3.17627e-05	0	0.000301745	0	0	0	6.35253e-05	0	0	0.000142932	4.7644e-05	0	0	0.000428796	0.000269983	0	0	0	0	4.7644e-05	0	0.000301745	3.17627e-05	0	3.17627e-05	3.17627e-05	0
k__Bacteria;p__Firmicutes;c__Clostridia;o__unidentified_Clostridia;f__Lachnospiraceae;g__Sellimonas	0	0	0	0	0	0	0	0	0	0	0	0	0	0	0	0	0	0	0	0	0	0	0	0	0	0	0	0	0
k__Bacteria;p__Firmicutes;c__Clostridia;o__unidentified_Clostridia;f__Lachnospiraceae;g__Sellimonas;s__Lachnoclostridium_phocaeense	0	0	0	0	0	0	0	0	0	0	0	0	0	0	0	0	0	0	0	0	0	0	0	0	0	0	0	0	0
k__Bacteria;p__Firmicutes;c__Clostridia;o__unidentified_Clostridia;f__Lachnospiraceae;g__Shuttleworthia	0	0	0	0	3.17627e-05	0	0	0	0	0	4.7644e-05	0	0	0	0	0	0	0	0	0	0	0	3.17627e-05	0	0	0	0	0	0
k__Bacteria;p__Firmicutes;c__Clostridia;o__unidentified_Clostridia;f__Lachnospiraceae;g__Tyzzerella	3.17627e-05	0	0.000142932	1.58813e-05	7.94067e-05	3.17627e-05	3.17627e-05	4.7644e-05	7.94067e-05	0	0	0.000508203	0.000174695	0.000111169	0	0.00023822	0	9.5288e-05	0	0.000285864	0	0	0	0.000158813	0.000142932	0.000190576	0	0.000142932	0
k__Bacteria;p__Firmicutes;c__Clostridia;o__unidentified_Clostridia;f__Lachnospiraceae;g__Tyzzerella;s__Clostridium_colinum	0	0	0	0	0	0	0	0	0	0	0	0	0	0	0	0	0	0	0	0	0	0	0	0	0	0	0	0	0
k__Bacteria;p__Firmicutes;c__Clostridia;o__unidentified_Clostridia;f__Lachnospiraceae;g__unidentified_Lachnospiraceae	0.00127051	0.0021281	0.00350977	0.000524084	0.00154049	0.00157225	0.00166754	0.00273159	0.0375435	0.00438325	0.00641606	0.00295393	0.0504232	0.010974	0.0205504	0.0364635	0.00657487	0.0228056	0.0361142	0.0111011	0.00816301	0.00652723	0.0117363	0.0109264	0.0213286	0.00883002	0.00374799	0.00743246	0.00209634
k__Bacteria;p__Firmicutes;c__Clostridia;o__unidentified_Clostridia;f__Lachnospiraceae;g__unidentified_Lachnospiraceae;s__Clostridiales_bacterium_CIEAF_020	0.000317627	0.000285864	4.7644e-05	0	3.17627e-05	9.5288e-05	0.000539965	1.58813e-05	0.0362571	0.00171518	0.000889355	0.00120698	0.0493433	0.00255689	0.0182	0.0337161	0.00269983	0.0199628	0.0296187	0.0035733	0.00554259	0.00296981	0.00787714	0.00303333	0.0178824	0.000190576	0.00101641	0.00619372	0.000603491
k__Bacteria;p__Firmicutes;c__Clostridia;o__unidentified_Clostridia;f__Lachnospiraceae;g__unidentified_Lachnospiraceae;s__Clostridium_sp_Clone_27	0	0	0	0	0	0	0	0	0.000301745	0	0	0	0.000158813	0	0	0	0	0.000158813	0	0	0	0	0	1.58813e-05	4.7644e-05	3.17627e-05	4.7644e-05	0.000174695	0
k__Bacteria;p__Firmicutes;c__Clostridia;o__unidentified_Clostridia;f__Lachnospiraceae;g__unidentified_Lachnospiraceae;s__Clostridium_sp_Culture_27	0	0.000492321	0	0	3.17627e-05	0	0	0	1.58813e-05	4.7644e-05	0	7.94067e-05	0	0.000349389	9.5288e-05	1.58813e-05	6.35253e-05	3.17627e-05	0	9.5288e-05	0	4.7644e-05	0	4.7644e-05	0	0.000349389	9.5288e-05	0	0.000174695
k__Bacteria;p__Firmicutes;c__Clostridia;o__unidentified_Clostridia;f__Lachnospiraceae;g__unidentified_Lachnospiraceae;s__Clostridium_sp_Culture_41	0.000746423	0.000349389	0.00336684	0.000365271	0.00104817	0.000921117	0.000492321	0.00190576	0.000269983	0.000539965	0.00422444	0.00109581	0.000809948	0.000873473	0.00104817	0.0014452	0.000587609	0.000444677	0.00095288	0.00601903	0.000254101	0.000619372	0.000539965	0.00142932	0.000365271	0.00047644	0.000873473	0.000460559	0.000412915
k__Bacteria;p__Firmicutes;c__Clostridia;o__unidentified_Clostridia;f__Lachnospiraceae;g__unidentified_Lachnospiraceae;s__Lachnospiraceae_bacterium_10_1	0	3.17627e-05	3.17627e-05	3.17627e-05	0	0	0	0	1.58813e-05	0	0	0	0	0	1.58813e-05	0.000222339	0	0	0.00173107	0	0.00023822	0.000111169	0.000158813	0.000111169	0.002811	0	0	0	0
k__Bacteria;p__Firmicutes;c__Clostridia;o__unidentified_Clostridia;f__Lachnospiraceae;g__unidentified_Lachnospiraceae;s__Lachnospiraceae_bacterium_A2	0	0	0	0	0	0	0	0	0	0	3.17627e-05	1.58813e-05	0	0.000190576	1.58813e-05	0.000142932	0.000127051	9.5288e-05	0.000206457	4.7644e-05	0.000142932	0.000142932	0.000142932	0.000222339	0.000111169	0.000492321	0.000158813	9.5288e-05	3.17627e-05
k__Bacteria;p__Firmicutes;c__Clostridia;o__unidentified_Clostridia;f__Lachnospiraceae;g__unidentified_Lachnospiraceae;s__Lachnospiraceae_bacterium_A4	4.7644e-05	0	0	3.17627e-05	0	0	0	0.000158813	0	0	0	0	0	0	0.000349389	7.94067e-05	0.00198517	9.5288e-05	0.00343037	0	0.000190576	3.17627e-05	0.000111169	0.000841711	0	0	0	0	3.17627e-05
k__Bacteria;p__Firmicutes;c__Clostridia;o__unidentified_Clostridia;f__Lachnospiraceae;g__unidentified_Lachnospiraceae;s__Lachnospiraceae_bacterium_CG2	0	3.17627e-05	0	0	7.94067e-05	7.94067e-05	0.000190576	0	0	0	0	0	0	0	0	0	0	0	0	0	0	0	0	0	0	0	0	0	0
k__Bacteria;p__Firmicutes;c__Clostridia;o__unidentified_Clostridia;f__Lachnospiraceae;g__unidentified_Lachnospiraceae;s__Lachnospiraceae_bacterium_GAM79	0	6.35253e-05	0	0	0	0	0	0	0	0.00023822	0	0	0	0.00277923	0	1.58813e-05	0.000222339	0.000492321	0	0	0	0.000667016	9.5288e-05	0	0	0.0023822	0	4.7644e-05	0
k__Bacteria;p__Firmicutes;c__Clostridia;o__unidentified_Clostridia;f__Lachnospiraceae;g__unidentified_Lachnospiraceae;s__Lachnospiraceae_bacterium_NK4A144	0	0	0	0	0	3.17627e-05	0	0	0	0	0	0	0	0	0	0	0	0	0	0	0	0	0	0	0	0	0	0	0
k__Bacteria;p__Firmicutes;c__Clostridia;o__unidentified_Clostridia;f__Lachnospiraceae;g__unidentified_Lachnospiraceae;s__Ruminococcus_gnavus	0	0	0	0	0	0	0	0	0	0	0	0.000349389	0	9.5288e-05	0.000571728	0	0	0	0	0	3.17627e-05	0	0	0.000571728	4.7644e-05	0	0.000921117	0	0
k__Bacteria;p__Firmicutes;c__Clostridia;o__unidentified_Clostridia;f__Lachnospiraceae;g__unidentified_Lachnospiraceae;s__bacterium_enrichment_culture_clone_Ecwsrb026	0	0	0	0	0	0	0	0	0	7.94067e-05	0	0	0	0	0	0	0	0	0	0	0	0	0	0	0	0	0	0	0
k__Bacteria;p__Firmicutes;c__Clostridia;o__unidentified_Clostridia;f__Lachnospiraceae;g__unidentified_Lachnospiraceae;s__gut_metagenome	0	0	0	0	3.17627e-05	0	0	0.000174695	0	0.000142932	0	0	0	0	0	0	0	0	0	0	0	0.000142932	0.000127051	0	0	0	0	7.94067e-05	0
k__Bacteria;p__Firmicutes;c__Clostridia;o__unidentified_Clostridia;f__Lachnospiraceae;g__unidentified_Lachnospiraceae;s__human_gut_metagenome	0	3.17627e-05	0	0	6.35253e-05	0.000206457	0	9.5288e-05	0.000555847	0.000603491	0.00104817	0	6.35253e-05	0.00179459	3.17627e-05	9.5288e-05	0.000603491	0.000508203	1.58813e-05	3.17627e-05	0.00155637	0.00117522	0.00201693	3.17627e-05	6.35253e-05	0.002811	0	4.7644e-05	0.000587609
k__Bacteria;p__Firmicutes;c__Clostridia;o__unidentified_Clostridia;f__Lachnospiraceae;g__unidentified_Lachnospiraceae;s__metagenome	0	0	0	0	0	0	0	3.17627e-05	0	0.000111169	0.000111169	0	4.7644e-05	0.000936999	4.7644e-05	0.000127051	0	0.000190576	0	6.35253e-05	9.5288e-05	9.5288e-05	0.000381152	0	0	0.00114346	0	0.000158813	3.17627e-05
k__Bacteria;p__Firmicutes;c__Clostridia;o__unidentified_Clostridia;f__Lachnospiraceae;g__unidentified_Lachnospiraceae;s__mouse_gut_metagenome	0.000158813	0.000841711	1.58813e-05	9.5288e-05	0.000158813	0.000206457	0.000444677	0.000301745	0.000127051	0.000905236	0.000111169	0.000206457	0	0.00139756	0.000174695	0.000603491	0.000285864	0.000825829	0.000158813	0.00127051	0.000111169	0.000524084	0.000285864	0.00462147	0	0.00095288	0.000635253	0.000174695	0.000222339
k__Bacteria;p__Firmicutes;c__Clostridia;o__unidentified_Clostridia;f__Lachnospiraceae;g__unidentified_Lachnospiraceae;s__rumen_bacterium_2_9293_25	0	0	4.7644e-05	0	0	0	0	4.7644e-05	0	0	0	0	0	0	0	0	0	0	0	0	0	0	0	0	0	0	0	0	0
k__Bacteria;p__Firmicutes;c__Clostridia;o__unidentified_Clostridia;f__Lachnospiraceae;g__unidentified_Lachnospiraceae;s__wallaby_gut_metagenome	0	0	0	0	9.5288e-05	3.17627e-05	0	0	0	0	0	0	0	0	0	0	0	0	0	0	0	0	0	0	0	0	0	0	0
k__Bacteria;p__Firmicutes;c__Clostridia;o__unidentified_Clostridia;f__Oscillospiraceae	0.0224086	0.0144679	0.0207569	0.0187241	0.012308	0.015929	0.00803596	0.0263154	0.0242032	0.0276812	0.0462782	0.0290787	0.0329697	0.0391475	0.0295234	0.024759	0.0307939	0.0134356	0.0364	0.017533	0.0150714	0.0269347	0.0220592	0.0299046	0.0147696	0.0362888	0.040958	0.0267918	0.036273
k__Bacteria;p__Firmicutes;c__Clostridia;o__unidentified_Clostridia;f__Oscillospiraceae;g__Colidextribacter	0.0118634	0.00887767	0.0142456	0.0103229	0.00508203	0.00924294	0.00414503	0.0103546	0.00802007	0.00911589	0.0176918	0.00873473	0.0140867	0.0180571	0.0131974	0.00856004	0.011641	0.00470088	0.0126574	0.0083377	0.00560611	0.0114663	0.0100052	0.0140709	0.00630489	0.0108311	0.0224086	0.00887767	0.017803
k__Bacteria;p__Firmicutes;c__Clostridia;o__unidentified_Clostridia;f__Oscillospiraceae;g__Colidextribacter;s__Clostridiales_bacterium_CCNA10	0	0	0	0	0	0	0	0	0.000142932	0	0	0	0	3.17627e-05	0	0	0	0	9.5288e-05	0	0.000222339	0	0	0	0	3.17627e-05	0	3.17627e-05	0
k__Bacteria;p__Firmicutes;c__Clostridia;o__unidentified_Clostridia;f__Oscillospiraceae;g__Colidextribacter;s__metagenome	0	0	0	0	0	0	0	0	0	0	0	0	0	0	0	7.94067e-05	0	0	0	0	0	0	0	0	0	0	0	7.94067e-05	0
k__Bacteria;p__Firmicutes;c__Clostridia;o__unidentified_Clostridia;f__Oscillospiraceae;g__Flavonifractor	7.94067e-05	0	0	0	0	0	6.35253e-05	0.000460559	0.000206457	0	0	1.58813e-05	3.17627e-05	0.000333508	0.000285864	3.17627e-05	0.00023822	6.35253e-05	7.94067e-05	0.000412915	0.000508203	0	0.000142932	6.35253e-05	9.5288e-05	0.000381152	0.000428796	4.7644e-05	0.000190576
k__Bacteria;p__Firmicutes;c__Clostridia;o__unidentified_Clostridia;f__Oscillospiraceae;g__Intestinimonas	1.58813e-05	0	0	0	0	0	0	0	4.7644e-05	3.17627e-05	0	0	6.35253e-05	1.58813e-05	0	0	4.7644e-05	0	0.000142932	0	0.000127051	0	1.58813e-05	1.58813e-05	0	0	0	0	0
k__Bacteria;p__Firmicutes;c__Clostridia;o__unidentified_Clostridia;f__Oscillospiraceae;g__Oscillibacter	0.00173107	0.00047644	0.000825829	0.00139756	0.00190576	0.000794067	0.000524084	0.00517732	0.00406562	0.0043356	0.00227103	0.00258866	0.00441501	0.00852828	0.00592374	0.00389093	0.00517732	0.00219162	0.0071466	0.00474852	0.00230279	0.00377976	0.00163578	0.00619372	0.00168342	0.00273159	0.00598726	0.00277923	0.00522496
k__Bacteria;p__Firmicutes;c__Clostridia;o__unidentified_Clostridia;f__Oscillospiraceae;g__Oscillibacter;s__Clostridium_leptum	0	0	0	0	0	0	0	0	0	0	0	0	0	0	0	0	0	0	0	0	0	0	1.58813e-05	0	0	0	0	0	0
k__Bacteria;p__Firmicutes;c__Clostridia;o__unidentified_Clostridia;f__Oscillospiraceae;g__Oscillibacter;s__human_gut_metagenome	0	0	0	0	0	0	0	0	0	0	4.7644e-05	0	0	3.17627e-05	0	0	0	0	0	0	0	0	0.000111169	0	0	0	0	3.17627e-05	0
k__Bacteria;p__Firmicutes;c__Clostridia;o__unidentified_Clostridia;f__Oscillospiraceae;g__Oscillospira	0	0	0	0	0	0.000142932	0	4.7644e-05	0	0	0	0	0	0	0	0	0	0	0	3.17627e-05	1.58813e-05	0	0	0	0	0	0	0	0
k__Bacteria;p__Firmicutes;c__Clostridia;o__unidentified_Clostridia;f__Oscillospiraceae;g__Papillibacter	0	0	3.17627e-05	0	3.17627e-05	3.17627e-05	0.000142932	0	0	0	0	0	0	0	0	0	0	0	0	0	0	0	0	0	0	0	0	0	0
k__Bacteria;p__Firmicutes;c__Clostridia;o__unidentified_Clostridia;f__Oscillospiraceae;g__Sporobacter	0	0	0	0	0	0	0	0	0	0	0	0	0	0	0	0	0	0	0	3.17627e-05	0	0	0	0	0	0	0	0	0
k__Bacteria;p__Firmicutes;c__Clostridia;o__unidentified_Clostridia;f__Oscillospiraceae;g__unidentified_Oscillospiraceae	0.000301745	7.94067e-05	0.000142932	0.000127051	0.00023822	0.000127051	0.000142932	0.000460559	0.000762304	0.00109581	0.000190576	1.58813e-05	0.000492321	0	0.000269983	0.00228691	0.00265218	0.000889355	0.00106405	0.000333508	0.000778185	0.00209634	0.000317627	4.7644e-05	0.000746423	0	0.000111169	0.00211222	0.00292217
k__Bacteria;p__Firmicutes;c__Clostridia;o__unidentified_Clostridia;f__Oscillospiraceae;g__unidentified_Oscillospiraceae;s__Clostridium_sp_Clone_3	0.000301745	0	0	0	0	0	0	6.35253e-05	0.000127051	0	0	1.58813e-05	9.5288e-05	0	0.000190576	7.94067e-05	0	3.17627e-05	0.000317627	0	0	4.7644e-05	0	4.7644e-05	0	0	0	0	0
k__Bacteria;p__Firmicutes;c__Clostridia;o__unidentified_Clostridia;f__Oscillospiraceae;g__unidentified_Oscillospiraceae;s__Clostridium_sp_Culture_1	0	0	0	0	0	0	0	0	7.94067e-05	0	1.58813e-05	0	0.000142932	0	6.35253e-05	6.35253e-05	0.000127051	0.000127051	0.000603491	0	0.000222339	6.35253e-05	0	0	0.000206457	0	0	7.94067e-05	0
k__Bacteria;p__Firmicutes;c__Clostridia;o__unidentified_Clostridia;f__Oscillospiraceae;g__unidentified_Oscillospiraceae;s__Marseillibacter_massiliensis	0	0	0	0	0	0	0	0	0	3.17627e-05	0	0	0	0	0	0	0	0	0	0	0	0	0	0	0	0	0	0	0
k__Bacteria;p__Firmicutes;c__Clostridia;o__unidentified_Clostridia;f__Oscillospiraceae;g__unidentified_Oscillospiraceae;s__gut_metagenome	0	7.94067e-05	0.000111169	9.5288e-05	0.00023822	0.000127051	0.000142932	0.000365271	0.000460559	0.00103229	0.000174695	0	0.000254101	0	1.58813e-05	0.00209634	0.00236632	0.000508203	4.7644e-05	0.000317627	0.000412915	0.00198517	0.000317627	0	0.000539965	0	7.94067e-05	0.00203281	0.00274747
k__Bacteria;p__Firmicutes;c__Clostridia;o__unidentified_Clostridia;f__Oscillospiraceae;g__unidentified_Oscillospiraceae;s__human_gut_metagenome	0	0	3.17627e-05	0	0	0	0	0	0	0	0	0	0	0	0	0	0	0	0	0	0	0	0	0	0	0	0	0	0
k__Bacteria;p__Firmicutes;c__Clostridia;o__unidentified_Clostridia;f__Oscillospiraceae;g__unidentified_Oscillospiraceae;s__metagenome	0	0	0	3.17627e-05	0	0	0	3.17627e-05	9.5288e-05	3.17627e-05	0	0	0	0	0	4.7644e-05	0.000158813	0.000222339	9.5288e-05	1.58813e-05	0.000142932	0	0	0	0	0	3.17627e-05	0	0.000174695
k__Bacteria;p__Firmicutes;c__Clostridia;o__unidentified_Clostridia;f__Peptococcaceae	0.00130227	0.000730541	0.000158813	0.00107993	0.000254101	0.0016199	0.000428796	0.00231867	0.00107993	0.00211222	0.00134991	0.00188988	0.00349389	0.00136579	0.000603491	0.000905236	0.000905236	0.00115934	0.00103229	0.00179459	0.000698779	0.000905236	0.000397033	0.00336684	0.000397033	0.000968761	0.00231867	0.00117522	0.00395445
k__Bacteria;p__Firmicutes;c__Clostridia;o__unidentified_Clostridia;f__Peptostreptococcaceae	3.17627e-05	4.7644e-05	0.000111169	0.00317627	0.000539965	0.0011911	0.000603491	0.00109581	0	3.17627e-05	3.17627e-05	3.17627e-05	0.000301745	0.000412915	0.000444677	6.35253e-05	0.000174695	0.000381152	0	0.000778185	0.00023822	6.35253e-05	4.7644e-05	0	0.000158813	0.000524084	0.000444677	3.17627e-05	0.000127051
k__Bacteria;p__Firmicutes;c__Clostridia;o__unidentified_Clostridia;f__Peptostreptococcaceae;g__Clostridioides	0	0	0	1.58813e-05	0.000254101	0	0.000222339	7.94067e-05	0	0	0	0	0	0	0	0	0	0	0	6.35253e-05	0	0	0	0	0	0	0	0	0
k__Bacteria;p__Firmicutes;c__Clostridia;o__unidentified_Clostridia;f__Peptostreptococcaceae;g__Clostridioides;s__Clostridioides_difficile	0	0	0	1.58813e-05	0.000254101	0	0.000222339	7.94067e-05	0	0	0	0	0	0	0	0	0	0	0	6.35253e-05	0	0	0	0	0	0	0	0	0
k__Bacteria;p__Firmicutes;c__Clostridia;o__unidentified_Clostridia;f__Peptostreptococcaceae;g__Intestinibacter	0	0	1.58813e-05	0	0	0	1.58813e-05	0.000333508	0	0	0	0	1.58813e-05	0	0	0	0	0	0	0.000158813	0	0	0	0	6.35253e-05	3.17627e-05	0	0	0
k__Bacteria;p__Firmicutes;c__Clostridia;o__unidentified_Clostridia;f__Peptostreptococcaceae;g__Romboutsia	3.17627e-05	4.7644e-05	9.5288e-05	0.00316039	0.000285864	0.0011911	0.000365271	0.000682897	0	3.17627e-05	3.17627e-05	3.17627e-05	0.000285864	0.000412915	0.000444677	6.35253e-05	0.000174695	0.000381152	0	0.000539965	0.000190576	6.35253e-05	4.7644e-05	0	9.5288e-05	0.000492321	0.000444677	3.17627e-05	0.000127051
k__Bacteria;p__Firmicutes;c__Clostridia;o__unidentified_Clostridia;f__Ruminococcaceae	0.00447854	0.0057014	0.0140709	0.00984643	0.0119428	0.0114346	0.00547906	0.0351772	0.0127845	0.0114981	0.0294122	0.013118	0.0216621	0.0189147	0.0222339	0.0145473	0.0133086	0.00949704	0.00852828	0.0148173	0.0172789	0.0134991	0.0132609	0.0350501	0.0134833	0.0329538	0.0183747	0.0139915	0.0162148
k__Bacteria;p__Firmicutes;c__Clostridia;o__unidentified_Clostridia;f__Ruminococcaceae;g__Anaerofilum	0	0	0	0	0	0	0	0	0	0	0	0	0	0	0	0	0	0	0	0	0	0	0	0	0	0	0	0	0
k__Bacteria;p__Firmicutes;c__Clostridia;o__unidentified_Clostridia;f__Ruminococcaceae;g__Anaerofilum;s__metagenome	0	0	0	0	0	0	0	0	0	0	0	0	0	0	0	0	0	0	0	0	0	0	0	0	0	0	0	0	0
k__Bacteria;p__Firmicutes;c__Clostridia;o__unidentified_Clostridia;f__Ruminococcaceae;g__Anaerotruncus	0.0019534	0.00125463	0.00385916	0.000301745	0.00103229	0.00446266	0.000619372	0.0158178	0.00284276	0.0021281	0.00481204	0.0079089	0.00873473	0.00436737	0.00358918	0.00514555	0.00333508	0.00174695	0.00274747	0.00846475	0.00193752	0.00201693	0.00152461	0.0141026	0.00239808	0.0057014	0.00535201	0.00252513	0.0040021
k__Bacteria;p__Firmicutes;c__Clostridia;o__unidentified_Clostridia;f__Ruminococcaceae;g__Anaerotruncus;s__Anaerotruncus_sp_G3_2012	0	0	0	0	0	0	0	0	6.35253e-05	0	0	4.7644e-05	0	3.17627e-05	0	0	0	3.17627e-05	0	0	0	0	0	3.17627e-05	0	0	0	0	0
k__Bacteria;p__Firmicutes;c__Clostridia;o__unidentified_Clostridia;f__Ruminococcaceae;g__Caproiciproducens	0	0	0	0	0	0	0	0	0	0	0	0	0	0	0	0	3.17627e-05	0	0	0	0	6.35253e-05	0	0	0	0	0	0	3.17627e-05
k__Bacteria;p__Firmicutes;c__Clostridia;o__unidentified_Clostridia;f__Ruminococcaceae;g__Faecalibacterium	0.000142932	0.000206457	0.000158813	0.000190576	0.00101641	0.000142932	0.000222339	0.00125463	0.00347801	0.00252513	0.0016199	0.000142932	0.0016993	0.00701955	0.00319215	0.00282688	0.00298569	0.0016199	0.000730541	0.00134991	0.00840123	0.00368447	0.00392269	0.000127051	0.00241396	0.00911589	0.00365271	0.00298569	0.0035733
k__Bacteria;p__Firmicutes;c__Clostridia;o__unidentified_Clostridia;f__Ruminococcaceae;g__Faecalibacterium;s__Faecalibacterium_prausnitzii	0.000127051	0.000174695	0.000127051	0.000111169	0.000762304	0.000142932	0.000222339	0.000762304	0.0026363	0.000730541	0.000412915	0.000127051	0.00107993	0.00633665	0.00316039	0.00201693	0.0026363	0.00115934	0.000349389	0.000667016	0.00670192	0.00111169	0.000539965	3.17627e-05	0.00149285	0.00821065	0.00355742	0.00219162	0.00312862
k__Bacteria;p__Firmicutes;c__Clostridia;o__unidentified_Clostridia;f__Ruminococcaceae;g__Faecalibacterium;s__Faecalibacterium_sp_canine_oral_taxon_147	0	0	0	0	0	0	0	0	0	0	0	0	0	0	0	0	0	0	0	0	0	0	0	0	0	0	3.17627e-05	0	0
k__Bacteria;p__Firmicutes;c__Clostridia;o__unidentified_Clostridia;f__Ruminococcaceae;g__Faecalibacterium;s__gut_metagenome	0	0	0	0	0	0	0	0	0	0	0	0	0	3.17627e-05	0	3.17627e-05	0	0	0	0	3.17627e-05	0	0	0	0	3.17627e-05	0	0	0
k__Bacteria;p__Firmicutes;c__Clostridia;o__unidentified_Clostridia;f__Ruminococcaceae;g__Harryflintia	4.7644e-05	0	0.000127051	0	6.35253e-05	4.7644e-05	0	0.00103229	4.7644e-05	0.000206457	0.000301745	4.7644e-05	9.5288e-05	0.000333508	0.000349389	7.94067e-05	9.5288e-05	6.35253e-05	0.000254101	0.000841711	0.000111169	0.000206457	0	0.000174695	6.35253e-05	0.000524084	0.000587609	6.35253e-05	0.000222339
k__Bacteria;p__Firmicutes;c__Clostridia;o__unidentified_Clostridia;f__Ruminococcaceae;g__Negativibacillus	7.94067e-05	0	0.000301745	9.5288e-05	0	0	0	0.000301745	0	0	0.000269983	3.17627e-05	6.35253e-05	3.17627e-05	6.35253e-05	7.94067e-05	3.17627e-05	0.000142932	0.000254101	0	3.17627e-05	7.94067e-05	0.000269983	0.000349389	4.7644e-05	9.5288e-05	0	0	0.000111169
k__Bacteria;p__Firmicutes;c__Clostridia;o__unidentified_Clostridia;f__Ruminococcaceae;g__Paludicola	0	0	0.000158813	4.7644e-05	0	6.35253e-05	0	0	0	0	6.35253e-05	3.17627e-05	3.17627e-05	0	4.7644e-05	0	0	1.58813e-05	0	0	4.7644e-05	3.17627e-05	0	0	0	3.17627e-05	3.17627e-05	6.35253e-05	0
k__Bacteria;p__Firmicutes;c__Clostridia;o__unidentified_Clostridia;f__Ruminococcaceae;g__Pygmaiobacter	0	0	0	0	0	0	0	0	0	0	0	0	0	3.17627e-05	0	0	0	0	0	0	0	0	0	0	0	0	0	0	0
k__Bacteria;p__Firmicutes;c__Clostridia;o__unidentified_Clostridia;f__Ruminococcaceae;g__Ruminococcus	9.5288e-05	0.00106405	0.00100052	0.00282688	0.00657487	0.00338272	0.00292217	0.00363683	0.00106405	0.000873473	0.000524084	0.000809948	0.00208045	0.00117522	0.00962409	0.00115934	0.000349389	0.00235044	0.000667016	0.00147696	0.00247749	0.00103229	0.00133403	0.00138168	0.00320803	0.00123874	0.00235044	0.000667016	0.000397033
k__Bacteria;p__Firmicutes;c__Clostridia;o__unidentified_Clostridia;f__Ruminococcaceae;g__Ruminococcus;s__Ruminococcaceae_bacterium_NK4B32	0	0	0	3.17627e-05	4.7644e-05	0	6.35253e-05	0	0	0	0	0	0	0	0	0	0	0	0	0	0	0	0	0	0	0	0	0	0
k__Bacteria;p__Firmicutes;c__Clostridia;o__unidentified_Clostridia;f__Ruminococcaceae;g__Ruminococcus;s__Ruminococcus_albus	0	0	3.17627e-05	0.000142932	0.000365271	3.17627e-05	0.000206457	0	0	0	0	0	0	0	0	0	0	0	0	0	0	0	0	0	0	0	0	0	0
k__Bacteria;p__Firmicutes;c__Clostridia;o__unidentified_Clostridia;f__Ruminococcaceae;g__Ruminococcus;s__Ruminococcus_bicirculans	0	0	0	0	0	0	0	0	0.000111169	0	7.94067e-05	0	0.000142932	0	0	1.58813e-05	3.17627e-05	0	0	0	0.000460559	0	0.000174695	0	0.000142932	0	0	0	0
k__Bacteria;p__Firmicutes;c__Clostridia;o__unidentified_Clostridia;f__Ruminococcaceae;g__Ruminococcus;s__Ruminococcus_flavefaciens	0	0	6.35253e-05	0.000158813	0.000555847	4.7644e-05	0.000222339	0	0	0	0	0	0	0	0	0	0	0	0	0	0	0	0	0	0	0	0	0	0
k__Bacteria;p__Firmicutes;c__Clostridia;o__unidentified_Clostridia;f__Ruminococcaceae;g__Ruminococcus;s__Ruminococcus_sp	0	3.17627e-05	0.000254101	0.000492321	0.00147696	0.000174695	0.000587609	0	0	0	0	0	0	0	0	0	0	0	0	0	0	0	0	0	0	0	0	0	0
k__Bacteria;p__Firmicutes;c__Clostridia;o__unidentified_Clostridia;f__Ruminococcaceae;g__Ruminococcus;s__Ruminococcus_sp_HUN007	0	0	0	0	4.7644e-05	0	7.94067e-05	0	0	0	0	0	0	0	0	0	0	0	0	0	0	0	0	0	0	0	0	0	0
k__Bacteria;p__Firmicutes;c__Clostridia;o__unidentified_Clostridia;f__Ruminococcaceae;g__Ruminococcus;s__Ruminococcus_sp_Marseille_P6503	0	0	0	4.7644e-05	0	4.7644e-05	0	0	0	0	0	0	0	0	0	0	0	0	0	0	0	0	0	0	0	0	0	0	0
k__Bacteria;p__Firmicutes;c__Clostridia;o__unidentified_Clostridia;f__Ruminococcaceae;g__Ruminococcus;s__Ruminococcus_sp_N15_MGS_57	0	0	0	0	0	3.17627e-05	3.17627e-05	9.5288e-05	0.000127051	0	0.000285864	0	0.000269983	0.000317627	0	0.000190576	0	0	0	4.7644e-05	0.000174695	0	0.00071466	3.17627e-05	0.000682897	0.000381152	4.7644e-05	0.000142932	0
k__Bacteria;p__Firmicutes;c__Clostridia;o__unidentified_Clostridia;f__Ruminococcaceae;g__Ruminococcus;s__Ruminococcus_sp_UNK_MGS_30	0	0	0	0	0	0	0	0	0.000222339	0	0	0	0	0	0	0	0	0	0	3.17627e-05	0.000349389	7.94067e-05	0	0	0	0	0	0	0
k__Bacteria;p__Firmicutes;c__Clostridia;o__unidentified_Clostridia;f__Ruminococcaceae;g__Ruminococcus;s__metagenome	0	0	0	0	0	0	0	7.94067e-05	0	0	0	0	0	0	0	0.000127051	0	0	0	0.000254101	0	0	0	0	0	0	0	0.000174695	0
k__Bacteria;p__Firmicutes;c__Clostridia;o__unidentified_Clostridia;f__Ruminococcaceae;g__Ruminococcus;s__rumen_bacterium_R_21	0	0	0	4.7644e-05	4.7644e-05	4.7644e-05	0	0	0	0	0	0	0	0	0	0	0	0	0	0	0	0	0	0	0	0	0	0	0
k__Bacteria;p__Firmicutes;c__Clostridia;o__unidentified_Clostridia;f__Ruminococcaceae;g__Subdoligranulum	7.94067e-05	9.5288e-05	0	0	0.000158813	4.7644e-05	3.17627e-05	0.000317627	0.000444677	0.000539965	0.000667016	0	0.000285864	0.00114346	3.17627e-05	0.000841711	0.000492321	0.000539965	0.000222339	0.000301745	0.000682897	0.00109581	0.00112757	0	0.000317627	0.00141344	4.7644e-05	0.000921117	0.000698779
k__Bacteria;p__Firmicutes;c__Clostridia;o__unidentified_Clostridia;f__Ruminococcaceae;g__Subdoligranulum;s__gut_metagenome	0	0	0	0	0	0	0	0	3.17627e-05	0	0	0	0	0	0	0	0	0	0	0	0	0	0	0	0	0	0	0	0
k__Bacteria;p__Firmicutes;c__Clostridia;o__unidentified_Clostridia;f__Ruminococcaceae;g__unidentified_Ruminococcaceae	0.000190576	0.000619372	0.000905236	0.0045103	0.000365271	0.000428796	0.000301745	0.000587609	0.002811	0.000809948	0.0146744	0.000746423	0.000762304	0.00106405	0.00095288	0.00115934	0.000539965	0.000524084	0.000794067	7.94067e-05	0.000809948	0.000968761	0.00152461	0.0109581	0.000857592	0.00395445	0.000524084	0.00131815	0.000746423
k__Bacteria;p__Firmicutes;c__Clostridia;o__unidentified_Clostridia;f__Ruminococcaceae;g__unidentified_Ruminococcaceae;s__Acutalibacter_muris	7.94067e-05	0.000222339	1.58813e-05	0	3.17627e-05	9.5288e-05	0	6.35253e-05	9.5288e-05	3.17627e-05	0	0	0.000111169	0.000365271	9.5288e-05	0.000174695	0	0.000111169	4.7644e-05	4.7644e-05	0.000190576	0.000492321	3.17627e-05	0.000667016	0.000158813	0.00271571	9.5288e-05	0.000555847	0.000111169
k__Bacteria;p__Firmicutes;c__Clostridia;o__unidentified_Clostridia;f__Ruminococcaceae;g__unidentified_Ruminococcaceae;s__Clostridia_bacterium_UC5_1_1E11	0	0	0	0	0	0	0	0	0	0	3.17627e-05	0	0	0	0	0	3.17627e-05	0	0	0	3.17627e-05	0	0.000127051	0	0	0	0	0	3.17627e-05
k__Bacteria;p__Firmicutes;c__Clostridia;o__unidentified_Clostridia;f__Ruminococcaceae;g__unidentified_Ruminococcaceae;s__Clostridium_leptum	9.5288e-05	0.000285864	0.000174695	0.000174695	0.000127051	0.000142932	0	0.000222339	0.000254101	0.000111169	0.000158813	0.000111169	0.000127051	0.000206457	0.000254101	0.000444677	0.000142932	0.000174695	0.000492321	3.17627e-05	0.000158813	0.00023822	9.5288e-05	0.000508203	0.000190576	0.00071466	0.000206457	0.000317627	0.000269983
k__Bacteria;p__Firmicutes;c__Clostridia;o__unidentified_Clostridia;f__Ruminococcaceae;g__unidentified_Ruminococcaceae;s__Clostridium_sp_Culture_Jar_13	1.58813e-05	4.7644e-05	0.000111169	0.000190576	9.5288e-05	6.35253e-05	9.5288e-05	3.17627e-05	0.000127051	7.94067e-05	0	7.94067e-05	7.94067e-05	0.00023822	0.000397033	9.5288e-05	6.35253e-05	4.7644e-05	3.17627e-05	0	7.94067e-05	0	0.000174695	0.000730541	0.000254101	0.000524084	0.000222339	0.000127051	7.94067e-05
k__Bacteria;p__Firmicutes;c__Clostridia;o__unidentified_Clostridia;f__Ruminococcaceae;g__unidentified_Ruminococcaceae;s__Clostridium_sp_Culture_Jar_8	0	1.58813e-05	0.000381152	0	0	0	3.17627e-05	0	0	0	0	0	0	0	0	0	0	0	0	0	0	0	0	0	0	0	0	0	0
k__Bacteria;p__Firmicutes;c__Clostridia;o__unidentified_Clostridia;f__Ruminococcaceae;g__unidentified_Ruminococcaceae;s__Ruminococcaceae_bacterium_Marseille_P2935	0	0	0	0	0	0	0	0	0	0	0	0	0	0	0	0	0	0	0	0	0	1.58813e-05	1.58813e-05	0	0	0	0	0	0
k__Bacteria;p__Firmicutes;c__Clostridia;o__unidentified_Clostridia;f__Ruminococcaceae;g__unidentified_Ruminococcaceae;s__Ruminococcus_sp_A254_MGS_108	0	0	0	0	0	0	0	0	0	0	0	0	0	0	0	3.17627e-05	4.7644e-05	0	0	0	0	3.17627e-05	0	0	9.5288e-05	0	0	4.7644e-05	7.94067e-05
k__Bacteria;p__Firmicutes;c__Clostridia;o__unidentified_Clostridia;f__Ruminococcaceae;g__unidentified_Ruminococcaceae;s__Ruminococcus_sp_YE281	0	0	0.000158813	9.5288e-05	0	3.17627e-05	4.7644e-05	0	0	0	0	0	0	0	0	0	0	0	0	0	0	0	0	0	0	0	0	0	0
k__Bacteria;p__Firmicutes;c__Clostridia;o__unidentified_Clostridia;f__Ruminococcaceae;g__unidentified_Ruminococcaceae;s__gut_metagenome	0	4.7644e-05	6.35253e-05	0.00404974	0.000111169	9.5288e-05	0.000127051	0.000269983	0.00230279	0.000587609	0.0144838	0.000555847	0.000444677	0.000254101	0.000206457	0.000412915	0.000222339	0.000142932	0.000206457	0	0.000349389	0.000111169	0.00107993	0.0090206	0.000142932	0	0	0.000269983	0
k__Bacteria;p__Firmicutes;c__Clostridia;o__unidentified_Clostridia;f__Ruminococcaceae;g__unidentified_Ruminococcaceae;s__human_gut_metagenome	0	0	0	0	0	0	0	0	3.17627e-05	0	0	0	0	0	0	0	3.17627e-05	4.7644e-05	1.58813e-05	0	0	7.94067e-05	0	3.17627e-05	1.58813e-05	0	0	0	0.000174695
k__Bacteria;p__Firmicutes;c__Clostridia;o__unidentified_Clostridia;f__unidentified_Clostridia	0.00419267	0.0045103	0.0066384	0.00231867	0.0019534	0.0120381	0.00217574	0.00287452	0.00679721	0.00701955	0.00438325	0.00225515	0.00309686	0.00986231	0.00158813	0.00484381	0.00225515	0.00157225	0.00138168	0.00438325	0.0132927	0.00694014	0.00524084	0.0057014	0.00320803	0.00676545	0.00269983	0.00360506	0.0026363
k__Bacteria;p__Firmicutes;c__Clostridia;o__unidentified_Clostridia;f__unidentified_Clostridia;g__Alkaliphilus	3.17627e-05	0	0	0	0	0	0	0	0	0	0	0	0	0	0	0	0	0	0	0	0	0	0	0	0	0	0	0	0
k__Bacteria;p__Firmicutes;c__Clostridia;o__unidentified_Clostridia;f__unidentified_Clostridia;g__Anaerococcus	0	0	0	0	0	0	0	0	3.17627e-05	0	0	0	0	0	0	0	0	0	0	0	6.35253e-05	0	0	0	0	0	0	0	3.17627e-05
k__Bacteria;p__Firmicutes;c__Clostridia;o__unidentified_Clostridia;f__unidentified_Clostridia;g__Anaerovorax	9.5288e-05	0	0	1.58813e-05	3.17627e-05	0.00023822	7.94067e-05	4.7644e-05	6.35253e-05	0	0	0	4.7644e-05	0	4.7644e-05	0	4.7644e-05	4.7644e-05	0.000190576	3.17627e-05	3.17627e-05	3.17627e-05	3.17627e-05	6.35253e-05	4.7644e-05	0	0	0	0
k__Bacteria;p__Firmicutes;c__Clostridia;o__unidentified_Clostridia;f__unidentified_Clostridia;g__Butyricicoccus	0.000254101	0.000524084	0.00163578	0.000635253	0.000682897	0.00095288	0.000508203	0.00123874	0.000460559	0.000333508	0.00176283	0.000889355	0.00133403	0.00713072	0.000651135	0.00117522	0.00127051	0.000444677	0.000333508	0.00401798	0.000571728	0.00109581	0.000571728	0.000333508	0.000841711	0.00192164	0.00141344	0.000698779	0.00109581
k__Bacteria;p__Firmicutes;c__Clostridia;o__unidentified_Clostridia;f__unidentified_Clostridia;g__Butyricicoccus;s__Butyricicoccus_sp_N15_MGS_46	0	0	0	0	0	0	0	0	0	0	0	0	0	0	0	0	0	0	0	0	0	0	0	0	0	0	0	0	0
k__Bacteria;p__Firmicutes;c__Clostridia;o__unidentified_Clostridia;f__unidentified_Clostridia;g__Finegoldia	0	0	0	0	0	0	0	0	0.000444677	0	0	0	0	0	0	0	0	0	0	0	0.00114346	0	0	0	0	0	0	0	0
k__Bacteria;p__Firmicutes;c__Clostridia;o__unidentified_Clostridia;f__unidentified_Clostridia;g__Finegoldia;s__Finegoldia_magna	0	0	0	0	0	0	0	0	0.000444677	0	0	0	0	0	0	0	0	0	0	0	0.00114346	0	0	0	0	0	0	0	0
k__Bacteria;p__Firmicutes;c__Clostridia;o__unidentified_Clostridia;f__unidentified_Clostridia;g__Hydrogenoanaerobacterium	0	0	0	0	0	0	0	0	0	0	0	0	0	0	0	0	0	0	0	0	0	4.7644e-05	0	0	0	0	0	0	0
k__Bacteria;p__Firmicutes;c__Clostridia;o__unidentified_Clostridia;f__unidentified_Clostridia;g__Monoglobus	0.00023822	0.00155637	0.00436737	0.000539965	0.000778185	0.0075754	0.00120698	0.00139756	0.00139756	0.00377976	0.00111169	0.000301745	0.0011911	0.00130227	0.000460559	0.00100052	0.000587609	0.000857592	0.000222339	0.000174695	0.00239808	0.00192164	0.000984643	0.00106405	0.000825829	0.000984643	0.000412915	0.00114346	0.000794067
k__Bacteria;p__Firmicutes;c__Clostridia;o__unidentified_Clostridia;f__unidentified_Clostridia;g__Monoglobus;s__Monoglobus_pectinilyticus	0	0	0	0	0	0	0	0	4.7644e-05	0	0	0	0	0	0	0	0	0	0	0	3.17627e-05	0	0	0	0	0	0	0	0
k__Bacteria;p__Firmicutes;c__Clostridia;o__unidentified_Clostridia;f__unidentified_Clostridia;g__Peptoniphilus	0	0	0	0	0	0	0	0	0.00355742	0	0	0	0	0	0	3.17627e-05	0	0	0	0	0.0075754	0	0	0	0	0	6.35253e-05	0	0
k__Bacteria;p__Firmicutes;c__Clostridia;o__unidentified_Clostridia;f__unidentified_Clostridia;g__Peptoniphilus;s__Peptoniphilus_sp_JCM_8143	0	0	0	0	0	0	0	0	0	0	0	0	0	0	0	0	0	0	0	0	0	0	0	0	0	0	3.17627e-05	0	0
k__Bacteria;p__Firmicutes;c__Clostridia;o__unidentified_Clostridia;f__unidentified_Clostridia;g__unidentified_Clostridia	0.0035733	0.00242984	0.000635253	0.00112757	0.000460559	0.00327155	0.000381152	0.000190576	0.000841711	0.00290628	0.00150873	0.00106405	0.000524084	0.00142932	0.000428796	0.0026363	0.000349389	0.000222339	0.000635253	0.000158813	0.00150873	0.00384328	0.00365271	0.00424032	0.00149285	0.00385916	0.000809948	0.00176283	0.00071466
k__Bacteria;p__Firmicutes;c__Clostridia;o__unidentified_Clostridia;f__unidentified_Clostridia;g__unidentified_Clostridia;s__Clostridiales_bacterium_enrichment_culture_clone_06_1235251_76	0.000539965	0.000397033	0	0	3.17627e-05	0.000682897	0	0	0	0	0	0	3.17627e-05	0.000190576	0.000127051	0.000111169	0.000142932	9.5288e-05	0.000269983	0	3.17627e-05	3.17627e-05	7.94067e-05	0.000190576	0.000428796	0.000127051	0.000206457	0.000127051	0.000333508
k__Bacteria;p__Firmicutes;c__Clostridia;o__unidentified_Clostridia;f__unidentified_Clostridia;g__unidentified_Clostridia;s__Clostridium_leptum	0	0	0	9.5288e-05	0	0	0	0	0	0	0	0	1.58813e-05	0.000190576	0	0.000142932	3.17627e-05	6.35253e-05	0.000206457	3.17627e-05	0.000174695	6.35253e-05	0.000111169	7.94067e-05	3.17627e-05	0.000127051	3.17627e-05	0	0
k__Bacteria;p__Firmicutes;c__Clostridia;o__unidentified_Clostridia;f__unidentified_Clostridia;g__unidentified_Clostridia;s__Eubacterium_infirmum	0	0	3.17627e-05	0	0	0	0	0	0	0	0	0	0	0	0	0	0	0	0	0	0	0	0	0	0	0	0	0	0
k__Bacteria;p__Firmicutes;c__Clostridia;o__unidentified_Clostridia;f__unidentified_Clostridia;g__unidentified_Clostridia;s__Eubacterium_sp_oral_clone_CK047	0	3.17627e-05	3.17627e-05	6.35253e-05	3.17627e-05	3.17627e-05	3.17627e-05	6.35253e-05	6.35253e-05	0.000254101	9.5288e-05	0.000142932	0.000158813	0.000349389	9.5288e-05	0.000269983	0.000142932	3.17627e-05	0.000127051	9.5288e-05	7.94067e-05	0.000127051	4.7644e-05	0.000190576	7.94067e-05	0.000206457	0.000269983	9.5288e-05	0.000301745
k__Bacteria;p__Firmicutes;c__Clostridia;o__unidentified_Clostridia;f__unidentified_Clostridia;g__unidentified_Clostridia;s__gut_metagenome	0.00303333	0.00200105	0.000508203	0.000968761	0.00023822	0.00255689	0.000301745	0.000111169	0.000778185	0.00131815	0.00136579	0.000921117	0.000174695	0.000698779	0.000190576	0.00208045	3.17627e-05	3.17627e-05	3.17627e-05	0	0.0011911	0.00136579	0.00338272	0.00377976	0.000809948	0.00339861	0.000301745	0.00154049	7.94067e-05
k__Bacteria;p__Firmicutes;c__Clostridia;o__unidentified_Clostridia;f__unidentified_Clostridia;g__unidentified_Clostridia;s__human_gut_metagenome	0	0	3.17627e-05	0	0.000158813	0	4.7644e-05	1.58813e-05	0	0.00133403	0	0	0	0	1.58813e-05	3.17627e-05	0	0	0	3.17627e-05	3.17627e-05	0.00225515	0	0	0	0	0	0	0
k__Bacteria;p__Firmicutes;c__Clostridia;o__unidentified_Clostridia;f__unidentified_Clostridia;g__unidentified_Clostridia;s__metagenome	0	0	3.17627e-05	0	0	0	0	0	0	0	4.7644e-05	0	0.000142932	0	0	0	0	0	0	0	0	0	3.17627e-05	0	0.000142932	0	0	0	0
k__Bacteria;p__Firmicutes;c__Negativicutes	0.000206457	3.17627e-05	7.94067e-05	0.000111169	0.000936999	0.000825829	0.000365271	0.000492321	0.000571728	0.000730541	0.000571728	0.000492321	0.000635253	0.00123874	0.00317627	0.000762304	0.00100052	0.00198517	0.000619372	0.000254101	0.00171518	0.000857592	0.00146108	0.00071466	0.000603491	0.00188988	0.00346213	0.00134991	0.000841711
k__Bacteria;p__Firmicutes;c__Negativicutes;o__Acidaminococcales	4.7644e-05	0	0	6.35253e-05	0.000254101	0.000269983	9.5288e-05	0.000397033	0.000412915	0.00071466	0	3.17627e-05	0.000635253	0.000365271	0.000746423	0.000127051	0.000571728	0.000333508	0.000206457	0.000142932	0.00122286	0.000809948	0.000127051	0	0.000555847	0.000825829	0.00111169	0.000158813	0.000412915
k__Bacteria;p__Firmicutes;c__Negativicutes;o__Acidaminococcales;f__Acidaminococcaceae	4.7644e-05	0	0	6.35253e-05	0.000254101	0.000269983	9.5288e-05	0.000397033	0.000412915	0.00071466	0	3.17627e-05	0.000635253	0.000365271	0.000746423	0.000127051	0.000571728	0.000333508	0.000206457	0.000142932	0.00122286	0.000809948	0.000127051	0	0.000555847	0.000825829	0.00111169	0.000158813	0.000412915
k__Bacteria;p__Firmicutes;c__Negativicutes;o__Acidaminococcales;f__Acidaminococcaceae;g__Acidaminococcus	0	0	0	0	0	0	0	0	0	0	0	0	0	0	0	0	0	0	0	0	0	0	7.94067e-05	0	0	0	0	0	0
k__Bacteria;p__Firmicutes;c__Negativicutes;o__Acidaminococcales;f__Acidaminococcaceae;g__Phascolarctobacterium	4.7644e-05	0	0	3.17627e-05	0	3.17627e-05	0	0.000397033	0.000412915	0.00071466	0	3.17627e-05	0.000635253	0.000365271	0.000746423	0.000127051	0.000571728	0.000333508	0.000206457	0.000142932	0.00122286	0.000809948	4.7644e-05	0	0.000555847	0.000825829	0.00111169	0.000158813	0.000412915
k__Bacteria;p__Firmicutes;c__Negativicutes;o__Acidaminococcales;f__Acidaminococcaceae;g__Phascolarctobacterium;s__Phascolarctobacterium_faecium	4.7644e-05	0	0	0	0	3.17627e-05	0	0.000397033	0.000412915	0.00071466	0	3.17627e-05	0.000635253	0.000365271	0.000746423	0.000127051	0.000571728	0.000317627	0.000206457	0.000142932	0.00122286	0.000809948	4.7644e-05	0	0.000555847	0.000825829	0.00111169	0.000158813	0.000412915
k__Bacteria;p__Firmicutes;c__Negativicutes;o__Acidaminococcales;f__Acidaminococcaceae;g__Phascolarctobacterium;s__gut_metagenome	0	0	0	0	0	0	0	0	0	0	0	0	0	0	0	0	0	0	0	0	0	0	0	0	0	0	0	0	0
k__Bacteria;p__Firmicutes;c__Negativicutes;o__Acidaminococcales;f__Acidaminococcaceae;g__Succiniclasticum	0	0	0	3.17627e-05	0.000254101	0.00023822	9.5288e-05	0	0	0	0	0	0	0	0	0	0	0	0	0	0	0	0	0	0	0	0	0	0
k__Bacteria;p__Firmicutes;c__Negativicutes;o__unidentified_Negativicutes	0.000158813	3.17627e-05	7.94067e-05	4.7644e-05	0.000682897	0.000555847	0.000269983	9.5288e-05	0.000158813	1.58813e-05	0.000571728	0.000460559	0	0.000873473	0.00242984	0.000635253	0.000428796	0.00165166	0.000412915	0.000111169	0.000492321	4.7644e-05	0.00133403	0.00071466	4.7644e-05	0.00106405	0.00235044	0.0011911	0.000428796
k__Bacteria;p__Firmicutes;c__Negativicutes;o__unidentified_Negativicutes;f__Selenomonadaceae	9.5288e-05	3.17627e-05	7.94067e-05	4.7644e-05	0.000651135	0.000508203	0.000190576	0	0	0	4.7644e-05	0	0	0.000222339	4.7644e-05	0.000603491	0.000190576	0	0.000381152	3.17627e-05	0	0	3.17627e-05	4.7644e-05	4.7644e-05	0.000539965	0	0.00115934	0.000158813
k__Bacteria;p__Firmicutes;c__Negativicutes;o__unidentified_Negativicutes;f__Selenomonadaceae;g__Anaerovibrio	0	0	0	0	4.7644e-05	6.35253e-05	0	0	0	0	0	0	0	0	0	0	0	0	0	0	0	0	0	0	0	0	0	0	0
k__Bacteria;p__Firmicutes;c__Negativicutes;o__unidentified_Negativicutes;f__Selenomonadaceae;g__Megamonas	7.94067e-05	0	0	0	0	0	0	0	0	0	4.7644e-05	0	0	0.000222339	4.7644e-05	0.000603491	0.000190576	0	0.000381152	3.17627e-05	0	0	3.17627e-05	4.7644e-05	4.7644e-05	0.000539965	0	0.00115934	0.000158813
k__Bacteria;p__Firmicutes;c__Negativicutes;o__unidentified_Negativicutes;f__Selenomonadaceae;g__Megamonas;s__Megamonas_sp	0	0	0	0	0	0	0	0	0	0	0	0	0	0	0	0	3.17627e-05	0	0	0	0	0	0	0	0	1.58813e-05	0	0	0
k__Bacteria;p__Firmicutes;c__Negativicutes;o__unidentified_Negativicutes;f__Selenomonadaceae;g__Mitsuokella	1.58813e-05	0	0	0	0	0	0	0	0	0	0	0	0	0	0	0	0	0	0	0	0	0	0	0	0	0	0	0	0
k__Bacteria;p__Firmicutes;c__Negativicutes;o__unidentified_Negativicutes;f__Selenomonadaceae;g__Quinella	0	3.17627e-05	4.7644e-05	0	7.94067e-05	0	0	0	0	0	0	0	0	0	0	0	0	0	0	0	0	0	0	0	0	0	0	0	0
k__Bacteria;p__Firmicutes;c__Negativicutes;o__unidentified_Negativicutes;f__Selenomonadaceae;g__Selenomonas	0	0	3.17627e-05	4.7644e-05	6.35253e-05	0.000206457	6.35253e-05	0	0	0	0	0	0	0	0	0	0	0	0	0	0	0	0	0	0	0	0	0	0
k__Bacteria;p__Firmicutes;c__Negativicutes;o__unidentified_Negativicutes;f__Selenomonadaceae;g__Selenomonas;s__Selenomonas_ruminantium	0	0	3.17627e-05	0	0	9.5288e-05	0	0	0	0	0	0	0	0	0	0	0	0	0	0	0	0	0	0	0	0	0	0	0
k__Bacteria;p__Firmicutes;c__Negativicutes;o__unidentified_Negativicutes;f__Veillonellaceae	6.35253e-05	0	0	0	3.17627e-05	4.7644e-05	7.94067e-05	9.5288e-05	0.000158813	1.58813e-05	0.000524084	0.000460559	0	0.000651135	0.0023822	3.17627e-05	0.00023822	0.00165166	3.17627e-05	7.94067e-05	0.000492321	4.7644e-05	0.00130227	0.000667016	0	0.000524084	0.00235044	3.17627e-05	0.000269983
k__Bacteria;p__Firmicutes;c__Negativicutes;o__unidentified_Negativicutes;f__Veillonellaceae;g__Allisonella	0	0	0	0	0	0	0	0	3.17627e-05	0	0	9.5288e-05	0	6.35253e-05	3.17627e-05	0	0	0	0	0	0	0	0	0.000111169	0	3.17627e-05	0	0	0
k__Bacteria;p__Firmicutes;c__Negativicutes;o__unidentified_Negativicutes;f__Veillonellaceae;g__Allisonella;s__Allisonella_histaminiformans	0	0	0	0	0	0	0	0	3.17627e-05	0	0	9.5288e-05	0	3.17627e-05	3.17627e-05	0	0	0	0	0	0	0	0	0.000111169	0	0	0	0	0
k__Bacteria;p__Firmicutes;c__Negativicutes;o__unidentified_Negativicutes;f__Veillonellaceae;g__Dialister	6.35253e-05	0	0	0	3.17627e-05	4.7644e-05	7.94067e-05	9.5288e-05	6.35253e-05	1.58813e-05	0.000444677	0.000365271	0	0.000587609	0.001874	1.58813e-05	0	0.0016199	3.17627e-05	7.94067e-05	0.000397033	4.7644e-05	0.000984643	0.000555847	0	0.000460559	0.0019534	3.17627e-05	3.17627e-05
k__Bacteria;p__Firmicutes;c__Negativicutes;o__unidentified_Negativicutes;f__Veillonellaceae;g__Dialister;s__Bacteroides_xylanisolvens	0	0	0	0	0	0	0	0	0	0	0	0	0	0	0	0	0	0	0	0	0	0	0	0	0	0	0	0	0
k__Bacteria;p__Firmicutes;c__Negativicutes;o__unidentified_Negativicutes;f__Veillonellaceae;g__Dialister;s__Dialister_sp_oral_clone_FY011	0	0	0	0	0	0	0	0	0	0	0	0	0	0	3.17627e-05	0	0	0	0	0	0	0	0	0	0	0	3.17627e-05	0	0
k__Bacteria;p__Firmicutes;c__Negativicutes;o__unidentified_Negativicutes;f__Veillonellaceae;g__Dialister;s__Dialister_succinatiphilus	6.35253e-05	0	0	0	0	0	0	0	0	0	0	0	0	0	0	0	0	0	0	0	0	0	0	0	0	0	0	0	0
k__Bacteria;p__Firmicutes;c__Negativicutes;o__unidentified_Negativicutes;f__Veillonellaceae;g__Dialister;s__gut_metagenome	0	0	0	0	3.17627e-05	0	7.94067e-05	9.5288e-05	0	0	0	0	0	0.000555847	0	0	0	0	3.17627e-05	7.94067e-05	0	0	0	0	0	0.000428796	0	0	0
k__Bacteria;p__Firmicutes;c__Negativicutes;o__unidentified_Negativicutes;f__Veillonellaceae;g__Megasphaera	0	0	0	0	0	0	0	0	3.17627e-05	0	7.94067e-05	0	0	0	0.000301745	1.58813e-05	0.00023822	0	0	0	4.7644e-05	0	0.000317627	0	0	0	0.000301745	0	0.00023822
k__Bacteria;p__Firmicutes;c__Negativicutes;o__unidentified_Negativicutes;f__Veillonellaceae;g__Megasphaera;s__Megasphaera_elsdenii	0	0	0	0	0	0	0	0	0	0	3.17627e-05	0	0	0	0	0	9.5288e-05	0	0	0	0	0	0	0	0	0	0	0	6.35253e-05
k__Bacteria;p__Firmicutes;c__Negativicutes;o__unidentified_Negativicutes;f__Veillonellaceae;g__Veillonella	0	0	0	0	0	0	0	0	3.17627e-05	0	0	0	0	0	0.000174695	0	0	3.17627e-05	0	0	4.7644e-05	0	0	0	0	3.17627e-05	9.5288e-05	0	0
k__Bacteria;p__Fusobacteriota	4.7644e-05	0	0	0	0	0.000301745	3.17627e-05	0	0	0	0	0	0	0	0	0	0	0	0	0	0	0	0	0	0	0	0	0	0
k__Bacteria;p__Fusobacteriota;c__Fusobacteriia	4.7644e-05	0	0	0	0	0.000301745	3.17627e-05	0	0	0	0	0	0	0	0	0	0	0	0	0	0	0	0	0	0	0	0	0	0
k__Bacteria;p__Fusobacteriota;c__Fusobacteriia;o__Fusobacteriales	4.7644e-05	0	0	0	0	0.000301745	3.17627e-05	0	0	0	0	0	0	0	0	0	0	0	0	0	0	0	0	0	0	0	0	0	0
k__Bacteria;p__Fusobacteriota;c__Fusobacteriia;o__Fusobacteriales;f__Fusobacteriaceae	4.7644e-05	0	0	0	0	0.000301745	3.17627e-05	0	0	0	0	0	0	0	0	0	0	0	0	0	0	0	0	0	0	0	0	0	0
k__Bacteria;p__Fusobacteriota;c__Fusobacteriia;o__Fusobacteriales;f__Fusobacteriaceae;g__Fusobacterium	4.7644e-05	0	0	0	0	0	3.17627e-05	0	0	0	0	0	0	0	0	0	0	0	0	0	0	0	0	0	0	0	0	0	0
k__Bacteria;p__Fusobacteriota;c__Fusobacteriia;o__Fusobacteriales;f__Fusobacteriaceae;g__Fusobacterium;s__Fusobacterium_mortiferum	4.7644e-05	0	0	0	0	0	3.17627e-05	0	0	0	0	0	0	0	0	0	0	0	0	0	0	0	0	0	0	0	0	0	0
k__Bacteria;p__Fusobacteriota;c__Fusobacteriia;o__Fusobacteriales;f__Fusobacteriaceae;g__Psychrilyobacter	0	0	0	0	0	0.000301745	0	0	0	0	0	0	0	0	0	0	0	0	0	0	0	0	0	0	0	0	0	0	0
k__Bacteria;p__Gemmatimonadetes	0	0	0	0	0	0	0	0.00023822	0	0	0	0	0	0	0	0	0	0	0	0.000667016	0	0	0	0	0	0	0	0	0
k__Bacteria;p__Gemmatimonadetes;c__unidentified_Gemmatimonadetes	0	0	0	0	0	0	0	0.00023822	0	0	0	0	0	0	0	0	0	0	0	0.000667016	0	0	0	0	0	0	0	0	0
k__Bacteria;p__Gemmatimonadetes;c__unidentified_Gemmatimonadetes;o__Gemmatimonadales	0	0	0	0	0	0	0	0.00023822	0	0	0	0	0	0	0	0	0	0	0	0.000667016	0	0	0	0	0	0	0	0	0
k__Bacteria;p__Gemmatimonadetes;c__unidentified_Gemmatimonadetes;o__Gemmatimonadales;f__Gemmatimonadaceae	0	0	0	0	0	0	0	0.00023822	0	0	0	0	0	0	0	0	0	0	0	0.000667016	0	0	0	0	0	0	0	0	0
k__Bacteria;p__Gemmatimonadetes;c__unidentified_Gemmatimonadetes;o__Gemmatimonadales;f__Gemmatimonadaceae;g__Gemmatimonas	0	0	0	0	0	0	0	0	0	0	0	0	0	0	0	0	0	0	0	6.35253e-05	0	0	0	0	0	0	0	0	0
k__Bacteria;p__Gemmatimonadetes;c__unidentified_Gemmatimonadetes;o__Gemmatimonadales;f__Gemmatimonadaceae;g__unidentified_Gemmatimonadaceae	0	0	0	0	0	0	0	4.7644e-05	0	0	0	0	0	0	0	0	0	0	0	3.17627e-05	0	0	0	0	0	0	0	0	0
k__Bacteria;p__Gemmatimonadetes;c__unidentified_Gemmatimonadetes;o__Gemmatimonadales;f__Gemmatimonadaceae;g__unidentified_Gemmatimonadaceae;s__metagenome	0	0	0	0	0	0	0	4.7644e-05	0	0	0	0	0	0	0	0	0	0	0	3.17627e-05	0	0	0	0	0	0	0	0	0
k__Bacteria;p__Gemmatimonadota	0	0	4.7644e-05	0	0	0	0	0	0	0	0	0	0	0	0	0	0	0	0	9.5288e-05	0	0	0	0	0	0	0	0	0
k__Bacteria;p__Gemmatimonadota;c__Longimicrobia	0	0	4.7644e-05	0	0	0	0	0	0	0	0	0	0	0	0	0	0	0	0	6.35253e-05	0	0	0	0	0	0	0	0	0
k__Bacteria;p__Gemmatimonadota;c__Longimicrobia;o__Longimicrobiales	0	0	4.7644e-05	0	0	0	0	0	0	0	0	0	0	0	0	0	0	0	0	6.35253e-05	0	0	0	0	0	0	0	0	0
k__Bacteria;p__Gemmatimonadota;c__Longimicrobia;o__Longimicrobiales;f__Longimicrobiaceae	0	0	4.7644e-05	0	0	0	0	0	0	0	0	0	0	0	0	0	0	0	0	6.35253e-05	0	0	0	0	0	0	0	0	0
k__Bacteria;p__Gemmatimonadota;c__Longimicrobia;o__Longimicrobiales;f__Longimicrobiaceae;g__Longimicrobium	0	0	0	0	0	0	0	0	0	0	0	0	0	0	0	0	0	0	0	3.17627e-05	0	0	0	0	0	0	0	0	0
k__Bacteria;p__Gemmatimonadota;c__unidentified_Gemmatimonadota	0	0	0	0	0	0	0	0	0	0	0	0	0	0	0	0	0	0	0	3.17627e-05	0	0	0	0	0	0	0	0	0
k__Bacteria;p__Gemmatimonadota;c__unidentified_Gemmatimonadota;o__unidentified_Gemmatimonadota	0	0	0	0	0	0	0	0	0	0	0	0	0	0	0	0	0	0	0	3.17627e-05	0	0	0	0	0	0	0	0	0
k__Bacteria;p__Gemmatimonadota;c__unidentified_Gemmatimonadota;o__unidentified_Gemmatimonadota;f__unidentified_Gemmatimonadota	0	0	0	0	0	0	0	0	0	0	0	0	0	0	0	0	0	0	0	3.17627e-05	0	0	0	0	0	0	0	0	0
k__Bacteria;p__Gemmatimonadota;c__unidentified_Gemmatimonadota;o__unidentified_Gemmatimonadota;f__unidentified_Gemmatimonadota;g__unidentified_Gemmatimonadota	0	0	0	0	0	0	0	0	0	0	0	0	0	0	0	0	0	0	0	3.17627e-05	0	0	0	0	0	0	0	0	0
k__Bacteria;p__Gemmatimonadota;c__unidentified_Gemmatimonadota;o__unidentified_Gemmatimonadota;f__unidentified_Gemmatimonadota;g__unidentified_Gemmatimonadota;s__metagenome	0	0	0	0	0	0	0	0	0	0	0	0	0	0	0	0	0	0	0	3.17627e-05	0	0	0	0	0	0	0	0	0
k__Bacteria;p__Gracilibacteria	0	0	0	0	4.7644e-05	0	4.7644e-05	0	0	0	0	0	0	0	0	0	0	0	0	0	0	0	0	0	0	0	0	0	0
k__Bacteria;p__Gracilibacteria;c__unidentified_Gracilibacteria	0	0	0	0	4.7644e-05	0	4.7644e-05	0	0	0	0	0	0	0	0	0	0	0	0	0	0	0	0	0	0	0	0	0	0
k__Bacteria;p__Gracilibacteria;c__unidentified_Gracilibacteria;o__unidentified_Gracilibacteria	0	0	0	0	4.7644e-05	0	4.7644e-05	0	0	0	0	0	0	0	0	0	0	0	0	0	0	0	0	0	0	0	0	0	0
k__Bacteria;p__Gracilibacteria;c__unidentified_Gracilibacteria;o__unidentified_Gracilibacteria;f__unidentified_Gracilibacteria	0	0	0	0	4.7644e-05	0	4.7644e-05	0	0	0	0	0	0	0	0	0	0	0	0	0	0	0	0	0	0	0	0	0	0
k__Bacteria;p__Gracilibacteria;c__unidentified_Gracilibacteria;o__unidentified_Gracilibacteria;f__unidentified_Gracilibacteria;g__unidentified_Gracilibacteria	0	0	0	0	4.7644e-05	0	4.7644e-05	0	0	0	0	0	0	0	0	0	0	0	0	0	0	0	0	0	0	0	0	0	0
k__Bacteria;p__Gracilibacteria;c__unidentified_Gracilibacteria;o__unidentified_Gracilibacteria;f__unidentified_Gracilibacteria;g__unidentified_Gracilibacteria;s__SR1_bacterium_human_oral_taxon_HOT_345	0	0	0	0	4.7644e-05	0	4.7644e-05	0	0	0	0	0	0	0	0	0	0	0	0	0	0	0	0	0	0	0	0	0	0
k__Bacteria;p__Kapabacteria	0	0	0	0	0	0	0	0	1.58813e-05	0	0	0	0	0	0	0	0	0	0	0	0	0	0	0	0	0	0	0	0
k__Bacteria;p__Kapabacteria;c__unidentified_Kapabacteria	0	0	0	0	0	0	0	0	1.58813e-05	0	0	0	0	0	0	0	0	0	0	0	0	0	0	0	0	0	0	0	0
k__Bacteria;p__Kapabacteria;c__unidentified_Kapabacteria;o__unidentified_Kapabacteria	0	0	0	0	0	0	0	0	1.58813e-05	0	0	0	0	0	0	0	0	0	0	0	0	0	0	0	0	0	0	0	0
k__Bacteria;p__Kapabacteria;c__unidentified_Kapabacteria;o__unidentified_Kapabacteria;f__unidentified_Kapabacteria	0	0	0	0	0	0	0	0	1.58813e-05	0	0	0	0	0	0	0	0	0	0	0	0	0	0	0	0	0	0	0	0
k__Bacteria;p__Kapabacteria;c__unidentified_Kapabacteria;o__unidentified_Kapabacteria;f__unidentified_Kapabacteria;g__unidentified_Kapabacteria	0	0	0	0	0	0	0	0	1.58813e-05	0	0	0	0	0	0	0	0	0	0	0	0	0	0	0	0	0	0	0	0
k__Bacteria;p__Kapabacteria;c__unidentified_Kapabacteria;o__unidentified_Kapabacteria;f__unidentified_Kapabacteria;g__unidentified_Kapabacteria;s__Chlorobi_bacterium_OLB6	0	0	0	0	0	0	0	0	1.58813e-05	0	0	0	0	0	0	0	0	0	0	0	0	0	0	0	0	0	0	0	0
k__Bacteria;p__Methylomirabilota	0	0	0	0	0	0	0	3.17627e-05	0	0	0	0	0	0	0	0	0	0	0	4.7644e-05	0	0	0	0	0	0	0	0	0
k__Bacteria;p__Methylomirabilota;c__unidentified_Methylomirabilota	0	0	0	0	0	0	0	0	0	0	0	0	0	0	0	0	0	0	0	4.7644e-05	0	0	0	0	0	0	0	0	0
k__Bacteria;p__Methylomirabilota;c__unidentified_Methylomirabilota;o__unidentified_Methylomirabilota	0	0	0	0	0	0	0	0	0	0	0	0	0	0	0	0	0	0	0	4.7644e-05	0	0	0	0	0	0	0	0	0
k__Bacteria;p__Methylomirabilota;c__unidentified_Methylomirabilota;o__unidentified_Methylomirabilota;f__unidentified_Methylomirabilota	0	0	0	0	0	0	0	0	0	0	0	0	0	0	0	0	0	0	0	4.7644e-05	0	0	0	0	0	0	0	0	0
k__Bacteria;p__Methylomirabilota;c__unidentified_Methylomirabilota;o__unidentified_Methylomirabilota;f__unidentified_Methylomirabilota;g__unidentified_Methylomirabilota	0	0	0	0	0	0	0	0	0	0	0	0	0	0	0	0	0	0	0	4.7644e-05	0	0	0	0	0	0	0	0	0
k__Bacteria;p__Methylomirabilota;c__unidentified_Methylomirabilota;o__unidentified_Methylomirabilota;f__unidentified_Methylomirabilota;g__unidentified_Methylomirabilota;s__candidate_division_NC10_bacterium_RIFCSPLOWO2_02_FULL_66_22	0	0	0	0	0	0	0	0	0	0	0	0	0	0	0	0	0	0	0	4.7644e-05	0	0	0	0	0	0	0	0	0
k__Bacteria;p__Myxococcota	0	0	0	0	0	0	0	0.000333508	3.17627e-05	0	0	0	0	0	0	0	0	0	0	0.000524084	0	0	0	0	0	0	0	0	0
k__Bacteria;p__Myxococcota;c__Myxococcia	0	0	0	0	0	0	0	9.5288e-05	0	0	0	0	0	0	0	0	0	0	0	4.7644e-05	0	0	0	0	0	0	0	0	0
k__Bacteria;p__Myxococcota;c__Myxococcia;o__Myxococcales	0	0	0	0	0	0	0	9.5288e-05	0	0	0	0	0	0	0	0	0	0	0	4.7644e-05	0	0	0	0	0	0	0	0	0
k__Bacteria;p__Myxococcota;c__Myxococcia;o__Myxococcales;f__Anaeromyxobacteraceae	0	0	0	0	0	0	0	0	0	0	0	0	0	0	0	0	0	0	0	1.58813e-05	0	0	0	0	0	0	0	0	0
k__Bacteria;p__Myxococcota;c__Myxococcia;o__Myxococcales;f__Anaeromyxobacteraceae;g__Anaeromyxobacter	0	0	0	0	0	0	0	0	0	0	0	0	0	0	0	0	0	0	0	1.58813e-05	0	0	0	0	0	0	0	0	0
k__Bacteria;p__Myxococcota;c__Myxococcia;o__Myxococcales;f__Myxococcaceae	0	0	0	0	0	0	0	9.5288e-05	0	0	0	0	0	0	0	0	0	0	0	3.17627e-05	0	0	0	0	0	0	0	0	0
k__Bacteria;p__Myxococcota;c__Myxococcia;o__Myxococcales;f__Myxococcaceae;g__unidentified_Myxococcaceae	0	0	0	0	0	0	0	1.58813e-05	0	0	0	0	0	0	0	0	0	0	0	0	0	0	0	0	0	0	0	0	0
k__Bacteria;p__Myxococcota;c__Myxococcia;o__Myxococcales;f__Myxococcaceae;g__unidentified_Myxococcaceae;s__metagenome	0	0	0	0	0	0	0	1.58813e-05	0	0	0	0	0	0	0	0	0	0	0	0	0	0	0	0	0	0	0	0	0
k__Bacteria;p__Myxococcota;c__unidentified_Myxococcota	0	0	0	0	0	0	0	0.000142932	0	0	0	0	0	0	0	0	0	0	0	0.000381152	0	0	0	0	0	0	0	0	0
k__Bacteria;p__Myxococcota;c__unidentified_Myxococcota;o__unidentified_Myxococcota	0	0	0	0	0	0	0	0.000142932	0	0	0	0	0	0	0	0	0	0	0	0.000381152	0	0	0	0	0	0	0	0	0
k__Bacteria;p__Myxococcota;c__unidentified_Myxococcota;o__unidentified_Myxococcota;f__Haliangiaceae	0	0	0	0	0	0	0	9.5288e-05	0	0	0	0	0	0	0	0	0	0	0	0.000142932	0	0	0	0	0	0	0	0	0
k__Bacteria;p__Myxococcota;c__unidentified_Myxococcota;o__unidentified_Myxococcota;f__Haliangiaceae;g__Haliangium	0	0	0	0	0	0	0	9.5288e-05	0	0	0	0	0	0	0	0	0	0	0	0.000142932	0	0	0	0	0	0	0	0	0
k__Bacteria;p__Myxococcota;c__unidentified_Myxococcota;o__unidentified_Myxococcota;f__Haliangiaceae;g__Haliangium;s__Kofleria_flava	0	0	0	0	0	0	0	6.35253e-05	0	0	0	0	0	0	0	0	0	0	0	0	0	0	0	0	0	0	0	0	0
k__Bacteria;p__Myxococcota;c__unidentified_Myxococcota;o__unidentified_Myxococcota;f__Phaselicystidaceae	0	0	0	0	0	0	0	0	0	0	0	0	0	0	0	0	0	0	0	3.17627e-05	0	0	0	0	0	0	0	0	0
k__Bacteria;p__Myxococcota;c__unidentified_Myxococcota;o__unidentified_Myxococcota;f__Phaselicystidaceae;g__Phaselicystis	0	0	0	0	0	0	0	0	0	0	0	0	0	0	0	0	0	0	0	3.17627e-05	0	0	0	0	0	0	0	0	0
k__Bacteria;p__Myxococcota;c__unidentified_Myxococcota;o__unidentified_Myxococcota;f__Polyangiaceae	0	0	0	0	0	0	0	1.58813e-05	0	0	0	0	0	0	0	0	0	0	0	9.5288e-05	0	0	0	0	0	0	0	0	0
k__Bacteria;p__Myxococcota;c__unidentified_Myxococcota;o__unidentified_Myxococcota;f__Polyangiaceae;g__Pajaroellobacter	0	0	0	0	0	0	0	0	0	0	0	0	0	0	0	0	0	0	0	6.35253e-05	0	0	0	0	0	0	0	0	0
k__Bacteria;p__Myxococcota;c__unidentified_Myxococcota;o__unidentified_Myxococcota;f__Polyangiaceae;g__Pajaroellobacter;s__metagenome	0	0	0	0	0	0	0	0	0	0	0	0	0	0	0	0	0	0	0	3.17627e-05	0	0	0	0	0	0	0	0	0
k__Bacteria;p__Myxococcota;c__unidentified_Myxococcota;o__unidentified_Myxococcota;f__Sandaracinaceae	0	0	0	0	0	0	0	1.58813e-05	0	0	0	0	0	0	0	0	0	0	0	0.000111169	0	0	0	0	0	0	0	0	0
k__Bacteria;p__Myxococcota;c__unidentified_Myxococcota;o__unidentified_Myxococcota;f__Sandaracinaceae;g__unidentified_Sandaracinaceae	0	0	0	0	0	0	0	1.58813e-05	0	0	0	0	0	0	0	0	0	0	0	0	0	0	0	0	0	0	0	0	0
k__Bacteria;p__Myxococcota;c__unidentified_Myxococcota;o__unidentified_Myxococcota;f__Sandaracinaceae;g__unidentified_Sandaracinaceae;s__metagenome	0	0	0	0	0	0	0	1.58813e-05	0	0	0	0	0	0	0	0	0	0	0	0	0	0	0	0	0	0	0	0	0
k__Bacteria;p__Myxococcota;c__unidentified_Myxococcota;o__unidentified_Myxococcota;f__unidentified_Myxococcota	0	0	0	0	0	0	0	1.58813e-05	0	0	0	0	0	0	0	0	0	0	0	0	0	0	0	0	0	0	0	0	0
k__Bacteria;p__Myxococcota;c__unidentified_Myxococcota;o__unidentified_Myxococcota;f__unidentified_Myxococcota;g__unidentified_Myxococcota	0	0	0	0	0	0	0	1.58813e-05	0	0	0	0	0	0	0	0	0	0	0	0	0	0	0	0	0	0	0	0	0
k__Bacteria;p__Myxococcota;c__unidentified_Myxococcota;o__unidentified_Myxococcota;f__unidentified_Myxococcota;g__unidentified_Myxococcota;s__metagenome	0	0	0	0	0	0	0	1.58813e-05	0	0	0	0	0	0	0	0	0	0	0	0	0	0	0	0	0	0	0	0	0
k__Bacteria;p__Nitrospirota	0	0	0	0	0	0	0	7.94067e-05	0	0	0	0	0	0	0	0	0	0	0	6.35253e-05	0	0	0	0	0	0	0	0	0
k__Bacteria;p__Nitrospirota;c__Nitrospira	0	0	0	0	0	0	0	7.94067e-05	0	0	0	0	0	0	0	0	0	0	0	6.35253e-05	0	0	0	0	0	0	0	0	0
k__Bacteria;p__Nitrospirota;c__Nitrospira;o__Nitrospirales	0	0	0	0	0	0	0	7.94067e-05	0	0	0	0	0	0	0	0	0	0	0	6.35253e-05	0	0	0	0	0	0	0	0	0
k__Bacteria;p__Nitrospirota;c__Nitrospira;o__Nitrospirales;f__Nitrospiraceae	0	0	0	0	0	0	0	7.94067e-05	0	0	0	0	0	0	0	0	0	0	0	6.35253e-05	0	0	0	0	0	0	0	0	0
k__Bacteria;p__Parcubacteria	0	0	0	0	0	0	0	0	0	0	0	0	0	0	0	0	0	0	0	0	0	0	0	0	0	0	0	0	0
k__Bacteria;p__Planctomycetes	0	0	0	0	0	0	0	0	0	0	0	0	0	0	0	0	0	0	0	0	0	0	0	0	0	0	0	0	0
k__Bacteria;p__Proteobacteria	0.0141662	0.0073213	0.0252354	0.00628901	0.0051932	0.0110058	0.00603491	0.021281	0.00349389	0.00152461	0.00209634	0.00366859	0.00228691	0.00517732	0.00379564	0.0021281	0.00330332	0.00989407	0.00131815	0.0225674	0.015119	0.00320803	0.0052726	0.00458971	0.00328744	0.00282688	0.0049391	0.00678133	0.00428796
k__Bacteria;p__Proteobacteria;c__Alphaproteobacteria	0.000428796	0.000190576	0.000428796	0.000222339	3.17627e-05	0.000444677	0.000809948	0.00239808	0.000301745	0.000174695	0.000158813	9.5288e-05	0.000158813	0.000142932	0.000174695	7.94067e-05	1.58813e-05	0.000698779	3.17627e-05	0.00392269	0.00107993	0.000142932	0.000158813	0.000206457	4.7644e-05	0.000412915	0.00023822	0.000619372	0.000682897
k__Bacteria;p__Proteobacteria;c__Alphaproteobacteria;o__Caulobacterales	0	0	0	0	0	0	0	0.000317627	0	0	0	0	0	0	0	0	0	0	0	0.00071466	6.35253e-05	0	0	0	0	0	0	0	3.17627e-05
k__Bacteria;p__Proteobacteria;c__Alphaproteobacteria;o__Caulobacterales;f__Caulobacteraceae	0	0	0	0	0	0	0	0.00023822	0	0	0	0	0	0	0	0	0	0	0	0.000603491	6.35253e-05	0	0	0	0	0	0	0	3.17627e-05
k__Bacteria;p__Proteobacteria;c__Alphaproteobacteria;o__Caulobacterales;f__Caulobacteraceae;g__Asticcacaulis	0	0	0	0	0	0	0	0	0	0	0	0	0	0	0	0	0	0	0	3.17627e-05	0	0	0	0	0	0	0	0	0
k__Bacteria;p__Proteobacteria;c__Alphaproteobacteria;o__Caulobacterales;f__Caulobacteraceae;g__Brevundimonas	0	0	0	0	0	0	0	0.000206457	0	0	0	0	0	0	0	0	0	0	0	0.000524084	6.35253e-05	0	0	0	0	0	0	0	3.17627e-05
k__Bacteria;p__Proteobacteria;c__Alphaproteobacteria;o__Caulobacterales;f__Caulobacteraceae;g__Brevundimonas;s__Brevundimonas_diminuta	0	0	0	0	0	0	0	0	0	0	0	0	0	0	0	0	0	0	0	0.000317627	0	0	0	0	0	0	0	0	3.17627e-05
k__Bacteria;p__Proteobacteria;c__Alphaproteobacteria;o__Caulobacterales;f__Caulobacteraceae;g__Brevundimonas;s__Brevundimonas_intermedia	0	0	0	0	0	0	0	4.7644e-05	0	0	0	0	0	0	0	0	0	0	0	0.000206457	6.35253e-05	0	0	0	0	0	0	0	0
k__Bacteria;p__Proteobacteria;c__Alphaproteobacteria;o__Caulobacterales;f__Caulobacteraceae;g__Caulobacter	0	0	0	0	0	0	0	0	0	0	0	0	0	0	0	0	0	0	0	4.7644e-05	0	0	0	0	0	0	0	0	0
k__Bacteria;p__Proteobacteria;c__Alphaproteobacteria;o__Caulobacterales;f__Caulobacteraceae;g__Caulobacter;s__Caulobacter_sp	0	0	0	0	0	0	0	0	0	0	0	0	0	0	0	0	0	0	0	0	0	0	0	0	0	0	0	0	0
k__Bacteria;p__Proteobacteria;c__Alphaproteobacteria;o__Caulobacterales;f__Hyphomonadaceae	0	0	0	0	0	0	0	7.94067e-05	0	0	0	0	0	0	0	0	0	0	0	0.000111169	0	0	0	0	0	0	0	0	0
k__Bacteria;p__Proteobacteria;c__Alphaproteobacteria;o__Caulobacterales;f__Hyphomonadaceae;g__Hirschia	0	0	0	0	0	0	0	0	0	0	0	0	0	0	0	0	0	0	0	3.17627e-05	0	0	0	0	0	0	0	0	0
k__Bacteria;p__Proteobacteria;c__Alphaproteobacteria;o__Caulobacterales;f__Hyphomonadaceae;g__Hirschia;s__metagenome	0	0	0	0	0	0	0	0	0	0	0	0	0	0	0	0	0	0	0	3.17627e-05	0	0	0	0	0	0	0	0	0
k__Bacteria;p__Proteobacteria;c__Alphaproteobacteria;o__Caulobacterales;f__Hyphomonadaceae;g__unidentified_Hyphomonadaceae	0	0	0	0	0	0	0	7.94067e-05	0	0	0	0	0	0	0	0	0	0	0	7.94067e-05	0	0	0	0	0	0	0	0	0
k__Bacteria;p__Proteobacteria;c__Alphaproteobacteria;o__Caulobacterales;f__Hyphomonadaceae;g__unidentified_Hyphomonadaceae;s__metagenome	0	0	0	0	0	0	0	7.94067e-05	0	0	0	0	0	0	0	0	0	0	0	7.94067e-05	0	0	0	0	0	0	0	0	0
k__Bacteria;p__Proteobacteria;c__Alphaproteobacteria;o__Rhizobiales	0	1.58813e-05	6.35253e-05	0	0	0	0	0.00131815	0	0	0	0	0	0	0	0	0	0	0	0.0016199	0.000428796	0	0	0	0	0	0	0	0
k__Bacteria;p__Proteobacteria;c__Alphaproteobacteria;o__Rhizobiales;f__Beijerinckiaceae	0	0	0	0	0	0	0	0.000349389	0	0	0	0	0	0	0	0	0	0	0	0.000492321	0.000127051	0	0	0	0	0	0	0	0
k__Bacteria;p__Proteobacteria;c__Alphaproteobacteria;o__Rhizobiales;f__Beijerinckiaceae;g__Bosea	0	0	0	0	0	0	0	3.17627e-05	0	0	0	0	0	0	0	0	0	0	0	6.35253e-05	0	0	0	0	0	0	0	0	0
k__Bacteria;p__Proteobacteria;c__Alphaproteobacteria;o__Rhizobiales;f__Beijerinckiaceae;g__Microvirga	0	0	0	0	0	0	0	0.000142932	0	0	0	0	0	0	0	0	0	0	0	0.000142932	0	0	0	0	0	0	0	0	0
k__Bacteria;p__Proteobacteria;c__Alphaproteobacteria;o__Rhizobiales;f__Beijerinckiaceae;g__Psychroglaciecola	0	0	0	0	0	0	0	7.94067e-05	0	0	0	0	0	0	0	0	0	0	0	0.000142932	0	0	0	0	0	0	0	0	0
k__Bacteria;p__Proteobacteria;c__Alphaproteobacteria;o__Rhizobiales;f__Beijerinckiaceae;g__Psychroglaciecola;s__metagenome	0	0	0	0	0	0	0	1.58813e-05	0	0	0	0	0	0	0	0	0	0	0	0	0	0	0	0	0	0	0	0	0
k__Bacteria;p__Proteobacteria;c__Alphaproteobacteria;o__Rhizobiales;f__Devosiaceae	0	0	0	0	0	0	0	0.000111169	0	0	0	0	0	0	0	0	0	0	0	3.17627e-05	0.000111169	0	0	0	0	0	0	0	0
k__Bacteria;p__Proteobacteria;c__Alphaproteobacteria;o__Rhizobiales;f__Devosiaceae;g__Devosia	0	0	0	0	0	0	0	7.94067e-05	0	0	0	0	0	0	0	0	0	0	0	3.17627e-05	0.000111169	0	0	0	0	0	0	0	0
k__Bacteria;p__Proteobacteria;c__Alphaproteobacteria;o__Rhizobiales;f__Devosiaceae;g__Devosia;s__metagenome	0	0	0	0	0	0	0	7.94067e-05	0	0	0	0	0	0	0	0	0	0	0	3.17627e-05	0	0	0	0	0	0	0	0	0
k__Bacteria;p__Proteobacteria;c__Alphaproteobacteria;o__Rhizobiales;f__Hyphomicrobiaceae	0	0	0	0	0	0	0	0.000142932	0	0	0	0	0	0	0	0	0	0	0	3.17627e-05	0	0	0	0	0	0	0	0	0
k__Bacteria;p__Proteobacteria;c__Alphaproteobacteria;o__Rhizobiales;f__Hyphomicrobiaceae;g__Hyphomicrobium	0	0	0	0	0	0	0	6.35253e-05	0	0	0	0	0	0	0	0	0	0	0	0	0	0	0	0	0	0	0	0	0
k__Bacteria;p__Proteobacteria;c__Alphaproteobacteria;o__Rhizobiales;f__Hyphomicrobiaceae;g__Hyphomicrobium;s__metagenome	0	0	0	0	0	0	0	3.17627e-05	0	0	0	0	0	0	0	0	0	0	0	0	0	0	0	0	0	0	0	0	0
k__Bacteria;p__Proteobacteria;c__Alphaproteobacteria;o__Rhizobiales;f__Hyphomicrobiaceae;g__Pedomicrobium	0	0	0	0	0	0	0	7.94067e-05	0	0	0	0	0	0	0	0	0	0	0	0	0	0	0	0	0	0	0	0	0
k__Bacteria;p__Proteobacteria;c__Alphaproteobacteria;o__Rhizobiales;f__Rhizobiaceae	0	0	6.35253e-05	0	0	0	0	4.7644e-05	0	0	0	0	0	0	0	0	0	0	0	0.000222339	0.000190576	0	0	0	0	0	0	0	0
k__Bacteria;p__Proteobacteria;c__Alphaproteobacteria;o__Rhizobiales;f__Rhizobiaceae;g__Aminobacter	0	0	0	0	0	0	0	0	0	0	0	0	0	0	0	0	0	0	0	3.17627e-05	0	0	0	0	0	0	0	0	0
k__Bacteria;p__Proteobacteria;c__Alphaproteobacteria;o__Rhizobiales;f__Rhizobiaceae;g__Aureimonas	0	0	0	0	0	0	0	0	0	0	0	0	0	0	0	0	0	0	0	0	0	0	0	0	0	0	0	0	0
k__Bacteria;p__Proteobacteria;c__Alphaproteobacteria;o__Rhizobiales;f__Rhizobiaceae;g__Mesorhizobium	0	0	0	0	0	0	0	0	0	0	0	0	0	0	0	0	0	0	0	4.7644e-05	0	0	0	0	0	0	0	0	0
k__Bacteria;p__Proteobacteria;c__Alphaproteobacteria;o__Rhizobiales;f__Rhizobiaceae;g__Mesorhizobium;s__Mesorhizobium_plurifarium	0	0	0	0	0	0	0	0	0	0	0	0	0	0	0	0	0	0	0	4.7644e-05	0	0	0	0	0	0	0	0	0
k__Bacteria;p__Proteobacteria;c__Alphaproteobacteria;o__Rhizobiales;f__Rhizobiaceae;g__Shinella	0	0	0	0	0	0	0	1.58813e-05	0	0	0	0	0	0	0	0	0	0	0	0	0	0	0	0	0	0	0	0	0
k__Bacteria;p__Proteobacteria;c__Alphaproteobacteria;o__Rhizobiales;f__Rhizobiaceae;g__unidentified_Rhizobiaceae	0	0	0	0	0	0	0	0	0	0	0	0	0	0	0	0	0	0	0	0	0	0	0	0	0	0	0	0	0
k__Bacteria;p__Proteobacteria;c__Alphaproteobacteria;o__Rhizobiales;f__Rhizobiaceae;g__unidentified_Rhizobiaceae;s__Agrobacterium_radiobacter	0	0	0	0	0	0	0	0	0	0	0	0	0	0	0	0	0	0	0	0	0	0	0	0	0	0	0	0	0
k__Bacteria;p__Proteobacteria;c__Alphaproteobacteria;o__Rhizobiales;f__Xanthobacteraceae	0	1.58813e-05	0	0	0	0	0	0.000333508	0	0	0	0	0	0	0	0	0	0	0	0.000397033	0	0	0	0	0	0	0	0	0
k__Bacteria;p__Proteobacteria;c__Alphaproteobacteria;o__Rhizobiales;f__Xanthobacteraceae;g__Bradyrhizobium	0	0	0	0	0	0	0	9.5288e-05	0	0	0	0	0	0	0	0	0	0	0	0.000111169	0	0	0	0	0	0	0	0	0
k__Bacteria;p__Proteobacteria;c__Alphaproteobacteria;o__Rhizobiales;f__Xanthobacteraceae;g__Pseudolabrys	0	1.58813e-05	0	0	0	0	0	0	0	0	0	0	0	0	0	0	0	0	0	0	0	0	0	0	0	0	0	0	0
k__Bacteria;p__Proteobacteria;c__Alphaproteobacteria;o__Rhizobiales;f__Xanthobacteraceae;g__Pseudorhodoplanes	0	0	0	0	0	0	0	0	0	0	0	0	0	0	0	0	0	0	0	3.17627e-05	0	0	0	0	0	0	0	0	0
k__Bacteria;p__Proteobacteria;c__Alphaproteobacteria;o__Rhizobiales;f__Xanthobacteraceae;g__Rhodoplanes	0	0	0	0	0	0	0	3.17627e-05	0	0	0	0	0	0	0	0	0	0	0	9.5288e-05	0	0	0	0	0	0	0	0	0
k__Bacteria;p__Proteobacteria;c__Alphaproteobacteria;o__Rhizobiales;f__unidentified_Rhizobiales	0	0	0	0	0	0	0	0.000174695	0	0	0	0	0	0	0	0	0	0	0	0.000174695	0	0	0	0	0	0	0	0	0
k__Bacteria;p__Proteobacteria;c__Alphaproteobacteria;o__Rhizobiales;f__unidentified_Rhizobiales;g__Bauldia	0	0	0	0	0	0	0	0	0	0	0	0	0	0	0	0	0	0	0	3.17627e-05	0	0	0	0	0	0	0	0	0
k__Bacteria;p__Proteobacteria;c__Alphaproteobacteria;o__Rhizobiales;f__unidentified_Rhizobiales;g__Labrys	0	0	0	0	0	0	0	6.35253e-05	0	0	0	0	0	0	0	0	0	0	0	0	0	0	0	0	0	0	0	0	0
k__Bacteria;p__Proteobacteria;c__Alphaproteobacteria;o__Rhizobiales;f__unidentified_Rhizobiales;g__Methyloceanibacter	0	0	0	0	0	0	0	3.17627e-05	0	0	0	0	0	0	0	0	0	0	0	0	0	0	0	0	0	0	0	0	0
k__Bacteria;p__Proteobacteria;c__Alphaproteobacteria;o__Rhizobiales;f__unidentified_Rhizobiales;g__Nordella	0	0	0	0	0	0	0	0	0	0	0	0	0	0	0	0	0	0	0	3.17627e-05	0	0	0	0	0	0	0	0	0
k__Bacteria;p__Proteobacteria;c__Alphaproteobacteria;o__Rhizobiales;f__unidentified_Rhizobiales;g__Rhodomicrobium	0	0	0	0	0	0	0	7.94067e-05	0	0	0	0	0	0	0	0	0	0	0	6.35253e-05	0	0	0	0	0	0	0	0	0
k__Bacteria;p__Proteobacteria;c__Alphaproteobacteria;o__Rhizobiales;f__unidentified_Rhizobiales;g__unidentified_Rhizobiales	0	0	0	0	0	0	0	0	0	0	0	0	0	0	0	0	0	0	0	4.7644e-05	0	0	0	0	0	0	0	0	0
k__Bacteria;p__Proteobacteria;c__Alphaproteobacteria;o__Rhizobiales;f__unidentified_Rhizobiales;g__unidentified_Rhizobiales;s__Alphaproteobacteria_bacterium	0	0	0	0	0	0	0	0	0	0	0	0	0	0	0	0	0	0	0	4.7644e-05	0	0	0	0	0	0	0	0	0
k__Bacteria;p__Proteobacteria;c__Alphaproteobacteria;o__Rhodobacterales	6.35253e-05	3.17627e-05	0.00023822	0	0	3.17627e-05	0	0	3.17627e-05	0	0	3.17627e-05	0	0	0	0	0	0	0	0.000158813	0.000127051	3.17627e-05	3.17627e-05	0	0	0	0	0.000333508	0
k__Bacteria;p__Proteobacteria;c__Alphaproteobacteria;o__Rhodobacterales;f__Rhodobacteraceae	6.35253e-05	3.17627e-05	0.00023822	0	0	3.17627e-05	0	0	3.17627e-05	0	0	3.17627e-05	0	0	0	0	0	0	0	0.000158813	0.000127051	3.17627e-05	3.17627e-05	0	0	0	0	0.000333508	0
k__Bacteria;p__Proteobacteria;c__Alphaproteobacteria;o__Rhodobacterales;f__Rhodobacteraceae;g__Amaricoccus	0	0	0	0	0	0	0	0	0	0	0	0	0	0	0	0	0	0	0	0	0	0	0	0	0	0	0	0	0
k__Bacteria;p__Proteobacteria;c__Alphaproteobacteria;o__Rhodobacterales;f__Rhodobacteraceae;g__Ketogulonicigenium	0	0	0.000111169	0	0	0	0	0	0	0	0	0	0	0	0	0	0	0	0	0	0	0	0	0	0	0	0	0	0
k__Bacteria;p__Proteobacteria;c__Alphaproteobacteria;o__Rhodobacterales;f__Rhodobacteraceae;g__Paracoccus	0	3.17627e-05	0	0	0	0	0	0	3.17627e-05	0	0	0	0	0	0	0	0	0	0	0	6.35253e-05	0	0	0	0	0	0	0	0
k__Bacteria;p__Proteobacteria;c__Alphaproteobacteria;o__Rhodobacterales;f__Rhodobacteraceae;g__Paracoccus;s__metagenome	0	0	0	0	0	0	0	0	0	0	0	0	0	0	0	0	0	0	0	0	0	0	0	0	0	0	0	0	0
k__Bacteria;p__Proteobacteria;c__Alphaproteobacteria;o__Rhodobacterales;f__Rhodobacteraceae;g__Rhodobacter	0	0	0	0	0	0	0	0	0	0	0	0	0	0	0	0	0	0	0	4.7644e-05	0	0	0	0	0	0	0	0	0
k__Bacteria;p__Proteobacteria;c__Alphaproteobacteria;o__Rhodobacterales;f__Rhodobacteraceae;g__Rubellimicrobium	0	0	0	0	0	0	0	0	0	0	0	0	0	0	0	0	0	0	0	4.7644e-05	0	0	0	0	0	0	0	0	0
k__Bacteria;p__Proteobacteria;c__Alphaproteobacteria;o__Rhodospirillales	0.000158813	0.000111169	3.17627e-05	0.000190576	3.17627e-05	0.00023822	0.000809948	4.7644e-05	0.000142932	0.000111169	9.5288e-05	6.35253e-05	0.000111169	0.000142932	0.000174695	3.17627e-05	1.58813e-05	0.000619372	3.17627e-05	0.000174695	0.000254101	0.000111169	0.000127051	0.000174695	4.7644e-05	0.000301745	0.00023822	0.00023822	0.000651135
k__Bacteria;p__Proteobacteria;c__Alphaproteobacteria;o__Rhodospirillales;f__unidentified_Rhodospirillales	0.000158813	0.000111169	3.17627e-05	0.000190576	3.17627e-05	0.00023822	0.000809948	4.7644e-05	0.000142932	0.000111169	9.5288e-05	6.35253e-05	0.000111169	0.000142932	0.000174695	3.17627e-05	1.58813e-05	0.000619372	3.17627e-05	0.000174695	0.000254101	0.000111169	0.000127051	0.000174695	4.7644e-05	0.000301745	0.00023822	0.00023822	0.000651135
k__Bacteria;p__Proteobacteria;c__Alphaproteobacteria;o__Rhodospirillales;f__unidentified_Rhodospirillales;g__unidentified_Rhodospirillales	0.000158813	0.000111169	3.17627e-05	0.000190576	3.17627e-05	0.00023822	0.000809948	4.7644e-05	0.000142932	0.000111169	9.5288e-05	6.35253e-05	0.000111169	0.000142932	0.000174695	3.17627e-05	1.58813e-05	0.000619372	3.17627e-05	0.000174695	0.000254101	0.000111169	0.000127051	0.000174695	4.7644e-05	0.000301745	0.00023822	0.00023822	0.000651135
k__Bacteria;p__Proteobacteria;c__Alphaproteobacteria;o__Rhodospirillales;f__unidentified_Rhodospirillales;g__unidentified_Rhodospirillales;s__gut_metagenome	0.000158813	0.000111169	3.17627e-05	0.000190576	3.17627e-05	0.00023822	0.000809948	4.7644e-05	0.000142932	0.000111169	9.5288e-05	6.35253e-05	0.000111169	0.000142932	0.000174695	3.17627e-05	1.58813e-05	0.000619372	3.17627e-05	0.000174695	0.000254101	0.000111169	0.000127051	0.000174695	4.7644e-05	0.000301745	0.00023822	0.00023822	0.000651135
k__Bacteria;p__Proteobacteria;c__Alphaproteobacteria;o__Rickettsiales	4.7644e-05	0	3.17627e-05	0	0	0	0	0	0	0	0	0	0	0	0	0	0	0	0	7.94067e-05	4.7644e-05	0	0	0	0	7.94067e-05	0	0	0
k__Bacteria;p__Proteobacteria;c__Alphaproteobacteria;o__Rickettsiales;f__Anaplasmataceae	0	0	0	0	0	0	0	0	0	0	0	0	0	0	0	0	0	0	0	7.94067e-05	0	0	0	0	0	0	0	0	0
k__Bacteria;p__Proteobacteria;c__Alphaproteobacteria;o__Rickettsiales;f__Anaplasmataceae;g__Wolbachia	0	0	0	0	0	0	0	0	0	0	0	0	0	0	0	0	0	0	0	7.94067e-05	0	0	0	0	0	0	0	0	0
k__Bacteria;p__Proteobacteria;c__Alphaproteobacteria;o__Rickettsiales;f__unidentified_Rickettsiales	4.7644e-05	0	3.17627e-05	0	0	0	0	0	0	0	0	0	0	0	0	0	0	0	0	0	0	0	0	0	0	7.94067e-05	0	0	0
k__Bacteria;p__Proteobacteria;c__Alphaproteobacteria;o__Rickettsiales;f__unidentified_Rickettsiales;g__unidentified_Rickettsiales	4.7644e-05	0	3.17627e-05	0	0	0	0	0	0	0	0	0	0	0	0	0	0	0	0	0	0	0	0	0	0	7.94067e-05	0	0	0
k__Bacteria;p__Proteobacteria;c__Alphaproteobacteria;o__Rickettsiales;f__unidentified_Rickettsiales;g__unidentified_Rickettsiales;s__Syzygium_luehmannii	4.7644e-05	0	3.17627e-05	0	0	0	0	0	0	0	0	0	0	0	0	0	0	0	0	0	0	0	0	0	0	7.94067e-05	0	0	0
k__Bacteria;p__Proteobacteria;c__Alphaproteobacteria;o__Sphingomonadales	0	0	0	3.17627e-05	0	4.7644e-05	0	0.000524084	0.000127051	0	0	0	0	0	0	0	0	0	0	0.000889355	0.000142932	0	0	0	0	0	0	0	0
k__Bacteria;p__Proteobacteria;c__Alphaproteobacteria;o__Sphingomonadales;f__Sphingomonadaceae	0	0	0	3.17627e-05	0	4.7644e-05	0	0.000524084	0.000127051	0	0	0	0	0	0	0	0	0	0	0.000889355	0.000142932	0	0	0	0	0	0	0	0
k__Bacteria;p__Proteobacteria;c__Alphaproteobacteria;o__Sphingomonadales;f__Sphingomonadaceae;g__Novosphingobium	0	0	0	0	0	0	0	0	0	0	0	0	0	0	0	0	0	0	0	4.7644e-05	0	0	0	0	0	0	0	0	0
k__Bacteria;p__Proteobacteria;c__Alphaproteobacteria;o__Sphingomonadales;f__Sphingomonadaceae;g__Sandaracinobacter	0	0	0	0	0	0	0	0	0	0	0	0	0	0	0	0	0	0	0	0	0	0	0	0	0	0	0	0	0
k__Bacteria;p__Proteobacteria;c__Alphaproteobacteria;o__Sphingomonadales;f__Sphingomonadaceae;g__Sphingobium	0	0	0	0	0	0	0	3.17627e-05	0	0	0	0	0	0	0	0	0	0	0	0	0	0	0	0	0	0	0	0	0
k__Bacteria;p__Proteobacteria;c__Alphaproteobacteria;o__Sphingomonadales;f__Sphingomonadaceae;g__Sphingobium;s__Sphingobium_sp_TKS	0	0	0	0	0	0	0	0	0	0	0	0	0	0	0	0	0	0	0	0	0	0	0	0	0	0	0	0	0
k__Bacteria;p__Proteobacteria;c__Alphaproteobacteria;o__Sphingomonadales;f__Sphingomonadaceae;g__Sphingomonas	0	0	0	3.17627e-05	0	0	0	0.000190576	0	0	0	0	0	0	0	0	0	0	0	0.000333508	0	0	0	0	0	0	0	0	0
k__Bacteria;p__Proteobacteria;c__Alphaproteobacteria;o__Sphingomonadales;f__Sphingomonadaceae;g__Sphingomonas;s__Sphingomonas_faeni	0	0	0	3.17627e-05	0	0	0	0	0	0	0	0	0	0	0	0	0	0	0	0	0	0	0	0	0	0	0	0	0
k__Bacteria;p__Proteobacteria;c__Alphaproteobacteria;o__Sphingomonadales;f__Sphingomonadaceae;g__Sphingomonas;s__Sphingomonas_koreensis	0	0	0	0	0	0	0	0	0	0	0	0	0	0	0	0	0	0	0	0	0	0	0	0	0	0	0	0	0
k__Bacteria;p__Proteobacteria;c__Alphaproteobacteria;o__Sphingomonadales;f__Sphingomonadaceae;g__unidentified_Sphingomonadaceae	0	0	0	0	0	4.7644e-05	0	3.17627e-05	0	0	0	0	0	0	0	0	0	0	0	0.000127051	0	0	0	0	0	0	0	0	0
k__Bacteria;p__Proteobacteria;c__Alphaproteobacteria;o__Sphingomonadales;f__Sphingomonadaceae;g__unidentified_Sphingomonadaceae;s__metagenome	0	0	0	0	0	4.7644e-05	0	3.17627e-05	0	0	0	0	0	0	0	0	0	0	0	0.000127051	0	0	0	0	0	0	0	0	0
k__Bacteria;p__Proteobacteria;c__Alphaproteobacteria;o__unidentified_Alphaproteobacteria	0	0	0	0	0	0	0	3.17627e-05	0	0	0	0	0	0	0	0	0	0	0	0.000190576	0	0	0	0	0	0	0	0	0
k__Bacteria;p__Proteobacteria;c__Alphaproteobacteria;o__unidentified_Alphaproteobacteria;f__Acetobacteraceae	0	0	0	0	0	0	0	0	0	0	0	0	0	0	0	0	0	0	0	3.17627e-05	0	0	0	0	0	0	0	0	0
k__Bacteria;p__Proteobacteria;c__Alphaproteobacteria;o__unidentified_Alphaproteobacteria;f__Geminicoccaceae	0	0	0	0	0	0	0	3.17627e-05	0	0	0	0	0	0	0	0	0	0	0	3.17627e-05	0	0	0	0	0	0	0	0	0
k__Bacteria;p__Proteobacteria;c__Alphaproteobacteria;o__unidentified_Alphaproteobacteria;f__Reyranellaceae	0	0	0	0	0	0	0	0	0	0	0	0	0	0	0	0	0	0	0	4.7644e-05	0	0	0	0	0	0	0	0	0
k__Bacteria;p__Proteobacteria;c__Alphaproteobacteria;o__unidentified_Alphaproteobacteria;f__Reyranellaceae;g__Reyranella	0	0	0	0	0	0	0	0	0	0	0	0	0	0	0	0	0	0	0	4.7644e-05	0	0	0	0	0	0	0	0	0
k__Bacteria;p__Proteobacteria;c__Alphaproteobacteria;o__unidentified_Alphaproteobacteria;f__unidentified_Alphaproteobacteria	0	0	0	0	0	0	0	0	0	0	0	0	0	0	0	0	0	0	0	7.94067e-05	0	0	0	0	0	0	0	0	0
k__Bacteria;p__Proteobacteria;c__Alphaproteobacteria;o__unidentified_Alphaproteobacteria;f__unidentified_Alphaproteobacteria;g__Dongia	0	0	0	0	0	0	0	0	0	0	0	0	0	0	0	0	0	0	0	3.17627e-05	0	0	0	0	0	0	0	0	0
k__Bacteria;p__Proteobacteria;c__Alphaproteobacteria;o__unidentified_Alphaproteobacteria;f__unidentified_Alphaproteobacteria;g__unidentified_Alphaproteobacteria	0	0	0	0	0	0	0	0	0	0	0	0	0	0	0	0	0	0	0	4.7644e-05	0	0	0	0	0	0	0	0	0
k__Bacteria;p__Proteobacteria;c__Alphaproteobacteria;o__unidentified_Alphaproteobacteria;f__unidentified_Alphaproteobacteria;g__unidentified_Alphaproteobacteria;s__Candidatus_Pelagibacter_ubique	0	0	0	0	0	0	0	0	0	0	0	0	0	0	0	0	0	0	0	0	0	0	0	0	0	0	0	0	0
k__Bacteria;p__Proteobacteria;c__Alphaproteobacteria;o__unidentified_Alphaproteobacteria;f__unidentified_Alphaproteobacteria;g__unidentified_Alphaproteobacteria;s__Rhodospirillales_bacterium_URHD0088	0	0	0	0	0	0	0	0	0	0	0	0	0	0	0	0	0	0	0	4.7644e-05	0	0	0	0	0	0	0	0	0
k__Bacteria;p__Proteobacteria;c__Gammaproteobacteria	0.0137374	0.00713072	0.0247749	0.00606667	0.00516143	0.0105611	0.00517732	0.0188829	0.00319215	0.00134991	0.00193752	0.00354154	0.00208045	0.00503438	0.00362094	0.00200105	0.00325567	0.00892531	0.00128639	0.0186129	0.0139597	0.0030651	0.00508203	0.00438325	0.00323979	0.00241396	0.00470088	0.00616196	0.00355742
k__Bacteria;p__Proteobacteria;c__Gammaproteobacteria;o__Burkholderiales	0.00279511	0.000317627	0.000778185	0.00128639	0.000730541	0.00165166	0.00285864	0.00686074	0.00242984	0.000936999	0.00117522	0.00268395	0.00155637	0.00447854	0.00166754	0.00154049	0.00163578	0.00870297	0.00107993	0.00956056	0.00587609	0.0016993	0.00458971	0.00311274	0.00209634	0.0014452	0.00182635	0.00200105	0.00147696
k__Bacteria;p__Proteobacteria;c__Gammaproteobacteria;o__Burkholderiales;f__Alcaligenaceae	0.00047644	7.94067e-05	0.000174695	0.000269983	0.000190576	0.000444677	3.17627e-05	0.00149285	0	4.7644e-05	4.7644e-05	0.000190576	1.58813e-05	9.5288e-05	3.17627e-05	0	0	0.000111169	0	0.00198517	3.17627e-05	9.5288e-05	0	0.000222339	0	4.7644e-05	6.35253e-05	3.17627e-05	7.94067e-05
k__Bacteria;p__Proteobacteria;c__Gammaproteobacteria;o__Burkholderiales;f__Alcaligenaceae;g__Achromobacter	0.00047644	7.94067e-05	0.000174695	0.000269983	0.000142932	0.000444677	0	0.00149285	0	4.7644e-05	4.7644e-05	0.000190576	1.58813e-05	9.5288e-05	3.17627e-05	0	0	0.000111169	0	0.00198517	3.17627e-05	9.5288e-05	0	0.000222339	0	4.7644e-05	6.35253e-05	3.17627e-05	7.94067e-05
k__Bacteria;p__Proteobacteria;c__Gammaproteobacteria;o__Burkholderiales;f__Alcaligenaceae;g__Paenalcaligenes	0	0	0	0	0	0	0	0	0	0	0	0	0	0	0	0	0	0	0	0	0	0	0	0	0	0	0	0	0
k__Bacteria;p__Proteobacteria;c__Gammaproteobacteria;o__Burkholderiales;f__Alcaligenaceae;g__Paenalcaligenes;s__Paenalcaligenes_hominis	0	0	0	0	0	0	0	0	0	0	0	0	0	0	0	0	0	0	0	0	0	0	0	0	0	0	0	0	0
k__Bacteria;p__Proteobacteria;c__Gammaproteobacteria;o__Burkholderiales;f__Burkholderiaceae	0	0	9.5288e-05	4.7644e-05	0	0.000254101	4.7644e-05	0.000746423	0.00095288	0	0	0	0	4.7644e-05	4.7644e-05	0	0	3.17627e-05	0	0.00188988	0.00252513	0	0	0	0	0	0	0	0
k__Bacteria;p__Proteobacteria;c__Gammaproteobacteria;o__Burkholderiales;f__Burkholderiaceae;g__Cupriavidus	0	0	0	0	0	0	0	0	0	0	0	0	0	0	0	0	0	0	0	3.17627e-05	0	0	0	0	0	0	0	0	0
k__Bacteria;p__Proteobacteria;c__Gammaproteobacteria;o__Burkholderiales;f__Burkholderiaceae;g__Lautropia	0	0	0	0	0	0	0	3.17627e-05	0	0	0	0	0	0	0	0	0	0	0	3.17627e-05	0	0	0	0	0	0	0	0	0
k__Bacteria;p__Proteobacteria;c__Gammaproteobacteria;o__Burkholderiales;f__Burkholderiaceae;g__Limnobacter	0	0	0	0	0	0	0	4.7644e-05	0	0	0	0	0	0	0	0	0	0	0	0	0	0	0	0	0	0	0	0	0
k__Bacteria;p__Proteobacteria;c__Gammaproteobacteria;o__Burkholderiales;f__Burkholderiaceae;g__Ralstonia	0	0	9.5288e-05	4.7644e-05	0	0.000254101	4.7644e-05	0.000667016	0.00095288	0	0	0	0	4.7644e-05	4.7644e-05	0	0	3.17627e-05	0	0.00182635	0.00252513	0	0	0	0	0	0	0	0
k__Bacteria;p__Proteobacteria;c__Gammaproteobacteria;o__Burkholderiales;f__Comamonadaceae	0.000206457	0	0.000111169	3.17627e-05	0	0	0	0.00192164	0	0	0	6.35253e-05	0	3.17627e-05	0	0	0	0	0	0.000873473	0.000222339	0	0	3.17627e-05	0	0	0	4.7644e-05	3.17627e-05
k__Bacteria;p__Proteobacteria;c__Gammaproteobacteria;o__Burkholderiales;f__Comamonadaceae;g__Acidovorax	0	0	3.17627e-05	0	0	0	0	6.35253e-05	0	0	0	0	0	0	0	0	0	0	0	0	0	0	0	0	0	0	0	0	0
k__Bacteria;p__Proteobacteria;c__Gammaproteobacteria;o__Burkholderiales;f__Comamonadaceae;g__Aquabacterium	3.17627e-05	0	0	0	0	0	0	0	0	0	0	0	0	0	0	0	0	0	0	0	0	0	0	0	0	0	0	0	0
k__Bacteria;p__Proteobacteria;c__Gammaproteobacteria;o__Burkholderiales;f__Comamonadaceae;g__Comamonas	0	0	0	0	0	0	0	0	0	0	0	0	0	0	0	0	0	0	0	0	0	0	0	0	0	0	0	0	0
k__Bacteria;p__Proteobacteria;c__Gammaproteobacteria;o__Burkholderiales;f__Comamonadaceae;g__Delftia	4.7644e-05	0	0	3.17627e-05	0	0	0	0.000127051	0	0	0	6.35253e-05	0	0	0	0	0	0	0	0.000158813	3.17627e-05	0	0	3.17627e-05	0	0	0	3.17627e-05	0
k__Bacteria;p__Proteobacteria;c__Gammaproteobacteria;o__Burkholderiales;f__Comamonadaceae;g__Delftia;s__Delftia_sp_Cs1_4	0	0	0	0	0	0	0	0	0	0	0	0	0	0	0	0	0	0	0	3.17627e-05	0	0	0	0	0	0	0	0	0
k__Bacteria;p__Proteobacteria;c__Gammaproteobacteria;o__Burkholderiales;f__Comamonadaceae;g__Delftia;s__Delftia_tsuruhatensis	0	0	0	0	0	0	0	0	0	0	0	0	0	0	0	0	0	0	0	3.17627e-05	0	0	0	0	0	0	0	0	0
k__Bacteria;p__Proteobacteria;c__Gammaproteobacteria;o__Burkholderiales;f__Comamonadaceae;g__Leptothrix	0	0	0	0	0	0	0	3.17627e-05	0	0	0	0	0	0	0	0	0	0	0	0	0	0	0	0	0	0	0	0	0
k__Bacteria;p__Proteobacteria;c__Gammaproteobacteria;o__Burkholderiales;f__Comamonadaceae;g__Methylibium	0	0	0	0	0	0	0	0	0	0	0	0	0	0	0	0	0	0	0	0	0	0	0	0	0	0	0	0	0
k__Bacteria;p__Proteobacteria;c__Gammaproteobacteria;o__Burkholderiales;f__Comamonadaceae;g__Pelomonas	0	0	0	0	0	0	0	0	0	0	0	0	0	0	0	0	0	0	0	3.17627e-05	1.58813e-05	0	0	0	0	0	0	0	0
k__Bacteria;p__Proteobacteria;c__Gammaproteobacteria;o__Burkholderiales;f__Comamonadaceae;g__Ramlibacter	0	0	0	0	0	0	0	7.94067e-05	0	0	0	0	0	0	0	0	0	0	0	6.35253e-05	0	0	0	0	0	0	0	0	0
k__Bacteria;p__Proteobacteria;c__Gammaproteobacteria;o__Burkholderiales;f__Comamonadaceae;g__Variovorax	0	0	0	0	0	0	0	0	0	0	0	0	0	0	0	0	0	0	0	6.35253e-05	0	0	0	0	0	0	0	0	0
k__Bacteria;p__Proteobacteria;c__Gammaproteobacteria;o__Burkholderiales;f__Methylophilaceae	0	0	0	0	0	0	0	0	0	0	0	0	0	0	0	0	0	0	0	0	0	0	0	0	0	0	0	0	0
k__Bacteria;p__Proteobacteria;c__Gammaproteobacteria;o__Burkholderiales;f__Methylophilaceae;g__Methylobacillus	0	0	0	0	0	0	0	0	0	0	0	0	0	0	0	0	0	0	0	0	0	0	0	0	0	0	0	0	0
k__Bacteria;p__Proteobacteria;c__Gammaproteobacteria;o__Burkholderiales;f__Neisseriaceae	0	0	0	0	0	3.17627e-05	0	0	0	0	1.58813e-05	0	0	0	0	0	0	0	0	0.000349389	0	0	0	0	0	0	0	0	0
k__Bacteria;p__Proteobacteria;c__Gammaproteobacteria;o__Burkholderiales;f__Neisseriaceae;g__Neisseria	0	0	0	0	0	0	0	0	0	0	1.58813e-05	0	0	0	0	0	0	0	0	0.000190576	0	0	0	0	0	0	0	0	0
k__Bacteria;p__Proteobacteria;c__Gammaproteobacteria;o__Burkholderiales;f__Neisseriaceae;g__Neisseria;s__Neisseria_sp_oral_clone_AP067	0	0	0	0	0	0	0	0	0	0	0	0	0	0	0	0	0	0	0	0.000158813	0	0	0	0	0	0	0	0	0
k__Bacteria;p__Proteobacteria;c__Gammaproteobacteria;o__Burkholderiales;f__Nitrosomonadaceae	0	0	0	0	0	0	0	4.7644e-05	0	0	0	0	0	0	0	0	0	0	0	0	0	0	0	0	0	0	0	0	0
k__Bacteria;p__Proteobacteria;c__Gammaproteobacteria;o__Burkholderiales;f__Nitrosomonadaceae;g__Nitrosomonas	0	0	0	0	0	0	0	3.17627e-05	0	0	0	0	0	0	0	0	0	0	0	0	0	0	0	0	0	0	0	0	0
k__Bacteria;p__Proteobacteria;c__Gammaproteobacteria;o__Burkholderiales;f__Oxalobacteraceae	0	0	0	0	0	0	0	0.000285864	0	0	0	0	0	0	0	0	0	0	0	0.000127051	9.5288e-05	3.17627e-05	0	0	0	0	0	0	0
k__Bacteria;p__Proteobacteria;c__Gammaproteobacteria;o__Burkholderiales;f__Oxalobacteraceae;g__Massilia	0	0	0	0	0	0	0	0.000285864	0	0	0	0	0	0	0	0	0	0	0	3.17627e-05	9.5288e-05	0	0	0	0	0	0	0	0
k__Bacteria;p__Proteobacteria;c__Gammaproteobacteria;o__Burkholderiales;f__Oxalobacteraceae;g__Massilia;s__Massilia_oculi	0	0	0	0	0	0	0	3.17627e-05	0	0	0	0	0	0	0	0	0	0	0	0	0	0	0	0	0	0	0	0	0
k__Bacteria;p__Proteobacteria;c__Gammaproteobacteria;o__Burkholderiales;f__Oxalobacteraceae;g__Noviherbaspirillum	0	0	0	0	0	0	0	0	0	0	0	0	0	0	0	0	0	0	0	0	0	0	0	0	0	0	0	0	0
k__Bacteria;p__Proteobacteria;c__Gammaproteobacteria;o__Burkholderiales;f__Oxalobacteraceae;g__Oxalobacter	0	0	0	0	0	0	0	0	0	0	0	0	0	0	0	0	0	0	0	6.35253e-05	0	0	0	0	0	0	0	0	0
k__Bacteria;p__Proteobacteria;c__Gammaproteobacteria;o__Burkholderiales;f__Oxalobacteraceae;g__Oxalobacter;s__Oxalobacter_formigenes	0	0	0	0	0	0	0	0	0	0	0	0	0	0	0	0	0	0	0	6.35253e-05	0	0	0	0	0	0	0	0	0
k__Bacteria;p__Proteobacteria;c__Gammaproteobacteria;o__Burkholderiales;f__Sutterellaceae	0.00211222	0.00023822	0.000397033	0.000936999	0.000539965	0.000921117	0.00277923	0.00223927	0.00147696	0.000889355	0.00111169	0.00242984	0.00154049	0.00430384	0.00158813	0.00154049	0.00163578	0.00856004	0.00107993	0.00404974	0.00300157	0.00157225	0.00458971	0.00285864	0.00209634	0.00139756	0.00176283	0.00192164	0.00136579
k__Bacteria;p__Proteobacteria;c__Gammaproteobacteria;o__Burkholderiales;f__Sutterellaceae;g__Parasutterella	0.00211222	0.000190576	0.000397033	0.000936999	0.00047644	0.000873473	0.00269983	0.00166754	0.00147696	0.000825829	0.00100052	0.00214398	0.00152461	0.00427208	0.00158813	0.00149285	0.00138168	0.0080836	0.00103229	0.00355742	0.00300157	0.00154049	0.00436737	0.00255689	0.00209634	0.00131815	0.00176283	0.00192164	0.00122286
k__Bacteria;p__Proteobacteria;c__Gammaproteobacteria;o__Burkholderiales;f__Sutterellaceae;g__Parasutterella;s__Burkholderiales_bacterium_YL45	0	0	0	0	0	0	0	0	0	0	0	0	0.000111169	0.000301745	0.000222339	0.000111169	0.00023822	0.000651135	0	0.000142932	0.000190576	0	0.000428796	1.58813e-05	4.7644e-05	0	0.000190576	3.17627e-05	4.7644e-05
k__Bacteria;p__Proteobacteria;c__Gammaproteobacteria;o__Burkholderiales;f__Sutterellaceae;g__Parasutterella;s__Parasutterella_excrementihominis	0	0	0	0	0	0	0	3.17627e-05	1.58813e-05	0	0	0	0	0	4.7644e-05	0	0	0	0	0	0	0	0	0	0	0	0	3.17627e-05	0
k__Bacteria;p__Proteobacteria;c__Gammaproteobacteria;o__Burkholderiales;f__Sutterellaceae;g__Parasutterella;s__Parasutterella_secunda	4.7644e-05	0	0	0	0	0	0	0	0	0	0	0	0	0	0	0	0	0	0	0	0	0	0	0	0	0	0	0	0
k__Bacteria;p__Proteobacteria;c__Gammaproteobacteria;o__Burkholderiales;f__Sutterellaceae;g__Sutterella	0	4.7644e-05	0	0	6.35253e-05	4.7644e-05	7.94067e-05	0.000365271	0	6.35253e-05	0.000111169	0.000285864	1.58813e-05	3.17627e-05	0	4.7644e-05	0.000254101	0.00047644	4.7644e-05	0.000285864	0	3.17627e-05	0.000222339	0.000301745	0	7.94067e-05	0	0	0.000142932
k__Bacteria;p__Proteobacteria;c__Gammaproteobacteria;o__Burkholderiales;f__Sutterellaceae;g__Sutterella;s__gut_metagenome	0	0	0	0	0	0	0	1.58813e-05	0	0	9.5288e-05	0	0	3.17627e-05	0	0	0	0	0	0	0	0	0.000174695	0	0	7.94067e-05	0	0	4.7644e-05
k__Bacteria;p__Proteobacteria;c__Gammaproteobacteria;o__Enterobacterales	0.00797243	0.00674957	0.0122763	0.00468499	0.00436737	0.00863945	0.0021281	0.00444677	0.000651135	0.000397033	0.000667016	0.000809948	0.000492321	0.000492321	0.00192164	0.000381152	0.0016199	0.000222339	0.000206457	0.00398622	0.00649547	0.00133403	0.000492321	0.00123874	0.00104817	0.000936999	0.00284276	0.00355742	0.00181047
k__Bacteria;p__Proteobacteria;c__Gammaproteobacteria;o__Enterobacterales;f__Aeromonadaceae	0	0	0	0	0	0	0	0	0	0	0	0	0	0	0	0	0	0	0	0	0	0	0	0	0	0	0	0	0
k__Bacteria;p__Proteobacteria;c__Gammaproteobacteria;o__Enterobacterales;f__Aeromonadaceae;g__Aeromonas	0	0	0	0	0	0	0	0	0	0	0	0	0	0	0	0	0	0	0	0	0	0	0	0	0	0	0	0	0
k__Bacteria;p__Proteobacteria;c__Gammaproteobacteria;o__Enterobacterales;f__Aeromonadaceae;g__Aeromonas;s__Aeromonas_caviae	0	0	0	0	0	0	0	0	0	0	0	0	0	0	0	0	0	0	0	0	0	0	0	0	0	0	0	0	0
k__Bacteria;p__Proteobacteria;c__Gammaproteobacteria;o__Enterobacterales;f__Enterobacteriaceae	0.00784538	0.00652723	0.0116093	0.00462147	0.00428796	0.00344625	0.00190576	0.00420855	0.000492321	0.000397033	0.000667016	0.000762304	0.000460559	0.000460559	0.00177871	0.000381152	0.0016199	0.000222339	0.000206457	0.00376388	0.00606667	0.00133403	0.00047644	0.00123874	0.00101641	0.000778185	0.00271571	0.00355742	0.00173107
k__Bacteria;p__Proteobacteria;c__Gammaproteobacteria;o__Enterobacterales;f__Enterobacteriaceae;g__Citrobacter	0	0	0	0	0	0	0	0	0	4.7644e-05	0	0	3.17627e-05	0	4.7644e-05	0	0	0	0	0	0	0	0	0	4.7644e-05	9.5288e-05	0.000142932	0	1.58813e-05
k__Bacteria;p__Proteobacteria;c__Gammaproteobacteria;o__Enterobacterales;f__Enterobacteriaceae;g__Citrobacter;s__Citrobacter_amalonaticus	0	0	0	0	0	0	0	0	0	0	0	0	3.17627e-05	0	1.58813e-05	0	0	0	0	0	0	0	0	0	4.7644e-05	6.35253e-05	4.7644e-05	0	1.58813e-05
k__Bacteria;p__Proteobacteria;c__Gammaproteobacteria;o__Enterobacterales;f__Enterobacteriaceae;g__Cronobacter	0	0	0	0	0	0	0	0	0	0	0	0	0	3.17627e-05	0	0	0	0	0	0	0	0	0	0	0	0	0	0	0
k__Bacteria;p__Proteobacteria;c__Gammaproteobacteria;o__Enterobacterales;f__Enterobacteriaceae;g__Enterobacter	0.000841711	4.7644e-05	0.00211222	3.17627e-05	0	4.7644e-05	0	0	0	0	0	0	0	0	3.17627e-05	4.7644e-05	0	0	0	0	1.58813e-05	3.17627e-05	0	0.000142932	0	4.7644e-05	1.58813e-05	0.000651135	3.17627e-05
k__Bacteria;p__Proteobacteria;c__Gammaproteobacteria;o__Enterobacterales;f__Enterobacteriaceae;g__Klebsiella	0	0	0.000174695	0	0	0	0	0	7.94067e-05	0	0	0	0.000127051	3.17627e-05	0.000174695	3.17627e-05	0	0	0	0	0.000254101	0	0	0	0.000285864	0	0.000397033	0	0
k__Bacteria;p__Proteobacteria;c__Gammaproteobacteria;o__Enterobacterales;f__Enterobacteriaceae;g__Klebsiella;s__Klebsiella_pneumoniae	0	0	0	0	0	0	0	0	1.58813e-05	0	0	0	7.94067e-05	3.17627e-05	9.5288e-05	0	0	0	0	0	4.7644e-05	0	0	0	0.000127051	0	0.000142932	0	0
k__Bacteria;p__Proteobacteria;c__Gammaproteobacteria;o__Enterobacterales;f__Enterobacteriaceae;g__Klebsiella;s__Klebsiella_variicola	0	0	0.000174695	0	0	0	0	0	0	0	0	0	1.58813e-05	0	3.17627e-05	3.17627e-05	0	0	0	0	4.7644e-05	0	0	0	1.58813e-05	0	0.000127051	0	0
k__Bacteria;p__Proteobacteria;c__Gammaproteobacteria;o__Enterobacterales;f__Enterobacteriaceae;g__Kosakonia	0	0	7.94067e-05	0	3.17627e-05	3.17627e-05	0	0	0	0	0	0	0	0	0	0	0	0	0	0	0	0	0	0	0	0	0	0	0
k__Bacteria;p__Proteobacteria;c__Gammaproteobacteria;o__Enterobacterales;f__Enterobacteriaceae;g__Kosakonia;s__Kosakonia_cowanii	0	0	7.94067e-05	0	3.17627e-05	3.17627e-05	0	0	0	0	0	0	0	0	0	0	0	0	0	0	0	0	0	0	0	0	0	0	0
k__Bacteria;p__Proteobacteria;c__Gammaproteobacteria;o__Enterobacterales;f__Enterobacteriaceae;g__Pluralibacter	0	0	0	0	0	0	0	0	0	0	0	0	0	0	0	0	0	0	0	0	0	0	0	0	0	0	0	0	0
k__Bacteria;p__Proteobacteria;c__Gammaproteobacteria;o__Enterobacterales;f__Enterobacteriaceae;g__Pluralibacter;s__Pluralibacter_gergoviae	0	0	0	0	0	0	0	0	0	0	0	0	0	0	0	0	0	0	0	0	0	0	0	0	0	0	0	0	0
k__Bacteria;p__Proteobacteria;c__Gammaproteobacteria;o__Enterobacterales;f__Enterobacteriaceae;g__Raoultella	0	0	0	0	0	0	0	0	0	0	0	0	0	0	0	0	0	0	0	0	0	0	0	0	0	0	0	0	0
k__Bacteria;p__Proteobacteria;c__Gammaproteobacteria;o__Enterobacterales;f__Enterobacteriaceae;g__Salmonella	0	0	0	0	0	0	0	3.17627e-05	0	0	0	0	0	0	0	6.35253e-05	0	0	0	6.35253e-05	0.000174695	6.35253e-05	0	0	6.35253e-05	1.58813e-05	0	0.000428796	3.17627e-05
k__Bacteria;p__Proteobacteria;c__Gammaproteobacteria;o__Enterobacterales;f__Enterobacteriaceae;g__unidentified_Enterobacteriaceae	0.00454206	0.0063843	0.0019534	0.00452618	0.00401798	0.00320803	0.00185812	0.00412915	0.000317627	0.000269983	0.000667016	0.000762304	0.000269983	0.000285864	0.00142932	4.7644e-05	0.00150873	0.000190576	0.000174695	0.00360506	0.000730541	0.000158813	0.000397033	0.000825829	0.000349389	0.000555847	0.00211222	0.000206457	0.00141344
k__Bacteria;p__Proteobacteria;c__Gammaproteobacteria;o__Enterobacterales;f__Enterobacteriaceae;g__unidentified_Enterobacteriaceae;s__Escherichia_coli	0.00454206	0.0063843	0.0019534	0.00452618	0.00401798	0.00320803	0.00185812	0.00412915	0.000317627	0.000269983	0.000667016	0.000762304	0.000269983	0.000285864	0.00142932	4.7644e-05	0.00150873	0.000190576	0.000174695	0.00360506	0.000730541	0.000158813	0.000397033	0.000825829	0.000349389	0.000555847	0.00211222	0.000206457	0.00141344
k__Bacteria;p__Proteobacteria;c__Gammaproteobacteria;o__Enterobacterales;f__Erwiniaceae	0	0	0	0	0	0	3.17627e-05	0	0	0	0	0	0	0	0	0	0	0	0	0	0	0	0	0	0	0	0	0	0
k__Bacteria;p__Proteobacteria;c__Gammaproteobacteria;o__Enterobacterales;f__Erwiniaceae;g__Pantoea	0	0	0	0	0	0	3.17627e-05	0	0	0	0	0	0	0	0	0	0	0	0	0	0	0	0	0	0	0	0	0	0
k__Bacteria;p__Proteobacteria;c__Gammaproteobacteria;o__Enterobacterales;f__Hafniaceae	0	0	0	0	0	0	0	0	0	0	0	0	3.17627e-05	0	0	0	0	0	0	0	0	0	0	0	0	0	0	0	0
k__Bacteria;p__Proteobacteria;c__Gammaproteobacteria;o__Enterobacterales;f__Idiomarinaceae	0	0	0	0	0	0	0	0	0	0	0	4.7644e-05	0	0	0	0	0	0	0	0	0	0	0	0	0	0	0	0	0
k__Bacteria;p__Proteobacteria;c__Gammaproteobacteria;o__Enterobacterales;f__Idiomarinaceae;g__Aliidiomarina	0	0	0	0	0	0	0	0	0	0	0	4.7644e-05	0	0	0	0	0	0	0	0	0	0	0	0	0	0	0	0	0
k__Bacteria;p__Proteobacteria;c__Gammaproteobacteria;o__Enterobacterales;f__Morganellaceae	0	0.000158813	0.000381152	6.35253e-05	0	0	0	1.58813e-05	0	0	0	0	0	0	0	0	0	0	0	6.35253e-05	0	0	0	0	0	0	0	0	0
k__Bacteria;p__Proteobacteria;c__Gammaproteobacteria;o__Enterobacterales;f__Morganellaceae;g__Proteus	0	0.000158813	0.000381152	6.35253e-05	0	0	0	1.58813e-05	0	0	0	0	0	0	0	0	0	0	0	0	0	0	0	0	0	0	0	0	0
k__Bacteria;p__Proteobacteria;c__Gammaproteobacteria;o__Enterobacterales;f__Morganellaceae;g__Proteus;s__Proteus_vulgaris	0	0.000158813	0.000381152	6.35253e-05	0	0	0	1.58813e-05	0	0	0	0	0	0	0	0	0	0	0	0	0	0	0	0	0	0	0	0	0
k__Bacteria;p__Proteobacteria;c__Gammaproteobacteria;o__Enterobacterales;f__Pasteurellaceae	4.7644e-05	0	0	0	3.17627e-05	0	0.000127051	0.000174695	0	0	0	0	0	3.17627e-05	0.000111169	0	0	0	0	0.000127051	0	0	0	0	3.17627e-05	0.000158813	0.000127051	0	4.7644e-05
k__Bacteria;p__Proteobacteria;c__Gammaproteobacteria;o__Enterobacterales;f__Pasteurellaceae;g__Haemophilus	4.7644e-05	0	0	0	0	0	0	3.17627e-05	0	0	0	0	0	3.17627e-05	0.000111169	0	0	0	0	0	0	0	0	0	3.17627e-05	0.000127051	0.000127051	0	4.7644e-05
k__Bacteria;p__Proteobacteria;c__Gammaproteobacteria;o__Enterobacterales;f__Pasteurellaceae;g__Haemophilus;s__Haemophilus_parainfluenzae	4.7644e-05	0	0	0	0	0	0	3.17627e-05	0	0	0	0	0	1.58813e-05	7.94067e-05	0	0	0	0	0	0	0	0	0	0	0.000127051	0.000127051	0	0
k__Bacteria;p__Proteobacteria;c__Gammaproteobacteria;o__Enterobacterales;f__Pasteurellaceae;g__Rodentibacter	0	0	0	0	3.17627e-05	0	0.000127051	0.000142932	0	0	0	0	0	0	0	0	0	0	0	0.000127051	0	0	0	0	0	0	0	0	0
k__Bacteria;p__Proteobacteria;c__Gammaproteobacteria;o__Enterobacterales;f__Pasteurellaceae;g__Rodentibacter;s__Pasteurellaceae_bacterium	0	0	0	0	3.17627e-05	0	0.000127051	0.000142932	0	0	0	0	0	0	0	0	0	0	0	0.000127051	0	0	0	0	0	0	0	0	0
k__Bacteria;p__Proteobacteria;c__Gammaproteobacteria;o__Enterobacterales;f__Pasteurellaceae;g__Rodentibacter;s__Rodentibacter_pneumotropicus	0	0	0	0	0	0	0	0	0	0	0	0	0	0	0	0	0	0	0	0	0	0	0	0	0	0	0	0	0
k__Bacteria;p__Proteobacteria;c__Gammaproteobacteria;o__Enterobacterales;f__Psychromonadaceae	0	0	0	0	0	3.17627e-05	0	0	0	0	0	0	0	0	0	0	0	0	0	0	0	0	0	0	0	0	0	0	0
k__Bacteria;p__Proteobacteria;c__Gammaproteobacteria;o__Enterobacterales;f__Psychromonadaceae;g__Psychromonas	0	0	0	0	0	3.17627e-05	0	0	0	0	0	0	0	0	0	0	0	0	0	0	0	0	0	0	0	0	0	0	0
k__Bacteria;p__Proteobacteria;c__Gammaproteobacteria;o__Enterobacterales;f__Shewanellaceae	0	0	0	0	0	0	0	0	0	0	0	0	0	0	0	0	0	0	0	3.17627e-05	0	0	0	0	0	0	0	0	0
k__Bacteria;p__Proteobacteria;c__Gammaproteobacteria;o__Enterobacterales;f__Shewanellaceae;g__Shewanella	0	0	0	0	0	0	0	0	0	0	0	0	0	0	0	0	0	0	0	3.17627e-05	0	0	0	0	0	0	0	0	0
k__Bacteria;p__Proteobacteria;c__Gammaproteobacteria;o__Enterobacterales;f__Shewanellaceae;g__Shewanella;s__Shewanella_putrefaciens	0	0	0	0	0	0	0	0	0	0	0	0	0	0	0	0	0	0	0	3.17627e-05	0	0	0	0	0	0	0	0	0
k__Bacteria;p__Proteobacteria;c__Gammaproteobacteria;o__Enterobacterales;f__Succinivibrionaceae	0	0	0	0	0	3.17627e-05	0	0	0	0	0	0	0	0	0	0	0	0	0	0	0	0	0	0	0	0	0	0	0
k__Bacteria;p__Proteobacteria;c__Gammaproteobacteria;o__Enterobacterales;f__Succinivibrionaceae;g__Ruminobacter	0	0	0	0	0	3.17627e-05	0	0	0	0	0	0	0	0	0	0	0	0	0	0	0	0	0	0	0	0	0	0	0
k__Bacteria;p__Proteobacteria;c__Gammaproteobacteria;o__Enterobacterales;f__Vibrionaceae	0	0	0	0	0	0.0050185	0	0	0	0	0	0	0	0	0	0	0	0	0	0	0	0	0	0	0	0	0	0	0
k__Bacteria;p__Proteobacteria;c__Gammaproteobacteria;o__Enterobacterales;f__Vibrionaceae;g__Photobacterium	0	0	0	0	0	0.00023822	0	0	0	0	0	0	0	0	0	0	0	0	0	0	0	0	0	0	0	0	0	0	0
k__Bacteria;p__Proteobacteria;c__Gammaproteobacteria;o__Enterobacterales;f__Vibrionaceae;g__Photobacterium;s__Photobacterium_profundum	0	0	0	0	0	0.000206457	0	0	0	0	0	0	0	0	0	0	0	0	0	0	0	0	0	0	0	0	0	0	0
k__Bacteria;p__Proteobacteria;c__Gammaproteobacteria;o__Enterobacterales;f__Vibrionaceae;g__Vibrio	0	0	0	0	0	0.00478028	0	0	0	0	0	0	0	0	0	0	0	0	0	0	0	0	0	0	0	0	0	0	0
k__Bacteria;p__Proteobacteria;c__Gammaproteobacteria;o__Enterobacterales;f__Vibrionaceae;g__Vibrio;s__Vibrio_splendidus	0	0	0	0	0	0.00403386	0	0	0	0	0	0	0	0	0	0	0	0	0	0	0	0	0	0	0	0	0	0	0
k__Bacteria;p__Proteobacteria;c__Gammaproteobacteria;o__Enterobacterales;f__Vibrionaceae;g__Vibrio;s__Vibrio_tapetis	0	0	0	0	0	0.000142932	0	0	0	0	0	0	0	0	0	0	0	0	0	0	0	0	0	0	0	0	0	0	0
k__Bacteria;p__Proteobacteria;c__Gammaproteobacteria;o__Enterobacterales;f__Yersiniaceae	0	0	0	0	0	4.7644e-05	3.17627e-05	3.17627e-05	0	0	0	0	0	0	0	0	0	0	0	0	0	0	0	0	0	0	0	0	3.17627e-05
k__Bacteria;p__Proteobacteria;c__Gammaproteobacteria;o__Enterobacterales;f__Yersiniaceae;g__Serratia	0	0	0	0	0	4.7644e-05	3.17627e-05	3.17627e-05	0	0	0	0	0	0	0	0	0	0	0	0	0	0	0	0	0	0	0	0	3.17627e-05
k__Bacteria;p__Proteobacteria;c__Gammaproteobacteria;o__Enterobacterales;f__Yersiniaceae;g__Serratia;s__Serratia_marcescens	0	0	0	0	0	0	3.17627e-05	3.17627e-05	0	0	0	0	0	0	0	0	0	0	0	0	0	0	0	0	0	0	0	0	3.17627e-05
k__Bacteria;p__Proteobacteria;c__Gammaproteobacteria;o__Pseudomonadales	0.00273159	6.35253e-05	0.0115775	9.5288e-05	6.35253e-05	0.000269983	0.000190576	0.000285864	0.000111169	1.58813e-05	9.5288e-05	4.7644e-05	0	6.35253e-05	3.17627e-05	7.94067e-05	0	0	0	0.00128639	0.00146108	3.17627e-05	0	3.17627e-05	4.7644e-05	3.17627e-05	3.17627e-05	0.000555847	0.000269983
k__Bacteria;p__Proteobacteria;c__Gammaproteobacteria;o__Pseudomonadales;f__Cellvibrionaceae	3.17627e-05	0	0	0	0	0	0	0	0	0	0	0	0	0	0	0	0	0	0	0	0	0	0	0	0	0	0	0	0
k__Bacteria;p__Proteobacteria;c__Gammaproteobacteria;o__Pseudomonadales;f__Cellvibrionaceae;g__Cellvibrio	3.17627e-05	0	0	0	0	0	0	0	0	0	0	0	0	0	0	0	0	0	0	0	0	0	0	0	0	0	0	0	0
k__Bacteria;p__Proteobacteria;c__Gammaproteobacteria;o__Pseudomonadales;f__Cellvibrionaceae;g__Cellvibrio;s__Cellvibrio_sp_PSBB006	3.17627e-05	0	0	0	0	0	0	0	0	0	0	0	0	0	0	0	0	0	0	0	0	0	0	0	0	0	0	0	0
k__Bacteria;p__Proteobacteria;c__Gammaproteobacteria;o__Pseudomonadales;f__Halomonadaceae	3.17627e-05	0	0	6.35253e-05	0	0	0	0	1.58813e-05	0	9.5288e-05	3.17627e-05	0	0	0	0	0	0	0	0	0	0	0	0	0	0	0	0	0
k__Bacteria;p__Proteobacteria;c__Gammaproteobacteria;o__Pseudomonadales;f__Halomonadaceae;g__Halomonas	3.17627e-05	0	0	6.35253e-05	0	0	0	0	1.58813e-05	0	9.5288e-05	3.17627e-05	0	0	0	0	0	0	0	0	0	0	0	0	0	0	0	0	0
k__Bacteria;p__Proteobacteria;c__Gammaproteobacteria;o__Pseudomonadales;f__Moraxellaceae	0.00254101	6.35253e-05	0.0110216	3.17627e-05	3.17627e-05	0.000190576	0.000190576	0.000222339	3.17627e-05	0	0	0	0	0	0	7.94067e-05	0	0	0	0.00071466	0.00117522	3.17627e-05	0	3.17627e-05	4.7644e-05	3.17627e-05	3.17627e-05	0.000555847	0.000269983
k__Bacteria;p__Proteobacteria;c__Gammaproteobacteria;o__Pseudomonadales;f__Moraxellaceae;g__Acinetobacter	0.00242984	6.35253e-05	0.0103705	0	3.17627e-05	0.000190576	0.000190576	0.000174695	0	0	0	0	0	0	0	7.94067e-05	0	0	0	0.000174695	0.000936999	0	0	3.17627e-05	4.7644e-05	3.17627e-05	3.17627e-05	0.000555847	0.000269983
k__Bacteria;p__Proteobacteria;c__Gammaproteobacteria;o__Pseudomonadales;f__Moraxellaceae;g__Acinetobacter;s__Acinetobacter_baumannii	0	0	0	0	0	6.35253e-05	4.7644e-05	0	0	0	0	0	0	0	0	0	0	0	0	0	0	0	0	0	0	0	0	0	0
k__Bacteria;p__Proteobacteria;c__Gammaproteobacteria;o__Pseudomonadales;f__Moraxellaceae;g__Acinetobacter;s__Acinetobacter_johnsonii	3.17627e-05	0	0	0	0	0	0	6.35253e-05	0	0	0	0	0	0	0	0	0	0	0	0	0	0	0	0	0	0	0	0	0
k__Bacteria;p__Proteobacteria;c__Gammaproteobacteria;o__Pseudomonadales;f__Moraxellaceae;g__Acinetobacter;s__Acinetobacter_lwoffii	0.00023822	0	0.000762304	0	0	0	0	0	0	0	0	0	0	0	0	0	0	0	0	0	0	0	0	0	0	0	0	0	0
k__Bacteria;p__Proteobacteria;c__Gammaproteobacteria;o__Pseudomonadales;f__Moraxellaceae;g__Acinetobacter;s__Acinetobacter_pittii	0	0	0	0	0	0	6.35253e-05	0	0	0	0	0	0	0	0	0	0	0	0	0	0	0	0	0	0	0	0	0	0
k__Bacteria;p__Proteobacteria;c__Gammaproteobacteria;o__Pseudomonadales;f__Moraxellaceae;g__Acinetobacter;s__Acinetobacter_radioresistens	0	0	0	0	0	0	0	0	0	0	0	0	0	0	0	0	0	0	0	0.000174695	0	0	0	0	0	0	0	0	0
k__Bacteria;p__Proteobacteria;c__Gammaproteobacteria;o__Pseudomonadales;f__Moraxellaceae;g__Acinetobacter;s__Acinetobacter_schindleri	4.7644e-05	0	0	0	0	0	0	0	0	0	0	0	0	0	0	0	0	0	0	0	0	0	0	0	0	0	0	0	0
k__Bacteria;p__Proteobacteria;c__Gammaproteobacteria;o__Pseudomonadales;f__Moraxellaceae;g__Acinetobacter;s__Acinetobacter_sp_ACNIH1	0.00133403	6.35253e-05	0.00624136	0	3.17627e-05	0.000127051	3.17627e-05	0.000111169	0	0	0	0	0	0	0	0	0	0	0	0	0.000397033	0	0	0	0	0	3.17627e-05	0.000222339	0.000190576
k__Bacteria;p__Proteobacteria;c__Gammaproteobacteria;o__Pseudomonadales;f__Moraxellaceae;g__Acinetobacter;s__Acinetobacter_sp_CIP_64_7	0.000778185	0	0.00333508	0	0	0	4.7644e-05	0	0	0	0	0	0	0	0	0	0	0	0	0	0.000365271	0	0	3.17627e-05	4.7644e-05	0	0	3.17627e-05	3.17627e-05
k__Bacteria;p__Proteobacteria;c__Gammaproteobacteria;o__Pseudomonadales;f__Moraxellaceae;g__Acinetobacter;s__Acinetobacter_sp_SWBY1	0	0	0	0	0	0	0	0	0	0	0	0	0	0	0	0	0	0	0	0	4.7644e-05	0	0	0	0	0	0	0	0
k__Bacteria;p__Proteobacteria;c__Gammaproteobacteria;o__Pseudomonadales;f__Moraxellaceae;g__Enhydrobacter	0	0	0	0	0	0	0	4.7644e-05	3.17627e-05	0	0	0	0	0	0	0	0	0	0	0.000539965	0.00023822	3.17627e-05	0	0	0	0	0	0	0
k__Bacteria;p__Proteobacteria;c__Gammaproteobacteria;o__Pseudomonadales;f__Moraxellaceae;g__Enhydrobacter;s__Moraxella_osloensis	0	0	0	0	0	0	0	4.7644e-05	3.17627e-05	0	0	0	0	0	0	0	0	0	0	0.000539965	0.00023822	3.17627e-05	0	0	0	0	0	0	0
k__Bacteria;p__Proteobacteria;c__Gammaproteobacteria;o__Pseudomonadales;f__Moraxellaceae;g__Psychrobacter	0.000111169	0	0.000651135	3.17627e-05	0	0	0	0	0	0	0	0	0	0	0	0	0	0	0	0	0	0	0	0	0	0	0	0	0
k__Bacteria;p__Proteobacteria;c__Gammaproteobacteria;o__Pseudomonadales;f__Pseudomonadaceae	0.000127051	0	0.000555847	0	3.17627e-05	7.94067e-05	0	6.35253e-05	6.35253e-05	1.58813e-05	0	1.58813e-05	0	6.35253e-05	3.17627e-05	0	0	0	0	0.000539965	0.000285864	0	0	0	0	0	0	0	0
k__Bacteria;p__Proteobacteria;c__Gammaproteobacteria;o__Pseudomonadales;f__Pseudomonadaceae;g__Pseudomonas	0.000127051	0	0.000555847	0	3.17627e-05	7.94067e-05	0	6.35253e-05	6.35253e-05	1.58813e-05	0	1.58813e-05	0	6.35253e-05	3.17627e-05	0	0	0	0	0.000539965	0.000285864	0	0	0	0	0	0	0	0
k__Bacteria;p__Proteobacteria;c__Gammaproteobacteria;o__Pseudomonadales;f__Pseudomonadaceae;g__Pseudomonas;s__Pseudomonas_aeruginosa	0	0	0	0	0	3.17627e-05	0	0	0	0	0	1.58813e-05	0	0	0	0	0	0	0	4.7644e-05	0	0	0	0	0	0	0	0	0
k__Bacteria;p__Proteobacteria;c__Gammaproteobacteria;o__Pseudomonadales;f__Pseudomonadaceae;g__Pseudomonas;s__Pseudomonas_fragi	0	0	0	0	0	0	0	0	0	0	0	0	0	0	0	0	0	0	0	9.5288e-05	0	0	0	0	0	0	0	0	0
k__Bacteria;p__Proteobacteria;c__Gammaproteobacteria;o__Pseudomonadales;f__Pseudomonadaceae;g__Pseudomonas;s__Pseudomonas_oryzihabitans	0	0	0	0	0	0	0	0	0	0	0	0	0	0	0	0	0	0	0	0	0	0	0	0	0	0	0	0	0
k__Bacteria;p__Proteobacteria;c__Gammaproteobacteria;o__Pseudomonadales;f__Pseudomonadaceae;g__Pseudomonas;s__Pseudomonas_putida	6.35253e-05	0	0.000222339	0	0	0	0	0	0	1.58813e-05	0	0	0	0	3.17627e-05	0	0	0	0	0	0.000127051	0	0	0	0	0	0	0	0
k__Bacteria;p__Proteobacteria;c__Gammaproteobacteria;o__Pseudomonadales;f__unidentified_Pseudomonadales	0	0	0	0	0	0	0	0	0	0	0	0	0	0	0	0	0	0	0	3.17627e-05	0	0	0	0	0	0	0	0	0
k__Bacteria;p__Proteobacteria;c__Gammaproteobacteria;o__Pseudomonadales;f__unidentified_Pseudomonadales;g__unidentified_Pseudomonadales	0	0	0	0	0	0	0	0	0	0	0	0	0	0	0	0	0	0	0	3.17627e-05	0	0	0	0	0	0	0	0	0
k__Bacteria;p__Proteobacteria;c__Gammaproteobacteria;o__Pseudomonadales;f__unidentified_Pseudomonadales;g__unidentified_Pseudomonadales;s__metagenome	0	0	0	0	0	0	0	0	0	0	0	0	0	0	0	0	0	0	0	3.17627e-05	0	0	0	0	0	0	0	0	0
k__Bacteria;p__Proteobacteria;c__Gammaproteobacteria;o__Xanthomonadales	0.00023822	0	0.000142932	0	0	0	0	0.00722601	0	0	0	0	3.17627e-05	0	0	0	0	0	0	0.00358918	0.000127051	0	0	0	0	0	0	4.7644e-05	0
k__Bacteria;p__Proteobacteria;c__Gammaproteobacteria;o__Xanthomonadales;f__Rhodanobacteraceae	0	0	0	0	0	0	0	0	0	0	0	0	0	0	0	0	0	0	0	7.94067e-05	0	0	0	0	0	0	0	0	0
k__Bacteria;p__Proteobacteria;c__Gammaproteobacteria;o__Xanthomonadales;f__Rhodanobacteraceae;g__unidentified_Rhodanobacteraceae	0	0	0	0	0	0	0	0	0	0	0	0	0	0	0	0	0	0	0	4.7644e-05	0	0	0	0	0	0	0	0	0
k__Bacteria;p__Proteobacteria;c__Gammaproteobacteria;o__Xanthomonadales;f__Rhodanobacteraceae;g__unidentified_Rhodanobacteraceae;s__metagenome	0	0	0	0	0	0	0	0	0	0	0	0	0	0	0	0	0	0	0	4.7644e-05	0	0	0	0	0	0	0	0	0
k__Bacteria;p__Proteobacteria;c__Gammaproteobacteria;o__Xanthomonadales;f__Xanthomonadaceae	0.00023822	0	0.000142932	0	0	0	0	0.00719424	0	0	0	0	3.17627e-05	0	0	0	0	0	0	0.00350977	0.000127051	0	0	0	0	0	0	4.7644e-05	0
k__Bacteria;p__Proteobacteria;c__Gammaproteobacteria;o__Xanthomonadales;f__Xanthomonadaceae;g__Arenimonas	0	0	0	0	0	0	0	1.58813e-05	0	0	0	0	0	0	0	0	0	0	0	0	0	0	0	0	0	0	0	0	0
k__Bacteria;p__Proteobacteria;c__Gammaproteobacteria;o__Xanthomonadales;f__Xanthomonadaceae;g__Lysobacter	0	0	0	0	0	0	0	0.000349389	0	0	0	0	0	0	0	0	0	0	0	9.5288e-05	0.000127051	0	0	0	0	0	0	3.17627e-05	0
k__Bacteria;p__Proteobacteria;c__Gammaproteobacteria;o__Xanthomonadales;f__Xanthomonadaceae;g__Lysobacter;s__Lysobacter_sp	0	0	0	0	0	0	0	0	0	0	0	0	0	0	0	0	0	0	0	3.17627e-05	0	0	0	0	0	0	0	0	0
k__Bacteria;p__Proteobacteria;c__Gammaproteobacteria;o__Xanthomonadales;f__Xanthomonadaceae;g__Stenotrophomonas	0.00023822	0	0.000142932	0	0	0	0	0.00679721	0	0	0	0	3.17627e-05	0	0	0	0	0	0	0.00336684	0	0	0	0	0	0	0	1.58813e-05	0
k__Bacteria;p__Proteobacteria;c__Gammaproteobacteria;o__Xanthomonadales;f__Xanthomonadaceae;g__Stenotrophomonas;s__Stenotrophomonas_acidaminiphila	0.00023822	0	0.000142932	0	0	0	0	0	0	0	0	0	3.17627e-05	0	0	0	0	0	0	0	0	0	0	0	0	0	0	1.58813e-05	0
k__Bacteria;p__Proteobacteria;c__Gammaproteobacteria;o__Xanthomonadales;f__Xanthomonadaceae;g__Stenotrophomonas;s__Stenotrophomonas_maltophilia	0	0	0	0	0	0	0	0.00679721	0	0	0	0	0	0	0	0	0	0	0	0.00336684	0	0	0	0	0	0	0	0	0
k__Bacteria;p__Proteobacteria;c__Gammaproteobacteria;o__unidentified_Gammaproteobacteria	0	0	0	0	0	0	0	3.17627e-05	0	0	0	0	0	0	0	0	0	0	0	3.17627e-05	0	0	0	0	4.7644e-05	0	0	0	0
k__Bacteria;p__Proteobacteria;c__Gammaproteobacteria;o__unidentified_Gammaproteobacteria;f__Steroidobacteraceae	0	0	0	0	0	0	0	3.17627e-05	0	0	0	0	0	0	0	0	0	0	0	0	0	0	0	0	4.7644e-05	0	0	0	0
k__Bacteria;p__Proteobacteria;c__Gammaproteobacteria;o__unidentified_Gammaproteobacteria;f__Steroidobacteraceae;g__Steroidobacter	0	0	0	0	0	0	0	0	0	0	0	0	0	0	0	0	0	0	0	0	0	0	0	0	4.7644e-05	0	0	0	0
k__Bacteria;p__Proteobacteria;c__Gammaproteobacteria;o__unidentified_Gammaproteobacteria;f__unidentified_Gammaproteobacteria	0	0	0	0	0	0	0	0	0	0	0	0	0	0	0	0	0	0	0	3.17627e-05	0	0	0	0	0	0	0	0	0
k__Bacteria;p__Proteobacteria;c__Gammaproteobacteria;o__unidentified_Gammaproteobacteria;f__unidentified_Gammaproteobacteria;g__Acidibacter	0	0	0	0	0	0	0	0	0	0	0	0	0	0	0	0	0	0	0	0	0	0	0	0	0	0	0	0	0
k__Bacteria;p__Proteobacteria;c__Gammaproteobacteria;o__unidentified_Gammaproteobacteria;f__unidentified_Gammaproteobacteria;g__unidentified_Gammaproteobacteria	0	0	0	0	0	0	0	0	0	0	0	0	0	0	0	0	0	0	0	3.17627e-05	0	0	0	0	0	0	0	0	0
k__Bacteria;p__Proteobacteria;c__Gammaproteobacteria;o__unidentified_Gammaproteobacteria;f__unidentified_Gammaproteobacteria;g__unidentified_Gammaproteobacteria;s__metagenome	0	0	0	0	0	0	0	0	0	0	0	0	0	0	0	0	0	0	0	3.17627e-05	0	0	0	0	0	0	0	0	0
k__Bacteria;p__Spirochaetota	0	0	0	3.17627e-05	0.000111169	6.35253e-05	3.17627e-05	0	0	0	0	0	0	0	0	0	0	0	0	0	0	0	0	9.5288e-05	0	3.17627e-05	0	0	0
k__Bacteria;p__Spirochaetota;c__Spirochaetia	0	0	0	3.17627e-05	0.000111169	6.35253e-05	3.17627e-05	0	0	0	0	0	0	0	0	0	0	0	0	0	0	0	0	9.5288e-05	0	0	0	0	0
k__Bacteria;p__Spirochaetota;c__Spirochaetia;o__Spirochaetales	0	0	0	3.17627e-05	0.000111169	6.35253e-05	3.17627e-05	0	0	0	0	0	0	0	0	0	0	0	0	0	0	0	0	9.5288e-05	0	0	0	0	0
k__Bacteria;p__Spirochaetota;c__Spirochaetia;o__Spirochaetales;f__Spirochaetaceae	0	0	0	3.17627e-05	0.000111169	6.35253e-05	3.17627e-05	0	0	0	0	0	0	0	0	0	0	0	0	0	0	0	0	9.5288e-05	0	0	0	0	0
k__Bacteria;p__Spirochaetota;c__Spirochaetia;o__Spirochaetales;f__Spirochaetaceae;g__Sphaerochaeta	0	0	0	0	6.35253e-05	3.17627e-05	0	0	0	0	0	0	0	0	0	0	0	0	0	0	0	0	0	9.5288e-05	0	0	0	0	0
k__Bacteria;p__Spirochaetota;c__Spirochaetia;o__Spirochaetales;f__Spirochaetaceae;g__Treponema	0	0	0	0	0	3.17627e-05	3.17627e-05	0	0	0	0	0	0	0	0	0	0	0	0	0	0	0	0	0	0	0	0	0	0
k__Bacteria;p__Spirochaetota;c__unidentified_Spirochaetota	0	0	0	0	0	0	0	0	0	0	0	0	0	0	0	0	0	0	0	0	0	0	0	0	0	3.17627e-05	0	0	0
k__Bacteria;p__Spirochaetota;c__unidentified_Spirochaetota;o__Brachyspirales	0	0	0	0	0	0	0	0	0	0	0	0	0	0	0	0	0	0	0	0	0	0	0	0	0	3.17627e-05	0	0	0
k__Bacteria;p__Spirochaetota;c__unidentified_Spirochaetota;o__Brachyspirales;f__Brachyspiraceae	0	0	0	0	0	0	0	0	0	0	0	0	0	0	0	0	0	0	0	0	0	0	0	0	0	3.17627e-05	0	0	0
k__Bacteria;p__Spirochaetota;c__unidentified_Spirochaetota;o__Brachyspirales;f__Brachyspiraceae;g__Brachyspira	0	0	0	0	0	0	0	0	0	0	0	0	0	0	0	0	0	0	0	0	0	0	0	0	0	3.17627e-05	0	0	0
k__Bacteria;p__Synergistota	0	0	3.17627e-05	0	3.17627e-05	3.17627e-05	0	0	0	0	0	0	0	0	0	0	0	0	0	3.17627e-05	0	0	0	0	0	0	0	0	1.58813e-05
k__Bacteria;p__Synergistota;c__Synergistia	0	0	3.17627e-05	0	3.17627e-05	3.17627e-05	0	0	0	0	0	0	0	0	0	0	0	0	0	3.17627e-05	0	0	0	0	0	0	0	0	1.58813e-05
k__Bacteria;p__Synergistota;c__Synergistia;o__Synergistales	0	0	3.17627e-05	0	3.17627e-05	3.17627e-05	0	0	0	0	0	0	0	0	0	0	0	0	0	3.17627e-05	0	0	0	0	0	0	0	0	1.58813e-05
k__Bacteria;p__Synergistota;c__Synergistia;o__Synergistales;f__Synergistaceae	0	0	3.17627e-05	0	3.17627e-05	3.17627e-05	0	0	0	0	0	0	0	0	0	0	0	0	0	3.17627e-05	0	0	0	0	0	0	0	0	1.58813e-05
k__Bacteria;p__Synergistota;c__Synergistia;o__Synergistales;f__Synergistaceae;g__Cloacibacillus	0	0	0	0	0	0	0	0	0	0	0	0	0	0	0	0	0	0	0	3.17627e-05	0	0	0	0	0	0	0	0	0
k__Bacteria;p__Synergistota;c__Synergistia;o__Synergistales;f__Synergistaceae;g__Cloacibacillus;s__Cloacibacillus_porcorum	0	0	0	0	0	0	0	0	0	0	0	0	0	0	0	0	0	0	0	3.17627e-05	0	0	0	0	0	0	0	0	0
k__Bacteria;p__Synergistota;c__Synergistia;o__Synergistales;f__Synergistaceae;g__Fretibacterium	0	0	3.17627e-05	0	3.17627e-05	3.17627e-05	0	0	0	0	0	0	0	0	0	0	0	0	0	0	0	0	0	0	0	0	0	0	0
k__Bacteria;p__Synergistota;c__Synergistia;o__Synergistales;f__Synergistaceae;g__Pyramidobacter	0	0	0	0	0	0	0	0	0	0	0	0	0	0	0	0	0	0	0	0	0	0	0	0	0	0	0	0	1.58813e-05
k__Bacteria;p__Synergistota;c__Synergistia;o__Synergistales;f__Synergistaceae;g__Pyramidobacter;s__Pyramidobacter_piscolens	0	0	0	0	0	0	0	0	0	0	0	0	0	0	0	0	0	0	0	0	0	0	0	0	0	0	0	0	1.58813e-05
k__Bacteria;p__Synergistota;c__Synergistia;o__Synergistales;f__Synergistaceae;g__Synergistes	0	0	0	0	0	0	0	0	0	0	0	0	0	0	0	0	0	0	0	0	0	0	0	0	0	0	0	0	0
k__Bacteria;p__Thermotogae	0	0	0	0	0	0	0	1.58813e-05	0	0	0	0	0	0	0	0	0	0	0	0	0	0	0	0	0	0	0	0	0
k__Bacteria;p__Thermotogae;c__unidentified_Thermotogae	0	0	0	0	0	0	0	1.58813e-05	0	0	0	0	0	0	0	0	0	0	0	0	0	0	0	0	0	0	0	0	0
k__Bacteria;p__Thermotogae;c__unidentified_Thermotogae;o__Petrotogales	0	0	0	0	0	0	0	1.58813e-05	0	0	0	0	0	0	0	0	0	0	0	0	0	0	0	0	0	0	0	0	0
k__Bacteria;p__Thermotogae;c__unidentified_Thermotogae;o__Petrotogales;f__Petrotogaceae	0	0	0	0	0	0	0	1.58813e-05	0	0	0	0	0	0	0	0	0	0	0	0	0	0	0	0	0	0	0	0	0
k__Bacteria;p__Thermotogae;c__unidentified_Thermotogae;o__Petrotogales;f__Petrotogaceae;g__Geotoga	0	0	0	0	0	0	0	1.58813e-05	0	0	0	0	0	0	0	0	0	0	0	0	0	0	0	0	0	0	0	0	0
k__Bacteria;p__Verrucomicrobiota	0.0312227	0.000111169	0.00115934	0.0141344	0.0014452	0.000381152	0.0191529	0.00147696	0.00384328	0.00441501	0.00584433	0.00100052	0.00328744	0.0123874	0.00142932	0.00193752	0.03667	0.048184	0.000111169	0.00409738	0.000809948	0.000682897	0.00115934	0.000317627	0.000746423	0.000428796	0.00816301	0.00107993	0.00158813
k__Bacteria;p__Verrucomicrobiota;c__Kiritimatiellae	0	0	0.000158813	0	0	0	4.7644e-05	0	0	0	0	0	0	0	0	0	0	0	0	0	0	0	0	0	0	0	0	0	0
k__Bacteria;p__Verrucomicrobiota;c__Verrucomicrobiae	0.0312227	0.000111169	0.00100052	0.0141344	0.0014452	0.000381152	0.0191052	0.00147696	0.00384328	0.00441501	0.00584433	0.00100052	0.00328744	0.0123874	0.00142932	0.00193752	0.03667	0.048184	0.000111169	0.00409738	0.000809948	0.000682897	0.00115934	0.000317627	0.000746423	0.000428796	0.00816301	0.00107993	0.00158813
k__Bacteria;p__Verrucomicrobiota;c__Verrucomicrobiae;o__Chthoniobacterales	0	0	0	0	0	0	0	0	0	0	0	0	0	0	0	0	0	0	0	0	0	0	0	0	0	0	0	0	0
k__Bacteria;p__Verrucomicrobiota;c__Verrucomicrobiae;o__Chthoniobacterales;f__Chthoniobacteraceae	0	0	0	0	0	0	0	0	0	0	0	0	0	0	0	0	0	0	0	0	0	0	0	0	0	0	0	0	0
k__Bacteria;p__Verrucomicrobiota;c__Verrucomicrobiae;o__Chthoniobacterales;f__Chthoniobacteraceae;g__Chthoniobacter	0	0	0	0	0	0	0	0	0	0	0	0	0	0	0	0	0	0	0	0	0	0	0	0	0	0	0	0	0
k__Bacteria;p__Verrucomicrobiota;c__Verrucomicrobiae;o__Chthoniobacterales;f__Chthoniobacteraceae;g__Chthoniobacter;s__metagenome	0	0	0	0	0	0	0	0	0	0	0	0	0	0	0	0	0	0	0	0	0	0	0	0	0	0	0	0	0
k__Bacteria;p__Verrucomicrobiota;c__Verrucomicrobiae;o__Opitutales	0	0	3.17627e-05	0	0	0	0	0	0	0	0	0	0	0	0	0	0	0	0	3.17627e-05	0	0	0	0	0	0	0	0	0
k__Bacteria;p__Verrucomicrobiota;c__Verrucomicrobiae;o__Opitutales;f__Opitutaceae	0	0	0	0	0	0	0	0	0	0	0	0	0	0	0	0	0	0	0	3.17627e-05	0	0	0	0	0	0	0	0	0
k__Bacteria;p__Verrucomicrobiota;c__Verrucomicrobiae;o__Opitutales;f__Puniceicoccaceae	0	0	3.17627e-05	0	0	0	0	0	0	0	0	0	0	0	0	0	0	0	0	0	0	0	0	0	0	0	0	0	0
k__Bacteria;p__Verrucomicrobiota;c__Verrucomicrobiae;o__Verrucomicrobiales	0.0312227	0.000111169	0.000936999	0.0141344	0.0014452	0.000301745	0.0191052	0.00146108	0.00384328	0.00441501	0.00584433	0.00100052	0.00328744	0.0123874	0.00142932	0.00193752	0.03667	0.048184	0.000111169	0.00406562	0.000809948	0.000682897	0.00115934	0.000317627	0.000746423	0.000428796	0.00816301	0.00107993	0.00158813
k__Bacteria;p__Verrucomicrobiota;c__Verrucomicrobiae;o__Verrucomicrobiales;f__Akkermansiaceae	0.0312227	0.000111169	0.000936999	0.0141344	0.0014452	0.000301745	0.0191052	0.00146108	0.00384328	0.00441501	0.00584433	0.00100052	0.00328744	0.0123874	0.00142932	0.00193752	0.03667	0.048184	0.000111169	0.00406562	0.000809948	0.000682897	0.00115934	0.000317627	0.000746423	0.000428796	0.00816301	0.00107993	0.00158813
k__Bacteria;p__Verrucomicrobiota;c__Verrucomicrobiae;o__Verrucomicrobiales;f__Akkermansiaceae;g__Akkermansia	0.0312227	0.000111169	0.000936999	0.0141344	0.0014452	0.000301745	0.0191052	0.00146108	0.00384328	0.00441501	0.00584433	0.00100052	0.00328744	0.0123874	0.00142932	0.00193752	0.03667	0.048184	0.000111169	0.00406562	0.000809948	0.000682897	0.00115934	0.000317627	0.000746423	0.000428796	0.00816301	0.00107993	0.00158813
k__Bacteria;p__Verrucomicrobiota;c__Verrucomicrobiae;o__Verrucomicrobiales;f__Akkermansiaceae;g__Akkermansia;s__Akkermansia_muciniphila	0.0312227	0.000111169	0.000936999	0.0141344	0.0014452	0.000301745	0.0191052	0.00146108	0.00381152	0.00441501	0.00584433	0.00100052	0.00328744	0.0123874	0.00142932	0.00193752	0.03667	0.048184	0.000111169	0.00406562	0.000809948	0.000682897	0.00112757	0.000317627	0.000746423	0.000428796	0.00816301	0.00107993	0.00158813
k__Bacteria;p__Verrucomicrobiota;c__Verrucomicrobiae;o__unidentified_Verrucomicrobiae	0	0	0	0	0	0	0	1.58813e-05	0	0	0	0	0	0	0	0	0	0	0	0	0	0	0	0	0	0	0	0	0
k__Bacteria;p__Verrucomicrobiota;c__Verrucomicrobiae;o__unidentified_Verrucomicrobiae;f__unidentified_Verrucomicrobiae	0	0	0	0	0	0	0	1.58813e-05	0	0	0	0	0	0	0	0	0	0	0	0	0	0	0	0	0	0	0	0	0
k__Bacteria;p__Verrucomicrobiota;c__Verrucomicrobiae;o__unidentified_Verrucomicrobiae;f__unidentified_Verrucomicrobiae;g__unidentified_Verrucomicrobiae	0	0	0	0	0	0	0	1.58813e-05	0	0	0	0	0	0	0	0	0	0	0	0	0	0	0	0	0	0	0	0	0
k__Bacteria;p__Verrucomicrobiota;c__Verrucomicrobiae;o__unidentified_Verrucomicrobiae;f__unidentified_Verrucomicrobiae;g__unidentified_Verrucomicrobiae;s__metagenome	0	0	0	0	0	0	0	1.58813e-05	0	0	0	0	0	0	0	0	0	0	0	0	0	0	0	0	0	0	0	0	0
k__Bacteria;p__Zixibacteria	0	0	0	0	0	0	0	0	0	0	1.58813e-05	0	0	0	0	0	0	0	0	0	0	0	0	0	0	0	0	0	0
k__Bacteria;p__Zixibacteria;c__unidentified_Zixibacteria	0	0	0	0	0	0	0	0	0	0	1.58813e-05	0	0	0	0	0	0	0	0	0	0	0	0	0	0	0	0	0	0
k__Bacteria;p__Zixibacteria;c__unidentified_Zixibacteria;o__unidentified_Zixibacteria	0	0	0	0	0	0	0	0	0	0	1.58813e-05	0	0	0	0	0	0	0	0	0	0	0	0	0	0	0	0	0	0
k__Bacteria;p__Zixibacteria;c__unidentified_Zixibacteria;o__unidentified_Zixibacteria;f__unidentified_Zixibacteria	0	0	0	0	0	0	0	0	0	0	1.58813e-05	0	0	0	0	0	0	0	0	0	0	0	0	0	0	0	0	0	0
k__Bacteria;p__Zixibacteria;c__unidentified_Zixibacteria;o__unidentified_Zixibacteria;f__unidentified_Zixibacteria;g__unidentified_Zixibacteria	0	0	0	0	0	0	0	0	0	0	1.58813e-05	0	0	0	0	0	0	0	0	0	0	0	0	0	0	0	0	0	0
k__Bacteria;p__Zixibacteria;c__unidentified_Zixibacteria;o__unidentified_Zixibacteria;f__unidentified_Zixibacteria;g__unidentified_Zixibacteria;s__bacterium_enrichment_culture_clone_Anammox_55	0	0	0	0	0	0	0	0	0	0	1.58813e-05	0	0	0	0	0	0	0	0	0	0	0	0	0	0	0	0	0	0
k__Bacteria;p__unidentified_Bacteria	0.0139279	0.00873473	0.00830594	0.0186606	0.0197564	0.0380676	0.00911589	0.0199628	0.018073	0.0149602	0.0109581	0.016723	0.0221386	0.0262201	0.0263313	0.0259025	0.0419108	0.0117681	0.0295552	0.0194229	0.00744835	0.0122604	0.0188194	0.0581733	0.00795655	0.0407991	0.0286182	0.0103705	0.0623025
k__Bacteria;p__unidentified_Bacteria;c__Campylobacterota	0.00522496	0.0023822	0.00127051	0.00247749	0.0155161	0.00771833	0.0068925	0.0154208	0.00557435	0.00414503	0.00301745	0.00911589	0.0110693	0.0125939	0.020471	0.0196293	0.0371147	0.00479616	0.022345	0.00589198	0.00271571	0.00738482	0.0123398	0.0401798	0.00366859	0.0128321	0.0145473	0.00384328	0.0529325
k__Bacteria;p__unidentified_Bacteria;c__Campylobacterota;o__Campylobacterales	0.00522496	0.0023822	0.00127051	0.00247749	0.0155161	0.00771833	0.0068925	0.0154208	0.00557435	0.00414503	0.00301745	0.00911589	0.0110693	0.0125939	0.020471	0.0196293	0.0371147	0.00479616	0.022345	0.00589198	0.00271571	0.00738482	0.0123398	0.0401798	0.00366859	0.0128321	0.0145473	0.00384328	0.0529325
k__Bacteria;p__unidentified_Bacteria;c__Campylobacterota;o__Campylobacterales;f__Helicobacteraceae	0.00522496	0.0023822	0.00127051	0.00247749	0.0155161	0.00771833	0.0068925	0.0154208	0.00557435	0.00414503	0.00301745	0.00911589	0.0110693	0.0125939	0.020471	0.0195976	0.0371147	0.00479616	0.022345	0.00589198	0.00271571	0.00738482	0.0123398	0.0401798	0.00366859	0.0128321	0.0145473	0.00384328	0.0529325
k__Bacteria;p__unidentified_Bacteria;c__Campylobacterota;o__Campylobacterales;f__Helicobacteraceae;g__Helicobacter	0.00522496	0.0023822	0.00127051	0.00247749	0.0155161	0.00771833	0.0068925	0.0154208	0.00557435	0.00414503	0.00301745	0.00911589	0.0110693	0.0125939	0.020471	0.0195976	0.0371147	0.00479616	0.022345	0.00589198	0.00271571	0.00738482	0.0123398	0.0401798	0.00366859	0.0128004	0.0145473	0.00384328	0.0529325
k__Bacteria;p__unidentified_Bacteria;c__Campylobacterota;o__Campylobacterales;f__Helicobacteraceae;g__Helicobacter;s__Helicobacter_rodentium	0.00441501	0.000936999	0.000984643	0.00220751	0.00532025	0.00304922	0.00617784	0.0154208	0.00512967	0.00255689	0.00276335	0.0091	0.0109105	0.0123398	0.0136579	0.00968761	0.035336	0.00463735	0.0221227	0.00586021	0.00231867	0.00598726	0.00829006	0.0368288	0.00228691	0.0091	0.00667016	0.00290628	0.0479457
k__Bacteria;p__unidentified_Bacteria;c__Campylobacterota;o__Campylobacterales;f__Helicobacteraceae;g__Helicobacter;s__Helicobacter_sp_MIT_02_6899	0.000809948	0.0014452	0.000285864	0.00023822	0.0101323	0.00466911	0.00071466	0	0.000444677	0.00158813	0.00023822	1.58813e-05	0.000158813	0.000254101	0.00678133	0.00987819	0.00177871	0.000158813	0.000222339	3.17627e-05	0.000397033	0.00136579	0.00404974	0.00335096	0.00138168	0.00370035	0.0078295	0.000936999	0.00498674
k__Bacteria;p__unidentified_Bacteria;c__unidentified_Bacteria	0.00870297	0.00635253	0.00703543	0.0161831	0.00424032	0.0303492	0.00222339	0.00454206	0.0124986	0.0108152	0.00794067	0.00760716	0.0110693	0.0136262	0.00586021	0.00627313	0.00479616	0.00697191	0.00721013	0.0135309	0.00473264	0.00487557	0.00647958	0.0179936	0.00428796	0.027967	0.0140709	0.00652723	0.00936999
k__Bacteria;p__unidentified_Bacteria;c__unidentified_Bacteria;o__Bdellovibrionales	0	0	0	0	0	0	0	3.17627e-05	0	0	0	0	0	0	0	0	0	0	0	0	0	0	0	0	0	0	0	0	0
k__Bacteria;p__unidentified_Bacteria;c__unidentified_Bacteria;o__Bdellovibrionales;f__Bdellovibrionaceae	0	0	0	0	0	0	0	3.17627e-05	0	0	0	0	0	0	0	0	0	0	0	0	0	0	0	0	0	0	0	0	0
k__Bacteria;p__unidentified_Bacteria;c__unidentified_Bacteria;o__Bdellovibrionales;f__Bdellovibrionaceae;g__unidentified_Bdellovibrionaceae	0	0	0	0	0	0	0	1.58813e-05	0	0	0	0	0	0	0	0	0	0	0	0	0	0	0	0	0	0	0	0	0
k__Bacteria;p__unidentified_Bacteria;c__unidentified_Bacteria;o__Bdellovibrionales;f__Bdellovibrionaceae;g__unidentified_Bdellovibrionaceae;s__metagenome	0	0	0	0	0	0	0	1.58813e-05	0	0	0	0	0	0	0	0	0	0	0	0	0	0	0	0	0	0	0	0	0
k__Bacteria;p__unidentified_Bacteria;c__unidentified_Bacteria;o__Desulfovibrionales	0.00174695	0.000825829	0.00250925	0.002811	0.00160401	0.00247749	0.00146108	0.00242984	0.00414503	0.00678133	0.00179459	0.00555847	0.00632077	0.0132292	0.00428796	0.00320803	0.00190576	0.000825829	0.00241396	0.00929058	0.00233456	0.00463735	0.00115934	0.00935411	0.00154049	0.0253943	0.0138644	0.00320803	0.00930646
k__Bacteria;p__unidentified_Bacteria;c__unidentified_Bacteria;o__Desulfovibrionales;f__Desulfovibrionaceae	0.00174695	0.000825829	0.00250925	0.002811	0.00160401	0.00247749	0.00146108	0.00242984	0.00414503	0.00678133	0.00179459	0.00555847	0.00632077	0.0132292	0.00428796	0.00320803	0.00190576	0.000825829	0.00241396	0.00929058	0.00233456	0.00463735	0.00115934	0.00935411	0.00154049	0.0253466	0.0138644	0.00320803	0.00930646
k__Bacteria;p__unidentified_Bacteria;c__unidentified_Bacteria;o__Desulfovibrionales;f__Desulfovibrionaceae;g__Bilophila	0.000571728	0.000142932	0.000158813	9.5288e-05	0.000460559	0.000127051	0.000794067	0.00201693	0.00101641	0.00134991	0.000651135	0.00308098	0.00365271	0.00250925	0.00215986	0.00152461	0.000873473	0.000412915	0.00192164	0.00101641	0.000762304	0.00182635	0.000555847	0.00203281	0.000873473	0.00117522	0.00368447	0.000921117	0.0064637
k__Bacteria;p__unidentified_Bacteria;c__unidentified_Bacteria;o__Desulfovibrionales;f__Desulfovibrionaceae;g__Bilophila;s__Bilophila_wadsworthia	0	0	0	0	0	0	0	0	0	3.17627e-05	0	0	0	0	0	0	0	0	0	0	0	0	0	0	0	0	0	0	0
k__Bacteria;p__unidentified_Bacteria;c__unidentified_Bacteria;o__Desulfovibrionales;f__Desulfovibrionaceae;g__Desulfovibrio	0.00117522	0.000635253	0.00227103	0.00260454	0.00111169	0.00231867	0.000635253	0.000301745	0.00308098	0.00541554	0.00112757	0.00236632	0.00258866	0.0106723	0.00209634	0.00158813	0.000873473	0.000349389	0.000428796	0.00787714	0.00157225	0.00255689	0.000555847	0.0073213	0.000667016	0.024092	0.0100846	0.0021281	0.00262042
k__Bacteria;p__unidentified_Bacteria;c__unidentified_Bacteria;o__Desulfovibrionales;f__Desulfovibrionaceae;g__Desulfovibrio;s__Desulfovibrio_fairfieldensis	0.000968761	0.000397033	0.00127051	0.000127051	0.000746423	0.000460559	0.00023822	1.58813e-05	0.00244573	0.000635253	0.000492321	0.00203281	0.0021281	0.00111169	0.00127051	0.00111169	0.000142932	0.000174695	0.000381152	0.00242984	0.000397033	0.000667016	0.000317627	0.00420855	0.000365271	0.000603491	0.00122286	0.00157225	0.000841711
k__Bacteria;p__unidentified_Bacteria;c__unidentified_Bacteria;o__Desulfovibrionales;f__Desulfovibrionaceae;g__Desulfovibrio;s__Desulfovibrio_piger	0	0	0	0	0	0	4.7644e-05	0	0.000301745	0.000127051	0	0	9.5288e-05	0	0	0	0	0	0	0	0.000825829	0.000460559	0	0	4.7644e-05	0	0	0	0
k__Bacteria;p__unidentified_Bacteria;c__unidentified_Bacteria;o__Desulfovibrionales;f__Desulfovibrionaceae;g__Desulfovibrio;s__metagenome	0	0	0	0	0	0	0	7.94067e-05	0	0	0	0	0	0	0	0	0.000301745	0	0	3.17627e-05	0	0	0	0	0	0	0	0	0.000222339
k__Bacteria;p__unidentified_Bacteria;c__unidentified_Bacteria;o__unidentified_Bacteria	0.00695602	0.0055267	0.00452618	0.0133721	0.0026363	0.0278717	0.000762304	0.00208045	0.00835358	0.00403386	0.00614608	0.00204869	0.00474852	0.000397033	0.00157225	0.0030651	0.0028904	0.00614608	0.00479616	0.00424032	0.00239808	0.00023822	0.00532025	0.00863945	0.00274747	0.00257278	0.000206457	0.0033192	6.35253e-05
k__Bacteria;p__unidentified_Bacteria;c__unidentified_Bacteria;o__unidentified_Bacteria;f__unidentified_Bacteria	0.00695602	0.0055267	0.00452618	0.0133721	0.0026363	0.0278717	0.000762304	0.00208045	0.00835358	0.00403386	0.00614608	0.00204869	0.00474852	0.000397033	0.00157225	0.0030651	0.0028904	0.00614608	0.00479616	0.00424032	0.00239808	0.00023822	0.00532025	0.00863945	0.00274747	0.00257278	0.000206457	0.0033192	6.35253e-05
k__Bacteria;p__unidentified_Bacteria;c__unidentified_Bacteria;o__unidentified_Bacteria;f__unidentified_Bacteria;g__unidentified_Bacteria	0.00695602	0.0055267	0.00452618	0.0133721	0.0026363	0.0278717	0.000762304	0.00208045	0.00835358	0.00403386	0.00614608	0.00204869	0.00474852	0.000397033	0.00157225	0.0030651	0.0028904	0.00614608	0.00479616	0.00424032	0.00239808	0.00023822	0.00532025	0.00863945	0.00274747	0.00257278	0.000206457	0.0033192	6.35253e-05
k__Bacteria;p__unidentified_Bacteria;c__unidentified_Bacteria;o__unidentified_Bacteria;f__unidentified_Bacteria;g__unidentified_Bacteria;s__Burkholderiales_bacterium_Beta_02	0	0	0	0	0	0	0	0	0	0	0	0	0	0	0	0	0	0	0	0	0	0	0	0	0	0	0	0	0
k__Bacteria;p__unidentified_Bacteria;c__unidentified_Bacteria;o__unidentified_Bacteria;f__unidentified_Bacteria;g__unidentified_Bacteria;s__TM7_phylum_sp_oral_clone_CW040	0.00695602	0.0055267	0.00452618	0.0133721	0.0026363	0.0278717	0.000762304	0.00208045	0.00835358	0.00403386	0.00614608	0.00204869	0.00474852	0.000397033	0.00157225	0.0030651	0.0028904	0.00614608	0.00479616	0.00420855	0.00239808	0.00023822	0.00532025	0.00863945	0.00274747	0.00257278	0.000206457	0.0033192	6.35253e-05
k__Bacteria;p__unidentified_Bacteria;c__unidentified_Bacteria;o__unidentified_Bacteria;f__unidentified_Bacteria;g__unidentified_Bacteria;s__candidate_division_TM7_bacterium_JGI_0001002_L20	0	0	0	0	0	0	0	0	0	0	0	0	0	0	0	0	0	0	0	3.17627e-05	0	0	0	0	0	0	0	0	0
k__Bacteria;p__unidentified_Bacteria;c__unidentified_Bacteria;o__unidentified_Bacteria;f__unidentified_Bacteria;g__unidentified_Bacteria;s__candidate_division_TM7_single_cell_isolate_TM7a	0	0	0	0	0	0	0	0	0	0	0	0	0	0	0	0	0	0	0	0	0	0	0	0	0	0	0	0	0

## Sheet: Sheet2
Taxonomy	Con_1	Con_2	Con_5	Con_6	Con_9	con_10	M_13	M_15	M_16	M_19	M_21	M_23	XSB_L25	XSB_L27	XSB_L29	XSB_L32	XSB_L34	XSB_L35	XSB_M40	XSB_M43	XSB_M44	XSB_M45	XSB_M48	XSB_H50	XSB_H53	XSB_H56	XSB_H58	XSB_H59	XSB_H_60
k__Bacteria;p__Firmicutes;c__Bacilli;o__Lactobacillales;f__Lactobacillaceae	0.0842505	0.583512	0.296123	0.358505	0.366636	0.220751	0.207569	0.325996	0.330776	0.186844	0.181174	0.365827	0.0838693	0.0455794	0.0261724	0.0228374	0.0151984	0.0885543	0.0614766	0.213366	0.0592691	0.0394651	0.0766592	0.0636206	0.106119	0.111312	0.0505344	0.149555	0.0176283
k__Bacteria;p__Firmicutes;c__Bacilli;o__Lactobacillales;f__Lactobacillaceae;g__Lacticaseibacillus	0	0	0	0	0	0	0	0	0	0	0	0	0	0	0	0	0	0	0	0	0	0	0	0	0	0	0	0	0
k__Bacteria;p__Firmicutes;c__Bacilli;o__Lactobacillales;f__Lactobacillaceae;g__Lacticaseibacillus;s__Lactobacillus_paracasei	0	0	0	0	0	0	0	0	0	0	0	0	0	0	0	0	0	0	0	0	0	0	0	0	0	0	0	0	0
k__Bacteria;p__Firmicutes;c__Bacilli;o__Lactobacillales;f__Lactobacillaceae;g__Lactiplantibacillus	0	0	0	0	0	0	0	3.17627e-05	0	0	0	0	0	0	0	0	0	0	0	0	0	0	0	0	0	0	0	0	0
k__Bacteria;p__Firmicutes;c__Bacilli;o__Lactobacillales;f__Lactobacillaceae;g__Lactiplantibacillus;s__Lactobacillus_plantarum	0	0	0	0	0	0	0	3.17627e-05	0	0	0	0	0	0	0	0	0	0	0	0	0	0	0	0	0	0	0	0	0
k__Bacteria;p__Firmicutes;c__Bacilli;o__Lactobacillales;f__Lactobacillaceae;g__Lactobacillus	0.0454047	0.0884114	0.197627	0.151556	0.0131815	0.00532025	0.171773	0.284927	0.265822	0.0779774	0.0756587	0.17822	0.058078	0.0143567	0.00525672	0.00589198	0.010307	0.0374482	0.00517732	0.120333	0.0122763	0.0071466	0.0087665	0.00538377	0.0101799	0.0308098	0.034669	0.1055	0.00247749
k__Bacteria;p__Firmicutes;c__Bacilli;o__Lactobacillales;f__Lactobacillaceae;g__Lactobacillus;s__Lactobacillus_helveticus	0	0	0	0	0	0.000111169	0	4.7644e-05	0	0	0	0	0	0	0	0	0	0	0	0	0	0	0	0	0	0	0	0	0
k__Bacteria;p__Firmicutes;c__Bacilli;o__Lactobacillales;f__Lactobacillaceae;g__Lactobacillus;s__Lactobacillus_iners	0	0	0	0	0	0	0	3.17627e-05	0	0	0	0	0	0	0	0	0	0	0	0	0	0	0	0	0	0	0	0	0
k__Bacteria;p__Firmicutes;c__Bacilli;o__Lactobacillales;f__Lactobacillaceae;g__Lactobacillus;s__Lactobacillus_johnsonii	0.0454047	0.0882367	0.0347484	0.113822	0.0109899	0.00422444	0.166659	0.282799	0.264027	0.0774056	0.0745629	0.175219	0.0440231	0.00624136	0.00296981	0.00381152	0.00825829	0.0295552	0.00485969	0.110868	0.0106564	0.00503438	0.00835358	0.00492321	0.00269983	0.0123874	0.00354154	0.0735465	0.00219162
k__Bacteria;p__Firmicutes;c__Bacilli;o__Lactobacillales;f__Lactobacillaceae;g__Lactobacillus;s__Lactobacillus_paragasseri	0	0	0	0	0	0	0	0	0	0	0	0	0	0	0	0	0	0	0	0	0	0	0	0	0	3.17627e-05	0	0	0
k__Bacteria;p__Firmicutes;c__Bacilli;o__Lactobacillales;f__Lactobacillaceae;g__Lactobacillus;s__Lactobacillus_taiwanensis	0	3.17627e-05	3.17627e-05	0	3.17627e-05	0	0	0	0	0	0	1.58813e-05	0	0	0	0	0	0	0	0	3.17627e-05	9.5288e-05	0	0	3.17627e-05	1.58813e-05	0	4.7644e-05	0
k__Bacteria;p__Firmicutes;c__Bacilli;o__Lactobacillales;f__Lactobacillaceae;g__Leuconostoc	0	0	0	0	0	0	0	0	0	0	0	0	0	0	0	0	0	0	0	0.000174695	0	0	0	0	0	0	0	0	0
k__Bacteria;p__Firmicutes;c__Bacilli;o__Lactobacillales;f__Lactobacillaceae;g__Leuconostoc;s__Leuconostoc_citreum	0	0	0	0	0	0	0	0	0	0	0	0	0	0	0	0	0	0	0	0.000174695	0	0	0	0	0	0	0	0	0
k__Bacteria;p__Firmicutes;c__Bacilli;o__Lactobacillales;f__Lactobacillaceae;g__Levilactobacillus	0	0	0	0	0	0	0	0	0	0	0	0	0	0	0	0	0	0	0	0.000142932	0	0	0	0	0	0	0	0	0
k__Bacteria;p__Firmicutes;c__Bacilli;o__Lactobacillales;f__Lactobacillaceae;g__Levilactobacillus;s__Lactobacillus_brevis	0	0	0	0	0	0	0	0	0	0	0	0	0	0	0	0	0	0	0	0.000142932	0	0	0	0	0	0	0	0	0
k__Bacteria;p__Firmicutes;c__Bacilli;o__Lactobacillales;f__Lactobacillaceae;g__Ligilactobacillus	0.0257119	0.481173	0.0739594	0.177728	0.35031	0.214096	0.0313974	0.0102911	0.0610637	0.106611	0.10145	0.178252	0.0236155	0.0282847	0.0201058	0.0164054	0.00438325	0.0502168	0.0559658	0.0697349	0.0459923	0.0318262	0.0674639	0.0578557	0.0949227	0.0684803	0.00860768	0.0398304	0.014849
k__Bacteria;p__Firmicutes;c__Bacilli;o__Lactobacillales;f__Lactobacillaceae;g__Ligilactobacillus;s__Lactobacillus_aviarius	0	0	0	0	0	0	0	0	0	0	0	0	0	0	0	0	0	0	0	0	0	0	0	0	0	4.7644e-05	0	0	0
k__Bacteria;p__Firmicutes;c__Bacilli;o__Lactobacillales;f__Lactobacillaceae;g__Ligilactobacillus;s__Lactobacillus_murinus	0.0256642	0.481062	0.0738641	0.17768	0.35004	0.213985	0.0313021	0.0102911	0.0608414	0.106611	0.101402	0.178173	0.0236155	0.0281417	0.0199787	0.0163737	0.00438325	0.0502168	0.0557435	0.0697032	0.0457859	0.031715	0.0673527	0.0577922	0.0947957	0.0682739	0.00856004	0.0397192	0.0148173
k__Bacteria;p__Firmicutes;c__Bacilli;o__Lactobacillales;f__Lactobacillaceae;g__Ligilactobacillus;s__Lactobacillus_salivarius	0	0	0	0	0	0	3.17627e-05	0	0	0	0	0	0	0	0	0	0	0	0	0	0	0	0	0	0	0	0	0	0
k__Bacteria;p__Firmicutes;c__Bacilli;o__Lactobacillales;f__Lactobacillaceae;g__Limosilactobacillus	0.0131021	0.0138803	0.0244414	0.0292217	0.0031445	0.00130227	0.00436737	0.0026363	0.00385916	0.00225515	0.00406562	0.00919529	0.00217574	0.00292217	0.000809948	0.000539965	0.000508203	0.000889355	0.000333508	0.00543142	0.00095288	0.000460559	0.000428796	0.000333508	0.000984643	0.0119904	0.00719424	0.00422444	0.000269983
k__Bacteria;p__Firmicutes;c__Bacilli;o__Lactobacillales;f__Lactobacillaceae;g__Limosilactobacillus;s__Lactobacillus_ingluviei	0	0	0	0	0	4.7644e-05	0	0	0	0	0	0	0	0	0	0	0	0	0	0	0	0	0	0	0	0	0	0	0
k__Bacteria;p__Firmicutes;c__Bacilli;o__Lactobacillales;f__Lactobacillaceae;g__Limosilactobacillus;s__Lactobacillus_reuteri	0.0131021	0.0131656	0.0244414	0.0287452	0.00309686	0.00122286	0.00409738	0.00260454	0.00385916	0.00225515	0.00406562	0.00870297	0.00217574	0.00292217	0.000651135	0.000492321	0.000492321	0.000889355	0.000254101	0.00535201	0.000857592	0.000444677	0.000428796	0.000333508	0.00095288	0.0118634	0.00708308	0.00422444	0.000269983
k__Bacteria;p__Firmicutes;c__Bacilli;o__Lactobacillales;f__Lactobacillaceae;g__Limosilactobacillus;s__Lactobacillus_sp_NBRC_14511	0	0	0	0	0	0	0	0	0	0	0	3.17627e-05	0	0	0	0	0	0	0	3.17627e-05	0	0	0	0	0	0	0	0	0
k__Bacteria;p__Firmicutes;c__Bacilli;o__Lactobacillales;f__Lactobacillaceae;g__Pediococcus	0	0	0	0	0	0	0	0.02811	0	0	0	3.17627e-05	0	1.58813e-05	0	0	0	0	0	0.0175489	0	0	0	0	0	0	0	0	0
k__Bacteria;p__Firmicutes;c__Bacilli;o__Lactobacillales;f__Lactobacillaceae;g__Pediococcus;s__Pediococcus_acidilactici	0	0	0	0	0	0	0	0.0280941	0	0	0	3.17627e-05	0	1.58813e-05	0	0	0	0	0	0.0164531	0	0	0	0	0	0	0	0	0
k__Bacteria;p__Firmicutes;c__Bacilli;o__Lactobacillales;f__Lactobacillaceae;g__Pediococcus;s__Pediococcus_pentosaceus	0	0	0	0	0	0	0	0	0	0	0	0	0	0	0	0	0	0	0	0.00109581	0	0	0	0	0	0	0	0	0
k__Bacteria;p__Firmicutes;c__Bacilli;o__Lactobacillales;f__Lactobacillaceae;g__Weissella	0	0	4.7644e-05	0	0	0	0	0	0	0	0	0	0	0	0	0	0	0	0	0	0	0	0	0	0	0	0	0	3.17627e-05
	0.25264	1.74947	0.725285	1.03726	1.09743	0.661061	0.617196	0.975892	0.990249	0.55996	0.542379	1.0937	0.237553	0.12848	0.0759445	0.0663522	0.0435307	0.25777	0.183811	0.630553	0.175822	0.116188	0.229454	0.190243	0.310687	0.315213	0.12019	0.416647	0.0525355
						0.920525						0.796563						0.134938					0.265599						0.234252
