# Supplementary material for: Multi-omics reveal the neuroprotective mechanisms of Xinshubao tablet against scopolamine-induced cognitive dysfunction in mice
Source: Front Pharmacol. 2025 Jul 4;16:1596728. doi: 10.3389/fphar.2025.1596728 (PMC12271746; doi:10.3389/fphar.2025.1596728)
Supplement: Supplementary file 5 [file DataSheet1.zip › 16S rDNA analysis/alpha_diversity.xlsx]

## Sheet: Sheet1
Sample	observed_ASV	Shannon	Simpson	Chao1	ACE	Goods_coverage	PD_whole_tree
Con_1	773	6.434	0.972	788.503	813.977	0.999	59.637
Con_2	724	4.135	0.754	728.523	746.31	0.999	61.229
Con_5	869	5.995	0.952	879.797	910.911	0.999	71.23
Con_6	715	5.776	0.942	721.314	740.774	0.999	57.472
Con_9	1103	5.246	0.863	1105.06	1121.51	0.999	75.476
con_10	1001	5.951	0.935	1005.87	1030.05	0.999	81.76
M_13	872	5.433	0.938	873.364	884.795	1	65.632
M_15	1107	5.906	0.911	1177.53	1259.26	0.997	76.297
M_16	905	5.733	0.917	959.663	1006.64	0.998	62.215
M_19	765	6.238	0.967	798.163	818.701	0.999	52.89
M_21	727	6.479	0.973	754.074	778.241	0.999	52.019
M_23	770	5.701	0.928	802.168	841.624	0.998	54.493
XSB_L25	851	6.603	0.975	893.187	922.696	0.998	58.406
XSB_L27	935	6.606	0.968	965.124	1017.57	0.998	61.501
XSB_L29	1034	6.789	0.978	1067.25	1117.45	0.998	67.259
XSB_L32	989	6.777	0.976	1026.14	1064.44	0.998	60.891
XSB_L34	874	6.337	0.969	906.041	945.814	0.998	58.652
XSB_L35	827	6.347	0.97	859.355	892.739	0.998	58.027
XSB_M40	852	6.453	0.974	870.648	899.566	0.999	55.359
XSB_M43	1060	6.472	0.968	1064.96	1089.65	0.999	77.222
XSB_M44	1063	6.191	0.949	1106.23	1162.08	0.998	68.611
XSB_M45	965	6.428	0.971	991.008	1030.36	0.998	63.227
XSB_M48	894	6.277	0.965	922.049	958.079	0.998	58.815
XSB_H50	885	6.924	0.98	917.367	962.357	0.998	59.906
XSB_H53	926	6.067	0.957	972.558	1017.73	0.998	60.86
XSB_H56	1014	6.997	0.979	1037.61	1081.76	0.998	67.071
XSB_H58	919	6.789	0.975	935.084	969.474	0.999	63.873
XSB_H59	987	6.284	0.961	1015.06	1061.67	0.998	62.648
XSB_H_60	779	5.914	0.948	795.145	821.799	0.999	55.462
