# Supplementary material for: Multi-omics reveal the neuroprotective mechanisms of Xinshubao tablet against scopolamine-induced cognitive dysfunction in mice
Source: Front Pharmacol. 2025 Jul 4;16:1596728. doi: 10.3389/fphar.2025.1596728 (PMC12271746; doi:10.3389/fphar.2025.1596728)
Supplement: Supplementary file 5 [file DataSheet1.zip › 16S rDNA analysis/unweighted_unifrac_KruskalWallis.xlsx]

## Sheet: Sheet1
Group	Difference	P-value	Signif	Lower_limit	Upper_limit
Control - XSB_L	34.4667	0	***	22.5804	46.353
Control - XSB_H	25.6	0.0001	***	13.7137	37.4863
XSB_L - XSB_M	-27.1667	0.0001	***	-40.4559	-13.8774
Model - XSB_L	22.4	0.0004	***	10.5137	34.2863
XSB_H - XSB_M	-18.3	0.0077	**	-31.5893	-5.01072
Model - XSB_H	13.5333	0.0263	*	1.64704	25.4196
Control - Model	12.0667	0.0467	*	0.180375	23.953
XSB_H - XSB_L	8.86667	0.1411	ns	-3.01962	20.753
Control - XSB_M	7.3	0.2767	ns	-5.98928	20.5893
Model - XSB_M	-4.76667	0.4763	ns	-18.0559	8.52261
