# Supplementary material for: Multi-omics reveal the neuroprotective mechanisms of Xinshubao tablet against scopolamine-induced cognitive dysfunction in mice
Source: Front Pharmacol. 2025 Jul 4;16:1596728. doi: 10.3389/fphar.2025.1596728 (PMC12271746; doi:10.3389/fphar.2025.1596728)
Supplement: Supplementary file 5 [file DataSheet1.zip › 16S rDNA analysis/unweighted_unifrac_TukeyTest.xlsx]

## Sheet: Sheet1
Group	Difference	P-value	Signif	Lower_limit	Upper_limit
XSB_L-Control	-0.117475	1.34329e-06	***	-0.173221	-0.0617296
XSB_H-Control	-0.0965429	7.45421e-05	***	-0.152288	-0.0407974
XSB_L-Model	-0.0844031	0.000651833	***	-0.140149	-0.0286576
XSB_M-XSB_L	0.0881147	0.00167536	**	0.0257893	0.15044
XSB_H-Model	-0.0634709	0.0177793	*	-0.119216	-0.00772537
XSB_H-XSB_M	-0.0671825	0.0283628	*	-0.129508	-0.00485706
Model-Control	-0.033072	0.462694	ns	-0.0888175	0.0226736
XSB_M-Control	-0.0293604	0.678786	ns	-0.0916858	0.032965
XSB_H-XSB_L	0.0209322	0.829245	ns	-0.0348133	0.0766777
XSB_M-Model	0.00371156	0.99982	ns	-0.0586138	0.066037
