# Supplementary material for: Multi-omics reveal the neuroprotective mechanisms of Xinshubao tablet against scopolamine-induced cognitive dysfunction in mice
Source: Front Pharmacol. 2025 Jul 4;16:1596728. doi: 10.3389/fphar.2025.1596728 (PMC12271746; doi:10.3389/fphar.2025.1596728)
Supplement: Supplementary file 5 [file DataSheet1.zip › 16S rDNA analysis/weighted_unifrac_KruskalWallis.xlsx]

## Sheet: Sheet1
Group	Difference	P-value	Signif	Lower_limit	Upper_limit
Control - XSB_L	24.4667	0.0006	***	10.9148	38.0185
Control - Model	22.6	0.0014	**	9.04818	36.1518
XSB_H - XSB_L	15.8	0.023	*	2.24818	29.3518
Model - XSB_H	-13.9333	0.0441	*	-27.4852	-0.381513
Control - XSB_M	15.1	0.0508	ns	-0.051396	30.2514
Control - XSB_H	8.66667	0.2061	ns	-4.88515	22.2185
XSB_L - XSB_M	-9.36667	0.2214	ns	-24.5181	5.78473
Model - XSB_M	-7.5	0.3265	ns	-22.6514	7.6514
XSB_H - XSB_M	6.43333	0.3996	ns	-8.71806	21.5847
Model - XSB_L	1.86667	0.7841	ns	-11.6852	15.4185
