# Supplementary material for: Multi-omics reveal the neuroprotective mechanisms of Xinshubao tablet against scopolamine-induced cognitive dysfunction in mice
Source: Front Pharmacol. 2025 Jul 4;16:1596728. doi: 10.3389/fphar.2025.1596728 (PMC12271746; doi:10.3389/fphar.2025.1596728)
Supplement: Supplementary file 5 [file DataSheet1.zip › 16S rDNA analysis/weighted_unifrac_TukeyTest.xlsx]

## Sheet: Sheet1
Group	Difference	P-value	Signif	Lower_limit	Upper_limit
XSB_L-Control	-0.107876	0.00448436	**	-0.190593	-0.0251583
Model-Control	-0.0937613	0.0185021	*	-0.176479	-0.011044
XSB_H-XSB_L	0.0710891	0.125257	ns	-0.0116282	0.153806
XSB_M-Control	-0.069864	0.22434	ns	-0.162345	0.0226167
XSB_H-Model	0.0569747	0.310826	ns	-0.0257425	0.139692
XSB_H-Control	-0.0367865	0.72352	ns	-0.119504	0.0459308
XSB_M-XSB_L	0.0380116	0.777518	ns	-0.0544691	0.130492
XSB_H-XSB_M	0.0330775	0.852806	ns	-0.0594032	0.125558
XSB_M-Model	0.0238972	0.949945	ns	-0.0685835	0.116378
XSB_L-Model	-0.0141144	0.989034	ns	-0.0968316	0.0686029
