# Supplementary material for: Multi-omics reveal the neuroprotective mechanisms of Xinshubao tablet against scopolamine-induced cognitive dysfunction in mice
Source: Front Pharmacol. 2025 Jul 4;16:1596728. doi: 10.3389/fphar.2025.1596728 (PMC12271746; doi:10.3389/fphar.2025.1596728)
Supplement: Supplementary file 7 [file DataSheet6.zip › result_cor_result.xls]

ID1	ID2	r	p
HMDB0000748	Escape latency	0.289633315405321	0.142815313726111
HMDB0000748	Platform crosssing No.	0.118569482506843	0.555837170657861
HMDB0000748	Recognition Index	-0.00905916421878226	0.964229929518711
HMDB0000748	Spontaneous altearion	-0.487464238668254	0.0099067526611153
HMDB0000748	Time in target quadrant	-0.146056774614865	0.467266485287642
HMDB0000755	Escape latency	-0.404508366361602	0.0363648266745723
HMDB0000755	Platform crosssing No.	0.450406960684069	0.0183937588190472
HMDB0000755	Recognition Index	0.457545599179646	0.0164092906869034
HMDB0000755	Spontaneous altearion	0.274959265416884	0.165121949141395
HMDB0000755	Time in target quadrant	0.413136373396778	0.0322037858931643
HMDB0000832	Escape latency	0.368947545065075	0.058248129628661
HMDB0000832	Platform crosssing No.	0.0537544322626804	0.790014546768185
HMDB0000832	Recognition Index	0.111593126778802	0.579474372228633
HMDB0000832	Spontaneous altearion	-0.476929314638213	0.0118920901414958
HMDB0000832	Time in target quadrant	-0.182230117924569	0.362959712274269
HMDB0000847	Escape latency	0.401448039705357	0.0379399810804692
HMDB0000847	Platform crosssing No.	-0.244812773840234	0.218425906630832
HMDB0000847	Recognition Index	-0.0703134993107588	0.727462382301471
HMDB0000847	Spontaneous altearion	-0.0537103624994561	0.790182918233506
HMDB0000847	Time in target quadrant	-0.228546281499582	0.251537328073466
HMDB0002278	Escape latency	-0.378677116441674	0.0514398170803974
HMDB0002278	Platform crosssing No.	0.169679407149067	0.397485494618771
HMDB0002278	Recognition Index	0.130778525423106	0.515568496099293
HMDB0002278	Spontaneous altearion	0.383052856683081	0.0485893606919706
HMDB0002278	Time in target quadrant	0.294659142096874	0.135699545695069
HMDB0003312	Escape latency	-0.293678572558308	0.137067281959074
HMDB0003312	Platform crosssing No.	-0.0579876333096751	0.773885249004779
HMDB0003312	Recognition Index	-0.251388617531832	0.205916576887435
HMDB0003312	Spontaneous altearion	0.405267658853465	0.0359822284615851
HMDB0003312	Time in target quadrant	-0.0451322088708069	0.823122603615896
HMDB0004230	Escape latency	-0.301960851577828	0.1258244600703
HMDB0004230	Platform crosssing No.	0.311863303935505	0.113285444463917
HMDB0004230	Recognition Index	0.0436590946047738	0.828810482310743
HMDB0004230	Spontaneous altearion	0.421906806304656	0.0283752577968462
HMDB0004230	Time in target quadrant	0.299311761335534	0.129344491241595
HMDB0005772	Escape latency	-0.267793138093304	0.176865750201978
HMDB0005772	Platform crosssing No.	0.438265068867581	0.0222193507461264
HMDB0005772	Recognition Index	0.420550413629972	0.0289420494625962
HMDB0005772	Spontaneous altearion	0.257857624144965	0.1940959582278
HMDB0005772	Time in target quadrant	0.582700788655527	0.00142564143938595
HMDB0005781	Escape latency	-0.468118454303048	0.0137968720144352
HMDB0005781	Platform crosssing No.	0.177946573343729	0.37453968167946
HMDB0005781	Recognition Index	-0.141445901635769	0.481590306608834
HMDB0005781	Spontaneous altearion	0.55439398851371	0.00269283625148709
HMDB0005781	Time in target quadrant	0.210415069221214	0.292128147906747
HMDB0015050	Escape latency	0.436688603192976	0.0227604568492551
HMDB0015050	Platform crosssing No.	-0.0205921420921485	0.918798465067019
HMDB0015050	Recognition Index	-0.0916257075417241	0.649446784034383
HMDB0015050	Spontaneous altearion	-0.248792595213279	0.21079530012669
HMDB0015050	Time in target quadrant	-0.263216045106136	0.184665324352829
HMDB0015540	Escape latency	-0.184955837990736	0.355701938059247
HMDB0015540	Platform crosssing No.	0.126659706966693	0.528992839289631
HMDB0015540	Recognition Index	-0.145309531895735	0.469572648615876
HMDB0015540	Spontaneous altearion	0.40424107075537	0.0365002849853097
HMDB0015540	Time in target quadrant	0.211630267584348	0.289285594609279
HMDB0015673	Escape latency	-0.395735923800091	0.041025342412093
HMDB0015673	Platform crosssing No.	0.287475304652904	0.145951741758823
HMDB0015673	Recognition Index	0.351375296128511	0.0723024557409036
HMDB0015673	Spontaneous altearion	0.394461831748266	0.0417400020549019
HMDB0015673	Time in target quadrant	0.418084594222307	0.0299958310530363
HMDB0032913	Escape latency	0.171672078856937	0.391883344229391
HMDB0032913	Platform crosssing No.	0.0889443705325794	0.659085943516087
HMDB0032913	Recognition Index	0.0506645417056143	0.801841562612644
HMDB0032913	Spontaneous altearion	-0.406350426132506	0.0354422113784285
HMDB0032913	Time in target quadrant	-0.139168198407975	0.488747844386305
HMDB0038969	Escape latency	0.263075097821973	0.184909233824008
HMDB0038969	Platform crosssing No.	-0.0602615959519268	0.765258244246094
HMDB0038969	Recognition Index	0.0184809356481172	0.927100614301037
HMDB0038969	Spontaneous altearion	-0.43533300914059	0.0232342941959881
HMDB0038969	Time in target quadrant	-0.264850296282549	0.181853553325575
HMDB0040891	Escape latency	0.345797574757227	0.0772685206397446
HMDB0040891	Platform crosssing No.	0.0520962927725393	0.796355855292928
HMDB0040891	Recognition Index	0.145413895800126	0.46925020323136
HMDB0040891	Spontaneous altearion	-0.492199324011181	0.00910922180371789
HMDB0040891	Time in target quadrant	-0.169745698118201	0.397298400427237
HMDB0052711	Escape latency	0.453287010414454	0.0175706678893835
HMDB0052711	Platform crosssing No.	-0.343142442420896	0.0797221723038909
HMDB0052711	Recognition Index	-0.00691781402949164	0.972681459479002
HMDB0052711	Spontaneous altearion	-0.541969188665292	0.00349938550517207
HMDB0052711	Time in target quadrant	-0.498399938154405	0.00814675055968271
HMDB0062766	Escape latency	0.206152304652253	0.302238169012926
HMDB0062766	Platform crosssing No.	0.010570764973686	0.958266126674027
HMDB0062766	Recognition Index	0.254112597162547	0.20088075017401
HMDB0062766	Spontaneous altearion	-0.453348258527832	0.0175534982767812
HMDB0062766	Time in target quadrant	-0.204225420129462	0.306878970153131
HMDB0114073	Escape latency	0.202531801554889	0.310994328463913
HMDB0114073	Platform crosssing No.	-0.292604424726919	0.138576965752725
HMDB0114073	Recognition Index	-0.0458396333562692	0.820394227560124
HMDB0114073	Spontaneous altearion	-0.512641755373129	0.00625468175259107
HMDB0114073	Time in target quadrant	-0.151972125537246	0.44922013949942
