# Supplementary material for: Multi-omics reveal the neuroprotective mechanisms of Xinshubao tablet against scopolamine-induced cognitive dysfunction in mice
Source: Front Pharmacol. 2025 Jul 4;16:1596728. doi: 10.3389/fphar.2025.1596728 (PMC12271746; doi:10.3389/fphar.2025.1596728)
Supplement: Supplementary file 7 [file DataSheet6.zip › result_correlation.xls]

Correlation	Escape latency	Spontaneous altearion	Recognition Index	Time in target quadrant	Platform crosssing No.
HMDB0062766	0.206152304652253	-0.453348258527832	0.254112597162547	-0.204225420129462	0.010570764973686
HMDB0032913	0.171672078856937	-0.406350426132506	0.0506645417056143	-0.139168198407975	0.0889443705325794
HMDB0000748	0.289633315405321	-0.487464238668254	-0.00905916421878226	-0.146056774614865	0.118569482506843
HMDB0038969	0.263075097821973	-0.43533300914059	0.0184809356481172	-0.264850296282549	-0.0602615959519268
HMDB0040891	0.345797574757227	-0.492199324011181	0.145413895800126	-0.169745698118201	0.0520962927725393
HMDB0000832	0.368947545065075	-0.476929314638213	0.111593126778802	-0.182230117924569	0.0537544322626804
HMDB0015050	0.436688603192976	-0.248792595213279	-0.0916257075417241	-0.263216045106136	-0.0205921420921485
HMDB0000847	0.401448039705357	-0.0537103624994561	-0.0703134993107588	-0.228546281499582	-0.244812773840234
HMDB0114073	0.202531801554889	-0.512641755373129	-0.0458396333562692	-0.151972125537246	-0.292604424726919
HMDB0052711	0.453287010414454	-0.541969188665292	-0.00691781402949164	-0.498399938154405	-0.343142442420896
HMDB0015673	-0.395735923800091	0.394461831748266	0.351375296128511	0.418084594222307	0.287475304652904
HMDB0005772	-0.267793138093304	0.257857624144965	0.420550413629972	0.582700788655527	0.438265068867581
HMDB0000755	-0.404508366361602	0.274959265416884	0.457545599179646	0.413136373396778	0.450406960684069
HMDB0003312	-0.293678572558308	0.405267658853465	-0.251388617531832	-0.0451322088708069	-0.0579876333096751
HMDB0004230	-0.301960851577828	0.421906806304656	0.0436590946047738	0.299311761335534	0.311863303935505
HMDB0002278	-0.378677116441674	0.383052856683081	0.130778525423106	0.294659142096874	0.169679407149067
HMDB0005781	-0.468118454303048	0.55439398851371	-0.141445901635769	0.210415069221214	0.177946573343729
HMDB0015540	-0.184955837990736	0.40424107075537	-0.145309531895735	0.211630267584348	0.126659706966693
