# Supplementary material for: Multi-omics reveal the neuroprotective mechanisms of Xinshubao tablet against scopolamine-induced cognitive dysfunction in mice
Source: Front Pharmacol. 2025 Jul 4;16:1596728. doi: 10.3389/fphar.2025.1596728 (PMC12271746; doi:10.3389/fphar.2025.1596728)
Supplement: Supplementary file 7 [file DataSheet6.zip › result_pvalue.xls]

Pvalue	Escape latency	Spontaneous altearion	Recognition Index	Time in target quadrant	Platform crosssing No.
HMDB0062766	0.302238169012926	0.0175534982767812	0.20088075017401	0.306878970153131	0.958266126674027
HMDB0032913	0.391883344229391	0.0354422113784285	0.801841562612644	0.488747844386305	0.659085943516087
HMDB0000748	0.142815313726111	0.0099067526611153	0.964229929518711	0.467266485287642	0.555837170657861
HMDB0038969	0.184909233824008	0.0232342941959881	0.927100614301037	0.181853553325575	0.765258244246094
HMDB0040891	0.0772685206397446	0.00910922180371789	0.46925020323136	0.397298400427237	0.796355855292928
HMDB0000832	0.058248129628661	0.0118920901414958	0.579474372228633	0.362959712274269	0.790014546768185
HMDB0015050	0.0227604568492551	0.21079530012669	0.649446784034383	0.184665324352829	0.918798465067019
HMDB0000847	0.0379399810804692	0.790182918233506	0.727462382301471	0.251537328073466	0.218425906630832
HMDB0114073	0.310994328463913	0.00625468175259107	0.820394227560124	0.44922013949942	0.138576965752725
HMDB0052711	0.0175706678893835	0.00349938550517207	0.972681459479002	0.00814675055968271	0.0797221723038909
HMDB0015673	0.041025342412093	0.0417400020549019	0.0723024557409036	0.0299958310530363	0.145951741758823
HMDB0005772	0.176865750201978	0.1940959582278	0.0289420494625962	0.00142564143938595	0.0222193507461264
HMDB0000755	0.0363648266745723	0.165121949141395	0.0164092906869034	0.0322037858931643	0.0183937588190472
HMDB0003312	0.137067281959074	0.0359822284615851	0.205916576887435	0.823122603615896	0.773885249004779
HMDB0004230	0.1258244600703	0.0283752577968462	0.828810482310743	0.129344491241595	0.113285444463917
HMDB0002278	0.0514398170803974	0.0485893606919706	0.515568496099293	0.135699545695069	0.397485494618771
HMDB0005781	0.0137968720144352	0.00269283625148709	0.481590306608834	0.292128147906747	0.37453968167946
HMDB0015540	0.355701938059247	0.0365002849853097	0.469572648615876	0.289285594609279	0.528992839289631
