# Supplementary material for: Multi-omics reveal the neuroprotective mechanisms of Xinshubao tablet against scopolamine-induced cognitive dysfunction in mice
Source: Front Pharmacol. 2025 Jul 4;16:1596728. doi: 10.3389/fphar.2025.1596728 (PMC12271746; doi:10.3389/fphar.2025.1596728)
Supplement: Supplementary file 8 [file DataSheet2.zip]

Archive with 22 entries (18 files):
- Behavior tests images/
- Behavior tests images/Morris water maze test/
- Behavior tests images/Morris water maze test/水迷宫-XSB-h.png
- Behavior tests images/Morris water maze test/水迷宫-XSB-l.png
- Behavior tests images/Morris water maze test/水迷宫-XSB-m.png
- Behavior tests images/Morris water maze test/水迷宫-control.png
- Behavior tests images/Morris water maze test/水迷宫-model.png
- Behavior tests images/Morris water maze test/水迷宫-安理申.png
- Behavior tests images/Novel Object Recognition/
- Behavior tests images/Novel Object Recognition/NOR-ALS-轨迹图.docx
- Behavior tests images/Novel Object Recognition/NOR-XSB-L-轨迹图.docx
- Behavior tests images/Novel Object Recognition/NOR-XSB-h-轨迹图.docx
- Behavior tests images/Novel Object Recognition/NOR-XSB-m-轨迹图.docx
- Behavior tests images/Novel Object Recognition/NOR-con-轨迹图.docx
- Behavior tests images/Novel Object Recognition/NOR-model-轨迹图.docx
- Behavior tests images/Y maze test/
- Behavior tests images/Y maze test/Y-maze-als-轨迹图.docx
- Behavior tests images/Y maze test/Y-maze-control-轨迹图.docx
- Behavior tests images/Y maze test/Y-maze-model-轨迹图.docx
- Behavior tests images/Y maze test/Y-maze-xsb-h-轨迹图.docx
- Behavior tests images/Y maze test/Y-maze-xsb-l-轨迹图.docx
- Behavior tests images/Y maze test/Y-maze-xsb-m-轨迹图.docx
