# Supplementary material for: Multi-omics reveal the neuroprotective mechanisms of Xinshubao tablet against scopolamine-induced cognitive dysfunction in mice
Source: Front Pharmacol. 2025 Jul 4;16:1596728. doi: 10.3389/fphar.2025.1596728 (PMC12271746; doi:10.3389/fphar.2025.1596728)
Supplement: Supplementary file 10 [file DataSheet5.zip]

Archive with 25 entries (24 files):
- IF Staning/
- IF Staning/BDNF-1.png
- IF Staning/BDNF-2.png
- IF Staning/CHAT1-CA1-1.png
- IF Staning/CHAT1-CA1-2.png
- IF Staning/CHAT1-CA3-1.png
- IF Staning/CHAT1-CA3-2.png
- IF Staning/CHAT1-Cortex-1.png
- IF Staning/CHAT1-Cortex-2.png
- IF Staning/CHAT1-DG-1.png
- IF Staning/CHAT1-DG-2.png
- IF Staning/CHT1-CA1-1.png
- IF Staning/CHT1-CA1-2.png
- IF Staning/CHT1-CA3-1.png
- IF Staning/CHT1-CA3-2.png
- IF Staning/CHT1-DG-1.png
- IF Staning/CHT1-DG-2.png
- IF Staning/CHT1-cortex-1.png
- IF Staning/CHT1-cortex-2.png
- IF Staning/PSD-95.png
- IF Staning/SYN.png
- IF Staning/TNF-α-IL1β-1.png
- IF Staning/TNF-α-IL1β-2.png
- IF Staning/TNF-α-IL1β-3.png
- IF Staning/TNF-α-IL1β-4.png
