# Supplementary material for: Multi-omics reveal the neuroprotective mechanisms of Xinshubao tablet against scopolamine-induced cognitive dysfunction in mice
Source: Front Pharmacol. 2025 Jul 4;16:1596728. doi: 10.3389/fphar.2025.1596728 (PMC12271746; doi:10.3389/fphar.2025.1596728)
Supplement: Supplementary file 11 [file Supplementaryfile4.xlsx]

## Sheet: Fig.1
Recognition index / %
	Control	Model	XSB-L	XSB-M	XSB-H	Donepezil
	42.8571	34.375	68.75	61.7647	74.1935	73.3333
	50	47.3684	51.7241	56.6667	50	50
	53.5714	35	48.1481	60.8696	75	73.6842
	50	44.8276	36.1702	47.619	42.8571	73.6842
	79.5455	29.5082	36.3636	40.625	56	50
	80	37.5	66.6667	40	61.1111	46.5116
	50	36.7347	37.5	57.1429	58.5366	46.1538
	48	28.5714	69.2308	69.2308	42.8571	43.75
	58	50	50	43.9024	54.5455	83.3333
	57.1429	41.9355	63.1579	72.7273	56.25	63.6364
						33.3333
Spontaneous alternations/ %
	Control	Model	XSB-L	XSB-M	XSB-H	Donepezil
	75	51.52	50	59.09	77.27	47.06
	60	47.06	53.13	52.63	48.57	36.67
	60.87	42.31	42.31	50	43.75	41.46
	40	34.48	39.13	40	41.38	60.61
	71.43	29.63	60.87	43.48	60	74.36
	68.42	36.67	27.78	45.16	50	63.64
	52.94	46.43	32.14	77.14	50	35.29
	72.22	33.33	40	46.67	66.67	44.74
	61.9	36.84	33.33	52.17	52.38	53.33
	55.17
Escape latency (s)		control												model												XSB-L												XSB-M
	1 day	43.6567	31.53	44.8333	35.2867	17.2967	14.5667	29.8333	26.7467	20.7233	32.9967	42.02	12.44	42.3833	29.4333	39.5167	19.8833	49.07	45.92	45.9933	27.5	51.7967	30.0967	33.5133	60	25.8733	60	29.7067	23.5	12.2667	37.9167	28.5	47.57	38.8167	60	36.4533	55.9933	34.7167	52.4967	41.0933	23.4233	44.4967	45.8533	39.9033	43.3167	33.6867	39.0567	59.5933
	2 day	46.5133	15.62	4.85333	39.9033	25.02	12.22	44.6767	45.59	14.31	23.1667	6.25333	14.43	31.32	33.4867	40.68	22.3667	19.32	32.5467	20.9933	32.15	11.3067	53.87	21.9367	60	8.94333	49.4433	35.07	6.36333	55.12	37.2233	25.8567	36.4967	17.9633	44.0733	4.40333	17.3233	22.2767	60	47.2867	58.1533	28.66	29.94	26.9033	19.67	43.65	13.53	47.7433
	3 day	30.56	23.3333	9.16	23.3333	11.7433	13.57	24.3133	38.0833	11.3467	16.085	8.23	26.8667	9.85	18.035	19.51	11.8	23.3367	13.0867	9.15333	39.325	31.3533	22.555	12.15	60	20.46	31.1033	28.1967	8.94	39.8167	4.64	34.02	39.1667	19.3633	19.0833	16.5667	13.51	14.1033		28.2567	25.6067	33.7433	19.8067	25.82	10.865	20.995	30.3733	42.52
	4 day	14.335	14.5	4.08333	8.47333	9.35667	29.04	34.8933	7.74333	12.52	6.32	5.03	9.69667	16.9867	35	29.96	34.0233	20.535	13.7433	29.0133	51.0333	29.36	48.36	20.4367		5.24	3.46	13.5033	2.77		8.22333	17.56	40.25	16.52	32.4967	21.7167	28.5833	19.72	33.99	18.0533	12.5333	20.48	13.9	45.19	25.9333	14.6167	24.3833	33.495
	5 day	6.46	2.28333	12.57	3.79667	2.525	3.44667	4.04333	5.98667	4.64333	5.79667	7.85667	1.73	13.0633	29.2367	35.7967	28.3367	18.7067	14.06		46.5167	13.6233	49.9267	21.26	18.65	4.43333	15.3	13.28	6.75333	21.3	8.08667	18.6267	21.3833	6.60667	8.4		13.7367	11.1	11.7867	11.6533	21.74	14.31		11.5567	5.84	7.08	27.075	20.865
Platform crossing No.
	Control	Model	XSB-L	XSB-M	XSB-H	Donepezil
	4	4		8	9	5
	5	4	8	3	11	6
	7	3	11	7	12	5
	12	1	12	7	10	5
	14	5	14	4	11	10
	11	3	4	4	7	6
	6	8	8	4	6	6
	8	1	4	4	7	4
	8	3	3	4	5	7
	5	6	4	6	6	5
	11	2	4	4	2
	9	7
	4
Time in target quadrant (%)
	Control	Model	XSB-L	XSB-M	XSB-H	Donepezil
	31.62	19.54	39.9	28.53	34.73	22.55
	24.13	13.82	29.52	17.86	36.81	21.63
	37.36	14.54	33.29	26.95	38.52	26.33
	37.03	14.84	35.59	19.8	36.35	30.04
	41.37	21.37	35.3	16.09	37.11	26.23
	36.49	24.17	20.16	19.07	20.39	28.43
	32.7	25.44	21.34	19.34	26.56	17.9
	28.37	11.56	24.98	16.55	28.7	27.71
	23.38	18.98	24.43	24.04	28.54	20.39
	27.68	29.52	16.97	30.27	25.65	24.56
	28.96
	33.39
	31.34
[truncated: 24 more columns]

## Sheet: Fig.2
Nissl's body loading (% of area)
		cortex						model						XSB-L						XSB-M						XSB-H						Donepezil
	Cortex	21.169	20.752	14.002	11.753	15.256	22.987	11.178	10.816	12.628	14.313	14.619	9.278	11.693	10.055	11.218	10.044	13.941	19.527	18.894	18.106	11.739	17.182	19.288	18.475	19.531	17.867	16.871	15.689	14.55	17.732	18.094	16.584	21.035	12.926	17.666	14.838
	CA1	13.428	12.713	12.32	11.57	11.545	10.977	12.874	12.258	8.118	6.711	8.529	8.824	11.181	11.487	10.85	10.877	12.521	12.214	11.829	11.729	11.126	11.961	10.822	11.246	11.463	12.21	11.896	11.324	10.812	11.766	12.009	11.917	11.953	13.12	11.912	11.448
	CA3	11.756	14.556	14.909	13.365	17.715	17.096	14.272	14.814	9.066	10.073	10.627	11.511	12.209	14.927	12.498	12.563	13.082	15.06	12.629	13.33	13.993	13.507	13.403	15.797	14.959	15.026	13.363	12.651	14.09	15.565	14.11	13.709	13.697	12.451	17.305	15.35
	DG	25.568	26.56	26.82	24.694	27.3	27.566	24.507	25.244	23.166	24.704	12.481	16.355	26.331	24.213	23.021	25.15	20.804	22.881	25.581	25.187	28.633	27.598	23.442	24.019	27.301	27.952	24.349	26.701	25.097	24.68	25.629	24.942	25.757	22.849	28.176	29.525
No. of damaged mitochondria
	Control	Model	XSB-L	XSB-M	XSB-H	Donepezil
	1	4	3	1	0	1
	1	3	2	2	2	2
	0	4	1	2	1	2
	2	3	3	1	2	1
	1	2	2	0	1	2
	2	5	2	3	1	0

## Sheet: Fig.3
Ach (μg/mg prot)
	Control	Model	XSB-L	XSB-M	XSB-H	Donepezil
	23.3536	21.0916	32.5646	18.5891	27.4516	26.7239
	35.0259	18.6748	26.8751	19.6394	34.1791	26.6295
	22.2653	18.4786	18.6266	27.7372	21.5254	38.4855
	22.0104	21.6655	33.6741	20.1487	27.0098	22.6608
	34.205	14.7226	18.2872	26.0412	24.4432	23.0722
	23.7147	11.6717	23.7314	39.9819	19.6694	21.7093
	23.073	13.2829	21.3193	19.8691	27.4836	23.0722
	21.94	12.4657	17.2134	18.5867	24.3938	23.4759
	26.6985	17.5067	22.0364	31.8242	19.7695	28.7286
	20.2683	12.1573	16.4401	16.2066	32.3464	18.3015
AchE (U/mg prot)
	Control	Model	XSB-L	XSB-M	XSB-H	Donepezil
	36.0962	50.4261	36.8285	46.1341	35.7879	46.45
	31.4089	48.4471	39.5767	27.0387	23.3367	32.5289
	34.695	53.2083	53.0089	35.6624	35.8875	35.325
	43.4138	50.837	33.6178	44.1573	33.1374	38.1133
	30.7087	32.7769	35.7616	53.4569	36.3181	29.3993
	32.6238	34.2471	33.1457	23.7278	39.7786	26.2544
	33.0916	87.4981	33.7375	52.6831	31.9	25.8318
	31.5409	37.781	44.9103	35.3259	36.271	35.325
	34.3692	38.9413	37.8201	34.695	33.6041	44.1183
	28.7521	37.9123	28.3627	25.676	28.4736	39.8457
Normalized to β-tubulin
		Control				Model				XSB-L				XSB-M				XSB-H				Donepezil
	CHAT	0.99	0.98	0.92	1.12	0.37	0.24	0.5	0.49	0.41	0.45	0.61	0.71	0.65	0.72	0.65	0.65	0.88	1.05	1.01	0.8	1.12	0.96	0.74	0.64
	CHT1	1.02	1.13	0.9		0.47	0.67	0.51		0.8	0.84	0.72		0.88	0.89	0.97		0.89	0.94	1.02		1.24	0.84	1.18
Normalized IF identity of CHAT
		Control						Model						XSB-L						XSB-M						XSB-H						Donepezil
	Cortex	1.08358	0.755223	1.31308	1.16712	0.816376	0.86462	0.255054	0.301862	0.452611	0.257907	0.384922	0.292957	0.473147	0.845855	0.580299	0.960963	0.464107	0.511095	1.22693	0.754002	0.380612	0.697131	1.17475	0.736941	0.535808	0.510697	1.07275	0.795486	1.32615	0.989875	0.705426	0.689477	0.471498	0.833221	1.02373	1.32659
	CA1	1.25397	1.18655	0.985359	0.685972	1.19171	0.696434	0.410157	0.301152	0.40933	0.340667	0.326041	0.382056	0.562336	0.632342	0.451555	0.571796	0.753771	0.561374	0.524276	0.476062	0.632327	0.976453	0.862754	0.835494	0.490475	0.715989	0.645529	1.17061	0.635381	0.692672	0.639024	0.825432	0.966872	1.00496	0.600438	0.70506
	CA3	1.35451	1.22773	0.481497	0.967422	1.22309	0.745742	0.193175	0.34393	0.2828	0.323247	0.251582	0.433476	0.389746	0.414534	0.704004	0.41982	0.534722	0.997792	0.40825	0.446577	0.567622	0.469262	0.723334	0.656158	1.14702	0.468221	0.52384	0.466725	0.739147	1.16642	0.416502	0.682174	1.22779	0.497106	0.665136	0.743502
	DG	0.967955	1.1957	1.17771	0.73048	0.845437	1.08273	0.258055	0.230128	0.158257	0.368955	0.244822	0.104615	0.327853	0.2668	0.234669	0.29975	0.691479	0.615173	0.561394	0.369814	0.486914	0.444653	1.10874	0.625244	0.556427	0.603781	0.871776	0.831319	0.581331	0.476795	0.273807	0.904016	0.609388	0.54419	0.342336	0.706103
Normalized IF identity of CHT1
		Control						Model						XSB-L						XSB-M						XSB-H						Donepezil
	Cortex	1.11501	0.913501	0.837366	1.20162	0.899765	1.03274	0.333761	0.361477	0.487989	0.913828	0.613599	0.47754	0.577151	0.865924	0.620581	0.660008	0.693476	0.763171	1.02199	0.779862	1.04612	1.05143	0.695292	1.00679	0.705749	1.02448	0.770081	1.07435	1.22089	1.10154	1.03392	0.978272	0.953306	1.33393	0.911156	0.681918
	CA1	0.942432	1.00046	1.06065	0.81223	1.18423		0.251838	0.229946	0.196605	0.246625	0.682156	0.575537	0.345952	0.407995	0.811127	0.701591	0.326752	0.214729	0.517515	1.05078	1.04482	0.884347	0.378778	0.557666	1.05706	1.01681	0.390577	0.453241	1.16682	1.49486	0.957822	1.31318	0.770908	0.286735	0.814917	0.821267
	CA3	0.907239	1.00494	0.988317	0.651756	1.36227	1.08548	0.142581	0.151666	0.361771	0.578016	0.126771	0.239985	0.695454	0.500855	1.0018	0.873526		0.41523	0.685227	1.01931	0.892897	0.823608	0.274186	1.01799	1.06236	1.146	0.692303	0.580283	1.45433	0.907887	0.735602	1.35506	0.719195	1.02923	1.05837	0.899028
	DG	1.05911	1.1534	1.33202	0.702936	0.874206	0.878327	0.288245	0.354384	0.265573	0.241631	0.19094	0.232959	0.563255	0.819221	0.649528	0.602487	0.297604	0.272243	0.712491	0.572877	0.525921	0.570208			0.961888	1.01828	0.909741	1.00367	0.962362	0.34212	0.992201	0.389732	0.52086	0.500114	1.02267	0.742289

## Sheet: Fig.4
Chao1 Index
	Con	Mod	XSBL	XSBM	XSBH
	788.503	873.364	893.187	870.648	917.367
	828.523		965.124	1064.96	972.558
	879.797	959.663	1067.25	1106.23	1037.61
		798.163	1026.14	991.008	935.084
	1105.06	754.074	906.041	922.049	1015.06
	1005.87	802.168	859.355
Shannon Index
	Con	Mod	XSBL	XSBM	XSBH
	6.434	5.433	6.603	6.453	6.924
		5.906	6.606	6.472	6.067
	5.995	5.733	6.789	6.191	6.997
	5.776	6.238	6.777	6.428	6.789
	5.246		6.337	6.277	6.284
	5.951	5.701	6.347		5.914
Simpson Index
	Con	Mod	XSBL	XSBM	XSBH
	0.972	0.938	0.975	0.974	0.98
		0.911	0.968	0.968	0.957
	0.952	0.917	0.978	0.949	0.979
	0.942	0.967	0.976	0.971	0.975
	0.963		0.969	0.965	0.961
	0.935	0.928	0.97		0.948
Relactive abundance (%) in Phylum
		p__Acidobacteriota	p__Cyanobacteria	Others	p__Actinobacteria	p__Deferribacteres	p__Verrucomicrobiota	p__Proteobacteria	p__Actinobacteriota	p__unidentified_Bacteria	p__Firmicutes	p__Bacteroidota
	Control	0.000264689	0.0142932	0.102699	0.124933	0.0685544	0.807566	1.15351	2.67998	1.79089	55.0696	38.1877
	Model	0.0219692	0.0150873	0.0685544	0.239279	0.438854	0.59555	0.634989	0.639224	1.49655	56.7985	39.0514
	XSB-L	0	0.0269983	0.051879	0.214663	0.220751	1.73159	0.443089	0.71863	2.57119	43.4714	50.5498
	XSB-M	0.0320803	0.028904	0.108628	0.599044	0.166119	0.137215	0.949704	1.14187	1.75012	34.4063	60.68
	XSB-H	0	0.0129698	0.0886708	0.044203	1.06114	0.205399	0.445207	1.4505	3.47034	39.7518	53.4698
Bacteroidota / Firmicutes
	Con	Mod	XSBL	XSBM	XSBH
	0.619943	0.973863	0.586249	1.1399	0.887045
		0.386748	0.720233	0.981268	2.47958
	0.787247	0.528591	1.57148	2.37175	0.831259
	0.616939		1.18425	2.37907	1.48078
	0.808725	0.679381	1.54706	2.93097	1.72592
	1.17611	0.490782	2.18285		1.28577
Relative abundance of g_unidentified_Lachnospiraceae %
	Control	Model	XSB-L	XSB-M	XSB-H
	0.119811	4.99303	1.16996	0.580385	0.215102
	0.183895	1.12288	1.27306	1.11173	0.872109
	0.373363	2.17609	1.44859	0.805238	0.423516
	0.041794	3.7392	0.64642	0.688214	0.732795
	0.153246	0.621343	0.917637	1.16746	0.211758
	0.139315	3.67512
Relative abundance of s_Helicobacter_rodentium %
	Control	Model	XSB-L	XSB-M	XSB-H
	0.47367	0.621343	1.10894	1.24575	0.24798
	0.086375	1.49903	1.20925	0.560045	0.433101
	0.100306	0.540541	0.379214	0.531262	0.693787
	0.22569	0.556339	1.01142	0.579549	0.334355
	0.529395	1.25913	0.474505	0.810811	0.476456
	0.309278	0.913904
Relative abundance of g_Enterococcus / %
	Control	Model	XSB-L	XSB-M	XSB-H
	1.65589	0.066871	0.044581	0.02786	0.130956
	2.23405	0.016718	0.027863	0.02229	0.12229
	1.79994	0.008359	0.036222	0.181109	0.061145
	0.849819	0.091948	0.016718	0.027863	0.069657
	1.13653	0.019504	0.055726	0.016718	0.07523
	0.860964	0.055726
Relative abundance of p_Actinobacteriota %
	Control	Model	XSB-L	XSB-M	XSB-H
	2.3238	0.5823	0.6604	0.7774	1.9504
	1.4461	0.7328	0.8025	3.129	1.6532
	3.4188	0.5294	0.5183	0.4597	0.6436
	2.3572	0.6241	0.457	0.6408	0.8108
	0.8554	0.5991	0.5155	0.7021	1.7244
	5.6617	0.8638
Relative abundance of o_Coriobacteriales %
	Control	Model	XSB-L	XSB-M	XSB-H
	2.3238	0.5823	0.6604	0.7774	1.9504
	1.4461	0.5322	0.8025	2.8894	1.0476
	3.4188	0.5266	0.5183	0.4514	0.6436
	2.3572	0.6241	0.4514	0.6408	0.8108
	0.8554	0.5991	0.5155	0.7021	0.7244
	5.6506	0.8638
Relative abundance of f_Eggerthellaceae %
	Contro	Model	XSB-L	XSB-M	XSB-H
	2.30705	0.573976	0.649206	0.763444	1.83617
	1.44051	0.498746	0.777375	2.78629	1.02536
	3.41321	0.512678	0.512678	0.404012	0.643633
	2.3377	0.61577	0.448593	0.629702	0.782948
	0.844246	0.59348	0.507105	0.568403	1.72165
	5.64781	0.852605

## Sheet: Fig 5
Number
		Up	Down
	Model vs.Control	218	221
	XSB-L vs. Model	37	90
	XSB-M vs. Model	88	70
	XSB-H vs. Model	141	115
HMDB0000748
	Control	Model	XSB-L	XSB-M	XSB-H
	14.848	37.625	33.878	20.98	17.182
	16.273	37.436	31.096	32.585	26.36
	27.839	29.869	32.573	15.784	25.261
	23.93	32.618	38.275	25.57	29.161
	30.378	33.039	27.615	19.789	24.661
	22.072	27.851		20.267
HMDB0040891
	Control	Model	XSB-L	XSB-M	XSB-H
	0.261	2.712	4.898	2.153	1.13
	0.725	4.339	5.124	3.847	2.29
	1.695	4.423	4.404	0.986	1.39
	1.36	2.959	3.202	2.662	2.922
	1.536	4.968	2.931	1.734	2.679
	1.9	2.461		1.545
HMDB0114073
	Control	Model	XSB-L	XSB-M	XSB-H
	3.698	28.69	7.927	1.176	6.261
	0.131	14.909	41.234	9.35	4.906
	0.043	8.788	15.758	29.759	11.228
	0.311	9.272	18.651	21.448	4.054
	0.466	56.832	9.589	35.76	3.052
	1.36	75.092		12.92
HMDB0052711
	Control	Model	XSB-L	XSB-M	XSB-H
	0.004	2.185	1.277	0.9	0.625
	0.458	1.812	0.815	1.776	0.605
	0.005	2.406	1.106	0.969	0.789
	0.638	1.325	1.666	1.296	1.078
	0.003	1.715	0.169	1.587	1.599
	1.399	1.014		0.494
HMDB0015673
	Control	Model	XSB-L	XSB-M	XSB-H
	11.6133	9.3743	11.6716	5.40997	8.80504
	13.3972	9.98931	11.8097	6.47411	8.65209
	8.68221	5.76531	12.4642	6.67665	12.7734
	12.8715	6.88183	6.96627	6.13692	11.8295
	9.78707	6.80054	6.49	9.82565	13.4591
	15.386	5.56152
HMDB0005772
	Con	Mod	XSBL	XSBM	XSBH
	6.562	2.848	4.414	3.224	2.859
	4.605	3.232	4.561	3.107	8.71
	5.636	3.189	3.28	3.889	5.958
	5.899	3.907	1.362	3.929	4.874
	5.128	3.59	2.79	6.595	4.756
	4.887	1.413
HMDB0000755
	Control	Model	XSB-L	XSB-M	XSB-H
	43.1827	59.3305	49.778	35.3341	66.8024
	66.6791	54.0209	46.0135	53.2884	76.0193
	56.2774	43.9281	36.7901	37.3719	75.8182
	69.323	36.6325	47.7104	51.2555	45.6556
	72.7725	49.599	51.1037	55.1726	54.503
	78.5506	32.6917
HMDB0005781
	Control	Model	XSB-L	XSB-M	XSB-H
	1.94	0.353	0.823	1.164	1.154
	3.182	1.163	0.627	1.085	1.117
	1.911	0.77	1.081	1.787	1.131
	0.962	1.022	0.321	1.182	0.999
	2.415	0.901	1.069	1.106	0.897
	2.077	0.551		0.991

## Sheet: Fig 8
Normalized to β-tubulin
	Control				Model				XSB-L
	1.03	1.07	0.9		2.39	2.82	2.54		2.32	2.23	2.44
	0.95	0.97	1.09		1.37	1.39	1.18		1.31	1.31	1.28
	1.17	0.96	0.9		2.2	2.2	2.41		1.71	2.07	2.6
Normalized IF identity of TNF-α
	Control	Model	XSB-L	XSB-M	XSB-H	Donepezil
	0.69592	1.90334	2.03179	1.3371	1.7525	1.74956
	1.36273	3.36568	1.9447	1.7341	0.950664	1.47678
	1.06917	2.24966	1.4755	1.47643	1.07246	1.01841
	0.872174	2.00766	2.15982	1.70809	0.867603	1.34757
Normalized IF identity of IL-1β
	Control	Model	XSB-L	XSB-M	XSB-H	Donepezil
	0.791442	2.00224	1.10067	1.04785	1.65673	1.27653
	0.642284	2.46727	0.806732	1.65144	1.04232	1.403
	0.937089	2.16481	1.6143	1.16647	1.12668	1.33191
	1.2593	2.01274	1.4519	1.38738	1.19497	1.44736
	1.28007	1.64108	1.49098	1.22826	1.29157	1.3652
	1.08982	1.39407	1.45214	1.01497	1.04434	1.71287
SOD (U/mgprot)
	Control	Model	XSB-L	XSB-M	XSB-H	Donepezil
	12.736	11.404	11.183	14.1876	10.7751	10.28
	14.2414	5.92063	12.8261	17.8605	16.4077	10.1443
	13.0382	6.99988	14.3471	8.20291	10.3924	16.0484
	13.4763	12.5773	10.2774	12.6653	11.3964	12.9724
	15.747	9.76777	7.75463	9.63946	16.3649	10.4234
	18.1508	8.93105	11.0076	15.0337	11.5463	10.0701
	10.0921	10.3665	11.5289	9.49361	12.198	13.5829
	11.5462	11.123	12.369	15.4748	13.124	13.0762
	10.9515	9.97214	13.5256	12.1507	11.0381	13.1369
	11.2644	8.80248	9.03544	12.1151	14.1308	11.172
	11.6432	8.85152	13.0579	9.03526	13.6113	10.7479
		9.94792			11.6529
GSH (μmol/mgprot)
	Control	Model	XSB-L	XSB-M	XSB-H	Donepezil
	25.9591	22.7547	21.2451	20.9654	27.798	31.0065
	26.26	16.2225	27.2347	30.9096	29.7604	29.2788
	27.3999	18.6486	32.9057	27.8326	27.4529	26.118
	24.7285	19.0858	26.1521	30.4867	22.5263	28.9988
	25.5501	25.5586	26.7428	28.6484	24.4196	25.592
	27.7251	27.1676	30.4473	27.5115	21.5593	26.8679
	28.8497	27.4432	25.1167	29.9648	22.9968	22.1675
	22.3697	24.9343	25.5191	26.2579	27.1697	20.7535
	38.2655	17.9038	25.9407	22.8716	27.1017	26.4627
	25.5501	17.179	23.2921	26.3075	36.1611	29.1254
	34.3021	17.5009	24.904	22.8103	30.613
MDA (nmol/mgprot)
	Control	Model	XSB-L	XSB-M	XSB-H	Donepezil
	2.85321	3.37842	3.87737	3.13058	3.05589	2.15845
	3.03942	3.35776	4.42958	2.127	2.67352	4.43092
	2.82723	6.5638	3.71118	2.6407	3.51963	2.93926
	3.17981	4.78317	3.17928	2.76352	4.29807	2.17397
	2.42384	4.45093	3.53169	3.48573	3.35284	2.15845
	2.67211	4.6369	5.15382	3.67185	1.17534	2.28924
	2.80393	4.7531	4.34735	3.0188	1.88285	2.38097
	2.58401	3.46367	4.92636	3.66282	2.53815	3.27044
	3.02384	2.70389	3.9911	3.17981	3.35001	4.08559
		3.23015				2.69445

## Sheet: Fig 9
Normalized to β-tubulin
		Control				Model				XSB-L
	BDNF	1.88	0.95	1.68		0.65	0.45	0.54		0.38	0.73	0.75
	SYN	0.85	1.04	1.1		0.61	0.16	0.4		0.45	0.55	0.41
	PSD95	1.05	0.99	0.95		0.56	0.46	0.41		0.79	0.57	0.62
Normalized IF identity
	Control						Model
	1.06803	1.08777	0.835801	1.0084			0.423344	0.379896	0.190108	0.112344	0.106256	0.295703
	0.817018	1.14578	1.15907	0.878139			0.245611	0.473436	0.224329	0.399256	0.350427	0.327681
	1.05515	1.57646	0.705756	0.925785			0.374859	0.485905	0.475572	0.264504	0.24857
No. of synapses
	Control	Model	XSB-L	XSB-M	XSB-H	Donepezil
	8	3	4	4	6	7
	5	2	3	5	5	6
	5	2	4	3	6	3
	6	3	4	6	4	4
	7	4	5	4	5	5
	5	2	2	5	3	6
