# Supplementary material for: Multi-omics reveal the neuroprotective mechanisms of Xinshubao tablet against scopolamine-induced cognitive dysfunction in mice
Source: Front Pharmacol. 2025 Jul 4;16:1596728. doi: 10.3389/fphar.2025.1596728 (PMC12271746; doi:10.3389/fphar.2025.1596728)
Supplement: Supplementary file 12 [file DataSheet7.zip › result_cor_result.xls]

ID1	ID2	r	p
c_Bacilli	HMDB0000086	0.563492063492063	0.00220846053524077
c_Bacilli	HMDB0000201	-0.342490842490842	0.0803333074964707
c_Bacilli	HMDB0000748	0.00915750915750916	0.963841863221735
c_Bacilli	HMDB0000832	-0.22954822954823	0.249407858376778
c_Bacilli	HMDB0000847	0.376068376068376	0.0532006692293398
c_Bacilli	HMDB0001422	0.349206349206349	0.0742035522897977
c_Bacilli	HMDB0002183	-0.0598290598290598	0.766897139056162
c_Bacilli	HMDB0002250	-0.313797313797314	0.110948416241712
c_Bacilli	HMDB0002278	0.35042735042735	0.0731286793571888
c_Bacilli	HMDB0002302	-0.242979242979243	0.222003256745068
c_Bacilli	HMDB0003312	0.365079365079365	0.0611422384626422
c_Bacilli	HMDB0003797	0.210622710622711	0.291641196820309
c_Bacilli	HMDB0005065	-0.154456654456654	0.441752703063873
c_Bacilli	HMDB0005772	-0.0976800976800977	0.62788528289716
c_Bacilli	HMDB0005781	0.213675213675214	0.284541732933073
c_Bacilli	HMDB0008136	-0.181318681318681	0.365405859075821
c_Bacilli	HMDB0009837	-0.508547008547009	0.00675615661836651
c_Bacilli	HMDB0012390	-0.0512820512820513	0.799474454269184
c_Bacilli	HMDB0013131	-0.344322344322344	0.0786245736891944
c_Bacilli	HMDB0013331	-0.298534798534798	0.130390373588298
c_Bacilli	HMDB0015050	-0.0317460317460317	0.875094371156191
c_Bacilli	HMDB0015540	0.0976800976800977	0.62788528289716
c_Bacilli	HMDB0015673	-0.0573870573870574	0.776168154160933
c_Bacilli	HMDB0028822	0.399267399267399	0.0390952116004583
c_Bacilli	HMDB0032913	0.0152625152625153	0.939770855448919
c_Bacilli	HMDB0034216	0.397435897435897	0.0400869806274886
c_Bacilli	HMDB0034987	0.0946275946275946	0.638720323411018
c_Bacilli	HMDB0038969	0.258852258852259	0.19232085476689
c_Bacilli	HMDB0040891	-0.246642246642247	0.214895416731835
c_Bacilli	HMDB0052711	-0.00610500610500611	0.975890270735696
c_Bacilli	HMDB0060948	-0.24053724053724	0.226828617538364
c_Bacilli	HMDB0062735	-0.260683760683761	0.189081576129091
c_Bacilli	HMDB0062766	-0.12026862026862	0.550147871375053
c_Bacilli	HMDB0114073	-0.291819291819292	0.139688025149018
c_Bacilli	HMDB0128737	0.133089133089133	0.508111007700559
c_Bacilli	HMDB0134045	0.189255189255189	0.344430234532238
c_Bacilli	HMDB0240219	0.414529914529915	0.0315691646315821
c_Bacilli	HMDB0255154	-0.144688644688645	0.471493331488112
c_Bacilli	HMDB0255452	-0.247252747252747	0.213725920524674
c_Bacteroidia	HMDB0000086	-0.272893772893773	0.168448776134327
c_Bacteroidia	HMDB0000201	0.0915750915750916	0.649628240708606
c_Bacteroidia	HMDB0000748	-0.215506715506715	0.280335203278931
c_Bacteroidia	HMDB0000832	-0.14041514041514	0.484822759456197
c_Bacteroidia	HMDB0000847	-0.0836385836385836	0.678315961385346
c_Bacteroidia	HMDB0001422	-0.332722832722833	0.0899286459114074
c_Bacteroidia	HMDB0002183	0.0995115995115995	0.621420025042162
c_Bacteroidia	HMDB0002250	0.106837606837607	0.595836056368837
c_Bacteroidia	HMDB0002278	-0.105006105006105	0.602189711430711
c_Bacteroidia	HMDB0002302	0.17032967032967	0.395652399889707
c_Bacteroidia	HMDB0003312	0.0622710622710623	0.757657336909938
c_Bacteroidia	HMDB0003797	-0.347985347985348	0.0752904974565927
c_Bacteroidia	HMDB0005065	-0.0616605616605616	0.759964296933605
c_Bacteroidia	HMDB0005772	-0.103785103785104	0.606441327896211
c_Bacteroidia	HMDB0005781	0.0811965811965812	0.687234040611199
c_Bacteroidia	HMDB0008136	0.165445665445665	0.409537378963604
c_Bacteroidia	HMDB0009837	0.332722832722833	0.0899286459114074
c_Bacteroidia	HMDB0012390	0.117826617826618	0.558332973965235
c_Bacteroidia	HMDB0013131	0.0854700854700855	0.671654965858333
c_Bacteroidia	HMDB0013331	-0.057997557997558	0.773847538703759
c_Bacteroidia	HMDB0015050	-0.197191697191697	0.324192787583325
c_Bacteroidia	HMDB0015540	0.244810744810745	0.2184298437993
c_Bacteroidia	HMDB0015673	-0.0738705738705739	0.714230192829872
c_Bacteroidia	HMDB0028822	-0.407814407814408	0.0347224032187482
c_Bacteroidia	HMDB0032913	-0.296703296703297	0.132880127993138
c_Bacteroidia	HMDB0034216	-0.557387057387057	0.00252432665345478
c_Bacteroidia	HMDB0034987	0.0122100122100122	0.951801200005267
c_Bacteroidia	HMDB0038969	-0.14957264957265	0.456495242198864
c_Bacteroidia	HMDB0040891	-0.139194139194139	0.488666025454045
c_Bacteroidia	HMDB0052711	0.0451770451770452	0.822949620207095
c_Bacteroidia	HMDB0060948	0.161172161172161	0.421906572428876
c_Bacteroidia	HMDB0062735	-0.0805860805860806	0.68947001358546
c_Bacteroidia	HMDB0062766	-0.0341880341880342	0.865569020645351
c_Bacteroidia	HMDB0114073	0.1996336996337	0.318115326797154
c_Bacteroidia	HMDB0128737	-0.293650793650794	0.137106173830549
c_Bacteroidia	HMDB0134045	0.00793650793650794	0.968660441244836
c_Bacteroidia	HMDB0240219	-0.0402930402930403	0.841838460561453
c_Bacteroidia	HMDB0255154	-0.0177045177045177	0.930155735385728
c_Bacteroidia	HMDB0255452	0.0170940170940171	0.932558670386071
c_Clostridia	HMDB0000086	-0.358363858363858	0.0664306608908895
c_Clostridia	HMDB0000201	0.351648351648352	0.0720657976868054
c_Clostridia	HMDB0000748	0.412087912087912	0.0326879842970532
c_Clostridia	HMDB0000832	0.531135531135531	0.00436268070481626
c_Clostridia	HMDB0000847	-0.214896214896215	0.281732950911275
c_Clostridia	HMDB0001422	0.0787545787545788	0.696193154344846
c_Clostridia	HMDB0002183	-0.00488400488400488	0.98071122458772
c_Clostridia	HMDB0002250	0.263125763125763	0.184821531708921
c_Clostridia	HMDB0002278	-0.469474969474969	0.0134881583244106
c_Clostridia	HMDB0002302	0.0775335775335775	0.700687765504721
c_Clostridia	HMDB0003312	-0.595238095238095	0.00105566877854481
c_Clostridia	HMDB0003797	0.262515262515263	0.185880237954908
c_Clostridia	HMDB0005065	0.329059829059829	0.093741647256778
c_Clostridia	HMDB0005772	0.130647130647131	0.515994168661307
c_Clostridia	HMDB0005781	-0.496336996336996	0.0084570070722709
c_Clostridia	HMDB0008136	0.192918192918193	0.334997752121091
c_Clostridia	HMDB0009837	0.219169719169719	0.272041704396413
c_Clostridia	HMDB0012390	0.0341880341880342	0.865569020645351
c_Clostridia	HMDB0013131	0.281440781440781	0.154984243332783
c_Clostridia	HMDB0013331	0.465201465201465	0.0144805659265072
c_Clostridia	HMDB0015050	0.27960927960928	0.157802756670831
c_Clostridia	HMDB0015540	-0.398656898656899	0.0394236050466699
c_Clostridia	HMDB0015673	-0.0628815628815629	0.755352401008742
c_Clostridia	HMDB0028822	-0.1001221001221	0.619270989423611
c_Clostridia	HMDB0032913	0.382173382173382	0.0491520391907311
c_Clostridia	HMDB0034216	0.249084249084249	0.210243315972348
c_Clostridia	HMDB0034987	-0.291819291819292	0.139688025149018
c_Clostridia	HMDB0038969	-0.0305250305250305	0.879863507666233
c_Clostridia	HMDB0040891	0.553113553113553	0.0027678147583371
c_Clostridia	HMDB0052711	0.114163614163614	0.570713714219147
c_Clostridia	HMDB0060948	0.103174603174603	0.608571847678456
c_Clostridia	HMDB0062735	0.395604395604396	0.0410986654981035
c_Clostridia	HMDB0062766	0.269230769230769	0.174464225793671
c_Clostridia	HMDB0114073	0.224664224664225	0.259900104943071
c_Clostridia	HMDB0128737	0.292429792429792	0.138823537688984
c_Clostridia	HMDB0134045	-0.047008547008547	0.815890473513299
c_Clostridia	HMDB0240219	-0.347985347985348	0.0752904974565927
c_Clostridia	HMDB0255154	0.253968253968254	0.201145461869408
c_Clostridia	HMDB0255452	0.275335775335775	0.164520553286486
f_Eggerthellaceae	HMDB0000086	0.498855142432412	0.00807959245828501
f_Eggerthellaceae	HMDB0000201	-0.479010843620841	0.0114755902702669
f_Eggerthellaceae	HMDB0000748	-0.364829801228111	0.0613327250383882
f_Eggerthellaceae	HMDB0000832	-0.456113575761337	0.0167925468632712
f_Eggerthellaceae	HMDB0000847	0.00671653190545475	0.973476046291637
f_Eggerthellaceae	HMDB0001422	-0.0436574573854559	0.828816808563324
f_Eggerthellaceae	HMDB0002183	-0.0717447726264485	0.722128677950998
f_Eggerthellaceae	HMDB0002250	-0.467409561238692	0.0139605143850063
f_Eggerthellaceae	HMDB0002278	0.405739586470426	0.0357460568960433
f_Eggerthellaceae	HMDB0002302	-0.74126088483837	0.0000097243399375252
f_Eggerthellaceae	HMDB0003312	0.404213101946459	0.0365144821102626
f_Eggerthellaceae	HMDB0003797	-0.125477027870087	0.532878101323515
f_Eggerthellaceae	HMDB0005065	-0.407571367899186	0.0348410830473929
f_Eggerthellaceae	HMDB0005772	0.314761108841993	0.109797203731497
f_Eggerthellaceae	HMDB0005781	0.355976190989102	0.0683937819862327
f_Eggerthellaceae	HMDB0008136	-0.443596402664807	0.0204666240974481
f_Eggerthellaceae	HMDB0009837	0.0274767214314058	0.891787485941116
f_Eggerthellaceae	HMDB0012390	-0.469851936477039	0.0134033925224494
f_Eggerthellaceae	HMDB0013131	-0.462219513857205	0.0152082080684102
f_Eggerthellaceae	HMDB0013331	-0.450007637665469	0.0185103396462305
f_Eggerthellaceae	HMDB0015050	-0.232025647642982	0.244193418635789
f_Eggerthellaceae	HMDB0015540	0.397801866945797	0.0398872224185684
f_Eggerthellaceae	HMDB0015673	0.177988095494551	0.374426414304868
f_Eggerthellaceae	HMDB0028822	0.246069305263479	0.215996893098704
f_Eggerthellaceae	HMDB0032913	-0.334605407653564	0.0880151417101175
f_Eggerthellaceae	HMDB0034216	-0.0955579312003336	0.635410230099182
f_Eggerthellaceae	HMDB0034987	0.25156464954976	0.205588569832106
f_Eggerthellaceae	HMDB0038969	-0.223172037403974	0.263162079943521
f_Eggerthellaceae	HMDB0040891	-0.428331557425137	0.0258111617531017
f_Eggerthellaceae	HMDB0052711	-0.427110369805964	0.0262834878900318
f_Eggerthellaceae	HMDB0060948	-0.451228825284642	0.0181557150417818
f_Eggerthellaceae	HMDB0062735	-0.444817590283981	0.0200815069387443
f_Eggerthellaceae	HMDB0062766	-0.438711652188113	0.0220679876467519
f_Eggerthellaceae	HMDB0114073	-0.617920935301837	0.000593515499119855
f_Eggerthellaceae	HMDB0128737	-0.22103495907042	0.267879794528668
f_Eggerthellaceae	HMDB0134045	-0.0976950095338874	0.627832534371621
f_Eggerthellaceae	HMDB0240219	-0.114181042392731	0.570654518532569
f_Eggerthellaceae	HMDB0255154	-0.291863840982488	0.139624811011502
f_Eggerthellaceae	HMDB0255452	-0.653030079353078	0.000221963335534124
f_Lachnospiraceae	HMDB0000086	-0.572649572649573	0.00179848397131896
f_Lachnospiraceae	HMDB0000201	0.547008547008547	0.00315038595285683
f_Lachnospiraceae	HMDB0000748	0.514041514041514	0.00609062951833878
f_Lachnospiraceae	HMDB0000832	0.615384615384615	0.000634368881766462
f_Lachnospiraceae	HMDB0000847	-0.283272283272283	0.152201786671256
f_Lachnospiraceae	HMDB0001422	-0.000610500610500611	0.997588686048059
f_Lachnospiraceae	HMDB0002183	0.0946275946275946	0.638720323411018
f_Lachnospiraceae	HMDB0002250	0.479242979242979	0.0114299035647043
f_Lachnospiraceae	HMDB0002278	-0.599511599511599	0.000950225875608353
f_Lachnospiraceae	HMDB0002302	0.233211233211233	0.241723620100829
f_Lachnospiraceae	HMDB0003312	-0.681929181929182	0.0000895515320829193
f_Lachnospiraceae	HMDB0003797	0.328449328449328	0.0943887971994872
f_Lachnospiraceae	HMDB0005065	0.463369963369963	0.0149239838412959
f_Lachnospiraceae	HMDB0005772	-0.0201465201465201	0.9205501746919
f_Lachnospiraceae	HMDB0005781	-0.565934065934066	0.00209197674879761
f_Lachnospiraceae	HMDB0008136	0.303418803418803	0.123917316865299
f_Lachnospiraceae	HMDB0009837	0.300976800976801	0.127123765229418
f_Lachnospiraceae	HMDB0012390	0.155067155067155	0.439928065223099
f_Lachnospiraceae	HMDB0013131	0.493284493284493	0.00893422620330295
f_Lachnospiraceae	HMDB0013331	0.634920634920635	0.000374199436483376
f_Lachnospiraceae	HMDB0015050	0.402930402930403	0.0371703449569675
f_Lachnospiraceae	HMDB0015540	-0.522588522588523	0.00516572079496931
f_Lachnospiraceae	HMDB0015673	-0.183760683760684	0.358873631676453
f_Lachnospiraceae	HMDB0028822	-0.142246642246642	0.479086813543058
f_Lachnospiraceae	HMDB0032913	0.44993894993895	0.0185304537599793
f_Lachnospiraceae	HMDB0034216	0.177655677655678	0.375333767137605
f_Lachnospiraceae	HMDB0034987	-0.415140415140415	0.0312943298083793
f_Lachnospiraceae	HMDB0038969	0.0653235653235653	0.746153261897503
f_Lachnospiraceae	HMDB0040891	0.642857142857143	0.000298866678675364
f_Lachnospiraceae	HMDB0052711	0.174603174603175	0.383725184215812
f_Lachnospiraceae	HMDB0060948	0.311355311355311	0.113905284765885
f_Lachnospiraceae	HMDB0062735	0.557997557997558	0.00249108924023699
f_Lachnospiraceae	HMDB0062766	0.404761904761905	0.036236711815532
f_Lachnospiraceae	HMDB0114073	0.327228327228327	0.0956931692076239
f_Lachnospiraceae	HMDB0128737	0.326617826617827	0.0963504104261845
f_Lachnospiraceae	HMDB0134045	-0.0384615384615385	0.848944442852982
f_Lachnospiraceae	HMDB0240219	-0.293040293040293	0.137962923187027
f_Lachnospiraceae	HMDB0255154	0.351648351648352	0.0720657976868054
f_Lachnospiraceae	HMDB0255452	0.444444444444444	0.0201985486266414
f_Lactobacillaceae	HMDB0000086	0.533577533577533	0.00415375172727783
f_Lactobacillaceae	HMDB0000201	-0.326007326007326	0.0970110345211578
f_Lactobacillaceae	HMDB0000748	0.057997557997558	0.773847538703759
f_Lactobacillaceae	HMDB0000832	-0.187423687423687	0.349205497423345
f_Lactobacillaceae	HMDB0000847	0.391330891330891	0.0435382335745536
f_Lactobacillaceae	HMDB0001422	0.318070818070818	0.105911291468484
f_Lactobacillaceae	HMDB0002183	-0.068986568986569	0.732418348914709
f_Lactobacillaceae	HMDB0002250	-0.297313797313797	0.132046403216423
f_Lactobacillaceae	HMDB0002278	0.343101343101343	0.0797606142523638
f_Lactobacillaceae	HMDB0002302	-0.291819291819292	0.139688025149018
f_Lactobacillaceae	HMDB0003312	0.344322344322344	0.0786245736891944
f_Lactobacillaceae	HMDB0003797	0.227106227106227	0.254618704093711
f_Lactobacillaceae	HMDB0005065	-0.125152625152625	0.533946170788051
f_Lactobacillaceae	HMDB0005772	-0.0628815628815629	0.755352401008742
f_Lactobacillaceae	HMDB0005781	0.203907203907204	0.307649615304313
f_Lactobacillaceae	HMDB0008136	-0.113553113553114	0.572789034190364
f_Lactobacillaceae	HMDB0009837	-0.506105006105006	0.00707104301267489
f_Lactobacillaceae	HMDB0012390	-0.0378510378510378	0.851315694205368
f_Lactobacillaceae	HMDB0013131	-0.317460317460317	0.106620265288236
f_Lactobacillaceae	HMDB0013331	-0.265567765567766	0.18062859363439
f_Lactobacillaceae	HMDB0015050	0.00732600732600733	0.971070143380233
f_Lactobacillaceae	HMDB0015540	0.0598290598290598	0.766897139056162
f_Lactobacillaceae	HMDB0015673	-0.0317460317460317	0.875094371156191
f_Lactobacillaceae	HMDB0028822	0.390720390720391	0.0438959159395363
f_Lactobacillaceae	HMDB0032913	0.036019536019536	0.858436943762397
f_Lactobacillaceae	HMDB0034216	0.385836385836386	0.046841868211451
f_Lactobacillaceae	HMDB0034987	0.0641025641025641	0.750748674321875
f_Lactobacillaceae	HMDB0038969	0.243589743589744	0.220807781286144
f_Lactobacillaceae	HMDB0040891	-0.202686202686203	0.31061773722652
f_Lactobacillaceae	HMDB0052711	0.00366300366300366	0.985532839730153
f_Lactobacillaceae	HMDB0060948	-0.257020757020757	0.195598213113834
f_Lactobacillaceae	HMDB0062735	-0.250915750915751	0.206799452639556
f_Lactobacillaceae	HMDB0062766	-0.0952380952380952	0.636547424275493
f_Lactobacillaceae	HMDB0114073	-0.342490842490842	0.0803333074964707
f_Lactobacillaceae	HMDB0128737	0.192918192918193	0.334997752121091
f_Lactobacillaceae	HMDB0134045	0.244200244200244	0.219616644825213
f_Lactobacillaceae	HMDB0240219	0.402930402930403	0.0371703449569675
f_Lactobacillaceae	HMDB0255154	-0.103785103785104	0.606441327896211
f_Lactobacillaceae	HMDB0255452	-0.235042735042735	0.237940788177005
f_Muribaculaceae	HMDB0000086	-0.382173382173382	0.0491520391907311
f_Muribaculaceae	HMDB0000201	0.234432234432234	0.239197346827322
f_Muribaculaceae	HMDB0000748	-0.101343101343101	0.614982081837864
f_Muribaculaceae	HMDB0000832	-0.0146520146520147	0.942175975489178
f_Muribaculaceae	HMDB0000847	-0.072039072039072	0.721033518204895
f_Muribaculaceae	HMDB0001422	-0.297313797313797	0.132046403216423
f_Muribaculaceae	HMDB0002183	0.101343101343101	0.614982081837864
f_Muribaculaceae	HMDB0002250	0.223443223443223	0.262567295055822
f_Muribaculaceae	HMDB0002278	-0.204517704517705	0.306172184092002
f_Muribaculaceae	HMDB0002302	0.228327228327228	0.252004468720348
f_Muribaculaceae	HMDB0003312	-0.0744810744810745	0.711967117617619
f_Muribaculaceae	HMDB0003797	-0.261904761904762	0.186943143859302
f_Muribaculaceae	HMDB0005065	0.0476190476190476	0.813540509089055
f_Muribaculaceae	HMDB0005772	-0.123321123321123	0.539995207407959
f_Muribaculaceae	HMDB0005781	-0.0512820512820513	0.799474454269184
f_Muribaculaceae	HMDB0008136	0.223443223443223	0.262567295055822
f_Muribaculaceae	HMDB0009837	0.357753357753358	0.0669284146081086
f_Muribaculaceae	HMDB0012390	0.167277167277167	0.404298950703974
f_Muribaculaceae	HMDB0013131	0.227716727716728	0.253309382374073
f_Muribaculaceae	HMDB0013331	0.0769230769230769	0.702938775719347
f_Muribaculaceae	HMDB0015050	-0.138583638583639	0.490593419887559
f_Muribaculaceae	HMDB0015540	0.0824175824175824	0.682769805417694
f_Muribaculaceae	HMDB0015673	-0.0879120879120879	0.662811225594198
f_Muribaculaceae	HMDB0028822	-0.413919413919414	0.0318459378904931
f_Muribaculaceae	HMDB0032913	-0.192307692307692	0.336558883003481
f_Muribaculaceae	HMDB0034216	-0.42002442002442	0.0291642895236226
f_Muribaculaceae	HMDB0034987	-0.0726495726495726	0.718763410444827
f_Muribaculaceae	HMDB0038969	-0.0879120879120879	0.662811225594198
f_Muribaculaceae	HMDB0040891	-0.00549450549450549	0.978300654673385
f_Muribaculaceae	HMDB0052711	0.123321123321123	0.539995207407959
f_Muribaculaceae	HMDB0060948	0.255799755799756	0.19780434070931
f_Muribaculaceae	HMDB0062735	0.0531135531135531	0.792463970556397
f_Muribaculaceae	HMDB0062766	0.123321123321123	0.539995207407959
f_Muribaculaceae	HMDB0114073	0.223443223443223	0.262567295055822
f_Muribaculaceae	HMDB0128737	-0.217948717948718	0.274788495265935
f_Muribaculaceae	HMDB0134045	0.109279609279609	0.587409472204271
f_Muribaculaceae	HMDB0240219	-0.0335775335775336	0.867948692989417
f_Muribaculaceae	HMDB0255154	0.0952380952380952	0.636547424275493
f_Muribaculaceae	HMDB0255452	0.126373626373626	0.52993141099972
f_Prevotellaceae	HMDB0000086	-0.180708180708181	0.367049730778614
f_Prevotellaceae	HMDB0000201	0.0744810744810745	0.711967117617619
f_Prevotellaceae	HMDB0000748	-0.35042735042735	0.0731286793571888
f_Prevotellaceae	HMDB0000832	-0.131257631257631	0.514017813226847
f_Prevotellaceae	HMDB0000847	-0.147741147741148	0.462089812915135
f_Prevotellaceae	HMDB0001422	-0.357142857142857	0.0674290440056839
f_Prevotellaceae	HMDB0002183	0.197191697191697	0.324192787583325
f_Prevotellaceae	HMDB0002250	0.0695970695970696	0.730136868958146
f_Prevotellaceae	HMDB0002278	-0.0512820512820513	0.799474454269184
f_Prevotellaceae	HMDB0002302	0.326617826617827	0.0963504104261845
f_Prevotellaceae	HMDB0003312	0.0726495726495726	0.718763410444827
f_Prevotellaceae	HMDB0003797	-0.443833943833944	0.0203912429503443
f_Prevotellaceae	HMDB0005065	-0.0537240537240537	0.79013060901343
f_Prevotellaceae	HMDB0005772	-0.108058608058608	0.591616295921375
f_Prevotellaceae	HMDB0005781	0.172771672771673	0.388811326354425
f_Prevotellaceae	HMDB0008136	0.122100122100122	0.544045692391559
f_Prevotellaceae	HMDB0009837	0.187423687423687	0.349205497423345
f_Prevotellaceae	HMDB0012390	-0.043956043956044	0.827663235997348
f_Prevotellaceae	HMDB0013131	0.102564102564103	0.610705489496916
f_Prevotellaceae	HMDB0013331	-0.0586080586080586	0.771528818697219
f_Prevotellaceae	HMDB0015050	-0.184981684981685	0.355633529323599
f_Prevotellaceae	HMDB0015540	0.136752136752137	0.496398530026074
f_Prevotellaceae	HMDB0015673	-0.158119658119658	0.430866022546122
f_Prevotellaceae	HMDB0028822	-0.280830280830281	0.15591973215219
f_Prevotellaceae	HMDB0032913	-0.426129426129426	0.0266679463622646
f_Prevotellaceae	HMDB0034216	-0.417582417582418	0.0302141836199091
f_Prevotellaceae	HMDB0034987	0.0824175824175824	0.682769805417694
f_Prevotellaceae	HMDB0038969	-0.238095238095238	0.231723670317897
f_Prevotellaceae	HMDB0040891	-0.13003663003663	0.517974216088018
f_Prevotellaceae	HMDB0052711	-0.153846153846154	0.443581399409164
f_Prevotellaceae	HMDB0060948	0.197802197802198	0.322666813708808
f_Prevotellaceae	HMDB0062735	0.0372405372405372	0.853688207987833
f_Prevotellaceae	HMDB0062766	-0.119047619047619	0.554233483198488
f_Prevotellaceae	HMDB0114073	0.286935286935287	0.146744275296434
f_Prevotellaceae	HMDB0128737	-0.344932844932845	0.0780612063464022
f_Prevotellaceae	HMDB0134045	-0.160561660561661	0.423690211669833
f_Prevotellaceae	HMDB0240219	-0.21978021978022	0.270674947628991
f_Prevotellaceae	HMDB0255154	-0.0976800976800977	0.62788528289716
f_Prevotellaceae	HMDB0255452	0.122710622710623	0.542018678436784
g_Alloprevotella	HMDB0000086	-0.224943377794996	0.259292796073614
g_Alloprevotella	HMDB0000201	0.0195869063658227	0.922750490116142
g_Alloprevotella	HMDB0000748	-0.218210378731744	0.274198366899938
g_Alloprevotella	HMDB0000832	-0.0856927153504745	0.670846917541864
g_Alloprevotella	HMDB0000847	-0.24973305616424	0.20901890657385
g_Alloprevotella	HMDB0001422	-0.328998817863429	0.0938061704741893
g_Alloprevotella	HMDB0002183	-0.137414389972725	0.494295499481615
g_Alloprevotella	HMDB0002250	0.0951801231214199	0.636753633458938
g_Alloprevotella	HMDB0002278	-0.0988526680650116	0.623742948300384
g_Alloprevotella	HMDB0002302	0.196787199894125	0.325206271804726
g_Alloprevotella	HMDB0003312	-0.0333589499042918	0.86880098518883
g_Alloprevotella	HMDB0003797	-0.46212857206863	0.0152308650116977
g_Alloprevotella	HMDB0005065	-0.0449886755589991	0.823676425159472
g_Alloprevotella	HMDB0005772	0.0560063103897744	0.781423499477252
g_Alloprevotella	HMDB0005781	0.00979345318291137	0.961332644261021
g_Alloprevotella	HMDB0008136	0.294415686311273	0.136038200482229
g_Alloprevotella	HMDB0009837	0.119051665254766	0.554219921144674
g_Alloprevotella	HMDB0012390	-0.0752871713436312	0.708982630102456
g_Alloprevotella	HMDB0013131	0.108340075835957	0.590645378677781
g_Alloprevotella	HMDB0013331	-0.0431524030872032	0.830768845393125
g_Alloprevotella	HMDB0015050	-0.147207843155637	0.463725587216829
g_Alloprevotella	HMDB0015540	0.0765113529914951	0.704458248296277
g_Alloprevotella	HMDB0015673	0.12945720926161	0.51985686657814
g_Alloprevotella	HMDB0028822	-0.199541608601819	0.318343236034056
g_Alloprevotella	HMDB0032913	-0.22157687826337	0.266678351509593
g_Alloprevotella	HMDB0034216	-0.355012677880537	0.0691985255823606
g_Alloprevotella	HMDB0034987	0.110482393719719	0.583278167409686
g_Alloprevotella	HMDB0038969	-0.287376641836055	0.146096309941834
g_Alloprevotella	HMDB0040891	-0.109564257483821	0.586430619735219
g_Alloprevotella	HMDB0052711	-0.178424475176166	0.373237226344267
g_Alloprevotella	HMDB0060948	0.0428463576752372	0.831952189931201
g_Alloprevotella	HMDB0062735	-0.0263199054290743	0.896318727061901
g_Alloprevotella	HMDB0062766	-0.108952166659889	0.588536363602491
g_Alloprevotella	HMDB0114073	0.24055169380526	0.226799853276872
g_Alloprevotella	HMDB0128737	-0.288906868895885	0.143865653668134
g_Alloprevotella	HMDB0134045	-0.0676360360444816	0.737473245186653
g_Alloprevotella	HMDB0240219	-0.299924503726661	0.128523990587758
g_Alloprevotella	HMDB0255154	-0.198623472365921	0.320620949146359
g_Alloprevotella	HMDB0255452	0.0970163955932157	0.630234836783415
g_Bacteroides	HMDB0000086	-0.210622710622711	0.291641196820309
g_Bacteroides	HMDB0000201	0.00610500610500611	0.975890270735696
g_Bacteroides	HMDB0000748	-0.126984126984127	0.527929445359949
g_Bacteroides	HMDB0000832	-0.158730158730159	0.429065895950974
g_Bacteroides	HMDB0000847	-0.186813186813187	0.350805974876726
g_Bacteroides	HMDB0001422	-0.273504273504273	0.167460586747744
g_Bacteroides	HMDB0002183	0.109279609279609	0.587409472204271
g_Bacteroides	HMDB0002250	0.0708180708180708	0.72558064462498
g_Bacteroides	HMDB0002278	-0.178876678876679	0.372007234586157
g_Bacteroides	HMDB0002302	-0.0256410256410256	0.898979382857854
g_Bacteroides	HMDB0003312	-0.0451770451770452	0.822949620207095
g_Bacteroides	HMDB0003797	-0.27045177045177	0.172442593870111
g_Bacteroides	HMDB0005065	-0.148351648351648	0.460220976842008
g_Bacteroides	HMDB0005772	-0.0158730158730159	0.937366250911676
g_Bacteroides	HMDB0005781	0.0518925518925519	0.797135912098701
g_Bacteroides	HMDB0008136	-0.136752136752137	0.496398530026074
g_Bacteroides	HMDB0009837	0.256410256410256	0.196699151444986
g_Bacteroides	HMDB0012390	0.167277167277167	0.404298950703974
g_Bacteroides	HMDB0013131	-0.0128205128205128	0.949394223318556
g_Bacteroides	HMDB0013331	-0.0354090354090354	0.860813126142242
g_Bacteroides	HMDB0015050	0.128205128205128	0.523936399928176
g_Bacteroides	HMDB0015540	0.231379731379731	0.24554595628167
g_Bacteroides	HMDB0015673	0.0390720390720391	0.846574473664169
g_Bacteroides	HMDB0028822	-0.247863247863248	0.21256074097132
g_Bacteroides	HMDB0032913	-0.117826617826618	0.558332973965235
g_Bacteroides	HMDB0034216	-0.514041514041514	0.00609062951833878
g_Bacteroides	HMDB0034987	-0.0744810744810745	0.711967117617619
g_Bacteroides	HMDB0038969	-0.228327228327228	0.252004468720348
g_Bacteroides	HMDB0040891	-0.131868131868132	0.512045160706337
g_Bacteroides	HMDB0052711	0.0494505494505494	0.806500138574823
g_Bacteroides	HMDB0060948	0	1
g_Bacteroides	HMDB0062735	-0.108669108669109	0.589511260111018
g_Bacteroides	HMDB0062766	-0.105616605616606	0.600068643069088
g_Bacteroides	HMDB0114073	0.132478632478632	0.510076221942824
g_Bacteroides	HMDB0128737	-0.268620268620269	0.175481243890761
g_Bacteroides	HMDB0134045	-0.236263736263736	0.235440814046862
g_Bacteroides	HMDB0240219	-0.176434676434676	0.378677481182663
g_Bacteroides	HMDB0255154	0.068986568986569	0.732418348914709
g_Bacteroides	HMDB0255452	-0.0592185592185592	0.769212012657371
g_Enterococcus	HMDB0000086	0.434530424229937	0.0235185965603344
g_Enterococcus	HMDB0000201	-0.484339467232385	0.0104643640217303
g_Enterococcus	HMDB0000748	-0.382276765620008	0.0490856307463507
g_Enterococcus	HMDB0000832	-0.534759664136702	0.0040557099885719
g_Enterococcus	HMDB0000847	-0.119480587815686	0.55278312614872
g_Enterococcus	HMDB0001422	0.129870204147485	0.518514627085855
g_Enterococcus	HMDB0002183	-0.12436981903065	0.536527667084794
g_Enterococcus	HMDB0002250	-0.454087349089794	0.0173473951882801
g_Enterococcus	HMDB0002278	0.393277535853678	0.0424131252070698
g_Enterococcus	HMDB0002302	-0.545454857419436	0.00325466431870481
g_Enterococcus	HMDB0003312	0.341635031145619	0.0811413889353258
g_Enterococcus	HMDB0003797	-0.253323292325329	0.202331177040572
g_Enterococcus	HMDB0005065	-0.422001769241592	0.0283359143548611
g_Enterococcus	HMDB0005772	0.400611382676124	0.0383799499874337
g_Enterococcus	HMDB0005781	0.381360034767203	0.0496769638698795
g_Enterococcus	HMDB0008136	-0.400305805725189	0.0385416528624187
g_Enterococcus	HMDB0009837	-0.127425588540003	0.526484053541536
g_Enterococcus	HMDB0012390	-0.445225617512672	0.0199541602707526
g_Enterococcus	HMDB0013131	-0.417112538026628	0.0304196514416681
g_Enterococcus	HMDB0013331	-0.523147740001162	0.00510960197656767
g_Enterococcus	HMDB0015050	-0.403972729136412	0.0366366787513154
g_Enterococcus	HMDB0015540	0.374331764895692	0.0543987974506653
g_Enterococcus	HMDB0015673	0.504813122945047	0.00724256352674167
g_Enterococcus	HMDB0028822	0.387471573785908	0.0458386705797176
g_Enterococcus	HMDB0032913	-0.209625788341587	0.293983807569804
g_Enterococcus	HMDB0034216	0.00550038511683465	0.978277439776162
g_Enterococcus	HMDB0034987	0.462949080666917	0.015027451476039
g_Enterococcus	HMDB0038969	-0.34866330101713	0.074685482764688
g_Enterococcus	HMDB0040891	-0.547899473026918	0.00309188820965504
g_Enterococcus	HMDB0052711	-0.482506005526773	0.0108035614110674
g_Enterococcus	HMDB0060948	-0.382276765620008	0.0490856307463507
g_Enterococcus	HMDB0062735	-0.436363885935549	0.0228732356117282
g_Enterococcus	HMDB0062766	-0.475783312606197	0.0121267120016537
g_Enterococcus	HMDB0114073	-0.487700813692672	0.00986556711462008
g_Enterococcus	HMDB0128737	-0.31902233677641	0.104813296902974
g_Enterococcus	HMDB0134045	-0.14239885913583	0.47861166724109
g_Enterococcus	HMDB0240219	-0.14239885913583	0.47861166724109
g_Enterococcus	HMDB0255154	-0.353858109183029	0.0701724301521302
g_Enterococcus	HMDB0255452	-0.510007931110946	0.0065734889884736
g_Helicobacter	HMDB0000086	-0.488244297569806	0.00977149309811397
g_Helicobacter	HMDB0000201	0.398778644544195	0.0393579421711128
g_Helicobacter	HMDB0000748	0.194198482335458	0.331738129787591
g_Helicobacter	HMDB0000832	0.334656504150411	0.0879636386613166
g_Helicobacter	HMDB0000847	-0.298931311645304	0.129855854246886
g_Helicobacter	HMDB0001422	-0.341679405241159	0.0810993380866756
g_Helicobacter	HMDB0002183	0.111145043349224	0.581007555216828
g_Helicobacter	HMDB0002250	0.406412232686312	0.0354115829142355
g_Helicobacter	HMDB0002278	-0.23083970541762	0.24668053844065
g_Helicobacter	HMDB0002302	0.250076347535754	0.208373022386223
g_Helicobacter	HMDB0003312	-0.385954216465438	0.0467690040145418
g_Helicobacter	HMDB0003797	-0.0641221403937832	0.750674930185853
g_Helicobacter	HMDB0005065	0.338320626458628	0.0843294630238392
g_Helicobacter	HMDB0005772	0.099847332898891	0.620237826583398
g_Helicobacter	HMDB0005781	-0.190534360027242	0.341118377753063
g_Helicobacter	HMDB0008136	0.289465662349078	0.143057224927084
g_Helicobacter	HMDB0009837	0.347480932229168	0.0757430751996755
g_Helicobacter	HMDB0012390	0.128244280787566	0.523808600013893
g_Helicobacter	HMDB0013131	0.416488569033906	0.0306942377614237
g_Helicobacter	HMDB0013331	0.441832081665735	0.0210336756525426
g_Helicobacter	HMDB0015050	0.382900781208591	0.0486862924007693
g_Helicobacter	HMDB0015540	-0.228396957212142	0.251855707223625
g_Helicobacter	HMDB0015673	0.0442748112242789	0.826432081498839
g_Helicobacter	HMDB0028822	-0.232671766571728	0.242845377416585
g_Helicobacter	HMDB0032913	0.16305344271562	0.416436279525988
g_Helicobacter	HMDB0034216	-0.179236649576908	0.371029804299782
g_Helicobacter	HMDB0034987	-0.177709931948485	0.375185590068719
g_Helicobacter	HMDB0038969	-0.0198473291695043	0.921726477658271
g_Helicobacter	HMDB0040891	0.298320624593934	0.130679756080295
g_Helicobacter	HMDB0052711	0.046106872378387	0.819364076020624
g_Helicobacter	HMDB0060948	0.292519097605925	0.138697403734658
g_Helicobacter	HMDB0062735	0.372824444860997	0.0554557602713047
g_Helicobacter	HMDB0062766	0.275114516641898	0.164873779938787
g_Helicobacter	HMDB0114073	0.178625962525539	0.372688890186027
g_Helicobacter	HMDB0128737	0.0256488561575133	0.898948687480168
g_Helicobacter	HMDB0134045	0.0100763363475945	0.960216597568751
g_Helicobacter	HMDB0240219	-0.160000007458773	0.42533478785759
g_Helicobacter	HMDB0255154	0.337404595881574	0.0852271287620801
g_Helicobacter	HMDB0255452	0.355725207422654	0.0686027093524668
g_Kurthia	HMDB0000086	0.0703149705613261	0.727456893203629
g_Kurthia	HMDB0000201	-0.18923898598896	0.344472308929687
g_Kurthia	HMDB0000748	-0.392846683353496	0.042660136356325
g_Kurthia	HMDB0000832	-0.255579632127255	0.19820387421223
g_Kurthia	HMDB0000847	-0.154387217971607	0.441960489027296
g_Kurthia	HMDB0001422	-0.327117471741821	0.0958122609796662
g_Kurthia	HMDB0002183	0.228370795692655	0.251911514182518
g_Kurthia	HMDB0002250	-0.064812059821744	0.748077364656811
g_Kurthia	HMDB0002278	0.32375458184541	0.0994781622614399
g_Kurthia	HMDB0002302	0.0339346162274226	0.866556681683463
g_Kurthia	HMDB0003312	0.337206141431055	0.0854225562346436
g_Kurthia	HMDB0003797	-0.200244807468124	0.316605484178319
g_Kurthia	HMDB0005065	-0.0562519764490609	0.780487762361426
g_Kurthia	HMDB0005772	0.226230774849484	0.256503955589644
g_Kurthia	HMDB0005781	0.389483793457085	0.0446275481268437
g_Kurthia	HMDB0008136	-0.229899382009205	0.248664350366792
g_Kurthia	HMDB0009837	0.116478277321153	0.562876009566324
g_Kurthia	HMDB0012390	-0.291348551934538	0.140357256569676
g_Kurthia	HMDB0013131	-0.156527238814778	0.435580736139875
g_Kurthia	HMDB0013331	-0.139712789332722	0.487031624238709
g_Kurthia	HMDB0015050	-0.235402292748787	0.237202781546954
g_Kurthia	HMDB0015540	0.508713526148029	0.00673512234433538
g_Kurthia	HMDB0015673	0.0149801459021956	0.940883211172059
g_Kurthia	HMDB0028822	0.0556405419224406	0.78281725436942
g_Kurthia	HMDB0032913	-0.282788468561855	0.152933314619591
g_Kurthia	HMDB0034216	-0.345460507540428	0.07757677031524
g_Kurthia	HMDB0034987	0.366249281445516	0.0602553883205872
g_Kurthia	HMDB0038969	0.13451559585645	0.503533772428329
g_Kurthia	HMDB0040891	-0.26964262623952	0.173780460333297
g_Kurthia	HMDB0052711	-0.196576200308403	0.325735706555849
g_Kurthia	HMDB0060948	-0.0226230774849484	0.910819798488968
g_Kurthia	HMDB0062735	-0.21583638789694	0.279582256291544
g_Kurthia	HMDB0062766	-0.219504995056661	0.271290558521045
g_Kurthia	HMDB0114073	-0.235402292748787	0.237202781546954
g_Kurthia	HMDB0128737	-0.112809670161432	0.575320805471179
g_Kurthia	HMDB0134045	-0.463467371178132	0.0149001216786691
g_Kurthia	HMDB0240219	0.0519719347627193	0.796831958545139
g_Kurthia	HMDB0255154	-0.147355720915475	0.463271707282803
g_Kurthia	HMDB0255452	0.00091715178993034	0.996377502499253
g_Lactobacillus	HMDB0000086	0.233211233211233	0.241723620100829
g_Lactobacillus	HMDB0000201	-0.0500610500610501	0.804156586539606
g_Lactobacillus	HMDB0000748	0.313186813186813	0.111682244239855
g_Lactobacillus	HMDB0000832	0.0769230769230769	0.702938775719347
g_Lactobacillus	HMDB0000847	0.344322344322344	0.0786245736891944
g_Lactobacillus	HMDB0001422	0.437728937728938	0.0224021822115985
g_Lactobacillus	HMDB0002183	-0.0995115995115995	0.621420025042162
g_Lactobacillus	HMDB0002250	-0.0915750915750916	0.649628240708606
g_Lactobacillus	HMDB0002278	-0.0421245421245421	0.834744548730041
g_Lactobacillus	HMDB0002302	-0.0189255189255189	0.925351678279271
g_Lactobacillus	HMDB0003312	-0.0146520146520147	0.942175975489178
g_Lactobacillus	HMDB0003797	0.498778998778999	0.00809079375672719
g_Lactobacillus	HMDB0005065	0.00183150183150183	0.99276614082586
g_Lactobacillus	HMDB0005772	-0.201465201465201	0.313603529972644
g_Lactobacillus	HMDB0005781	-0.162393162393162	0.418351718988122
g_Lactobacillus	HMDB0008136	-0.0238095238095238	0.906162617569491
g_Lactobacillus	HMDB0009837	-0.411477411477411	0.0329726073990351
g_Lactobacillus	HMDB0012390	0.126984126984127	0.527929445359949
g_Lactobacillus	HMDB0013131	-0.137973137973138	0.492524642119829
g_Lactobacillus	HMDB0013331	0.0152625152625153	0.939770855448919
g_Lactobacillus	HMDB0015050	0.0897435897435897	0.656207172803165
g_Lactobacillus	HMDB0015540	-0.170940170940171	0.393935767287444
g_Lactobacillus	HMDB0015673	-0.16971916971917	0.39737326602107
g_Lactobacillus	HMDB0028822	0.438339438339438	0.022194085666416
g_Lactobacillus	HMDB0032913	0.34004884004884	0.082655466563312
g_Lactobacillus	HMDB0034216	0.601953601953602	0.000894178290750932
g_Lactobacillus	HMDB0034987	-0.141636141636142	0.480994922267485
g_Lactobacillus	HMDB0038969	0.292429792429792	0.138823537688984
g_Lactobacillus	HMDB0040891	0.105006105006105	0.602189711430711
g_Lactobacillus	HMDB0052711	0.164224664224664	0.413050603035687
g_Lactobacillus	HMDB0060948	-0.0512820512820513	0.799474454269184
g_Lactobacillus	HMDB0062735	0.0146520146520147	0.942175975489178
g_Lactobacillus	HMDB0062766	0.147741147741148	0.462089812915135
g_Lactobacillus	HMDB0114073	-0.0293040293040293	0.884636738008706
g_Lactobacillus	HMDB0128737	0.408424908424908	0.0344257152290742
g_Lactobacillus	HMDB0134045	0.209401709401709	0.294511983145086
g_Lactobacillus	HMDB0240219	0.133089133089133	0.508111007700559
g_Lactobacillus	HMDB0255154	-0.047008547008547	0.815890473513299
g_Lactobacillus	HMDB0255452	-0.0317460317460317	0.875094371156191
g_Odoribacter	HMDB0000086	0.478094952906461	0.011657332662656
g_Odoribacter	HMDB0000201	-0.465577779809932	0.0143908208928376
g_Odoribacter	HMDB0000748	-0.0244237523834718	0.903752753778427
g_Odoribacter	HMDB0000832	-0.203327738592403	0.309056029006659
g_Odoribacter	HMDB0000847	0.272019542170918	0.169870993814597
g_Odoribacter	HMDB0001422	-0.0601434902442994	0.765705653424656
g_Odoribacter	HMDB0002183	-0.390780038135549	0.0438608672409521
g_Odoribacter	HMDB0002250	-0.417646165757368	0.0301863943494486
g_Odoribacter	HMDB0002278	0.299801560507117	0.128688314130728
g_Odoribacter	HMDB0002302	-0.453365903618196	0.0175485544092242
g_Odoribacter	HMDB0003312	0.246985195977859	0.21423791947194
g_Odoribacter	HMDB0003797	-0.00885361023900854	0.965041065186455
g_Odoribacter	HMDB0005065	-0.304075717174224	0.123064961684629
g_Odoribacter	HMDB0005772	0.211876051926618	0.288712797151256
g_Odoribacter	HMDB0005781	0.162417953350088	0.41827971386259
g_Odoribacter	HMDB0008136	-0.210654864307445	0.291565837280148
g_Odoribacter	HMDB0009837	-0.36116623837059	0.0641824311831331
g_Odoribacter	HMDB0012390	-0.0595328964347126	0.768019877940666
g_Odoribacter	HMDB0013131	-0.47076782719142	0.0131992808936117
g_Odoribacter	HMDB0013331	-0.335826595272738	0.0867904668154933
g_Odoribacter	HMDB0015050	0.0464051295285965	0.818214701462664
g_Odoribacter	HMDB0015540	0.20485422311637	0.305359688402435
g_Odoribacter	HMDB0015673	0.167302703826782	0.404226178609692
g_Odoribacter	HMDB0028822	0.165776219302815	0.408589143990924
g_Odoribacter	HMDB0032913	0.0122118761917359	0.951793850380406
g_Odoribacter	HMDB0034216	-0.00610593809586796	0.975886591193795
g_Odoribacter	HMDB0034987	0.0485422078621503	0.809990038588835
g_Odoribacter	HMDB0038969	-0.153564343111079	0.444426903523667
g_Odoribacter	HMDB0040891	-0.182262252161659	0.362873645203572
g_Odoribacter	HMDB0052711	-0.0592275995299192	0.769177719798163
g_Odoribacter	HMDB0060948	-0.5687681336301	0.00196344970402428
g_Odoribacter	HMDB0062735	-0.386811178373235	0.0462417630843048
g_Odoribacter	HMDB0062766	-0.337047782891911	0.085578743021887
g_Odoribacter	HMDB0114073	-0.369409254800012	0.0579099453720858
g_Odoribacter	HMDB0128737	0.0494580985765305	0.806471149452523
g_Odoribacter	HMDB0134045	-0.0848725395325646	0.673825553663589
g_Odoribacter	HMDB0240219	0.025339643097852	0.900160900306857
g_Odoribacter	HMDB0255154	-0.291253247172902	0.140493028575381
g_Odoribacter	HMDB0255452	-0.416119681233401	0.0308575087267077
g_unidentified_Lachnospiraceae	HMDB0000086	-0.518925518925519	0.00554638068385793
g_unidentified_Lachnospiraceae	HMDB0000201	0.448717948717949	0.0188910087303827
g_unidentified_Lachnospiraceae	HMDB0000748	0.224664224664225	0.259900104943071
g_unidentified_Lachnospiraceae	HMDB0000832	0.419413919413919	0.029423960101254
g_unidentified_Lachnospiraceae	HMDB0000847	-0.0433455433455433	0.830022241150381
g_unidentified_Lachnospiraceae	HMDB0001422	-0.0885225885225885	0.66060710977798
g_unidentified_Lachnospiraceae	HMDB0002183	0.32051282051282	0.10311044470525
g_unidentified_Lachnospiraceae	HMDB0002250	0.325396825396825	0.0976750510156062
g_unidentified_Lachnospiraceae	HMDB0002278	-0.286935286935287	0.146744275296434
g_unidentified_Lachnospiraceae	HMDB0002302	0.382173382173382	0.0491520391907311
g_unidentified_Lachnospiraceae	HMDB0003312	-0.36996336996337	0.0575061010547246
g_unidentified_Lachnospiraceae	HMDB0003797	0.123321123321123	0.539995207407959
g_unidentified_Lachnospiraceae	HMDB0005065	0.373015873015873	0.0553206440378798
g_unidentified_Lachnospiraceae	HMDB0005772	-0.272283272283272	0.169441065265165
g_unidentified_Lachnospiraceae	HMDB0005781	-0.334554334554335	0.0880666439707083
g_unidentified_Lachnospiraceae	HMDB0008136	0.409035409035409	0.0341310623516449
g_unidentified_Lachnospiraceae	HMDB0009837	0.343101343101343	0.0797606142523638
g_unidentified_Lachnospiraceae	HMDB0012390	0.266788766788767	0.178557178415498
g_unidentified_Lachnospiraceae	HMDB0013131	0.4004884004884	0.0384449635894149
g_unidentified_Lachnospiraceae	HMDB0013331	0.378510378510378	0.0515509748532623
g_unidentified_Lachnospiraceae	HMDB0015050	-0.0280830280830281	0.889413901448686
g_unidentified_Lachnospiraceae	HMDB0015540	-0.298534798534798	0.130390373588298
g_unidentified_Lachnospiraceae	HMDB0015673	-0.363247863247863	0.062550928147128
g_unidentified_Lachnospiraceae	HMDB0028822	-0.384615384615385	0.0476021984907515
g_unidentified_Lachnospiraceae	HMDB0032913	-0.010989010989011	0.95661637109758
g_unidentified_Lachnospiraceae	HMDB0034216	-0.210622710622711	0.291641196820309
g_unidentified_Lachnospiraceae	HMDB0034987	-0.303418803418803	0.123917316865299
g_unidentified_Lachnospiraceae	HMDB0038969	0.152014652014652	0.449091760563338
g_unidentified_Lachnospiraceae	HMDB0040891	0.469474969474969	0.0134881583244106
g_unidentified_Lachnospiraceae	HMDB0052711	0.256410256410256	0.196699151444986
g_unidentified_Lachnospiraceae	HMDB0060948	0.420634920634921	0.0289064718426393
g_unidentified_Lachnospiraceae	HMDB0062735	0.377899877899878	0.0519595823250776
g_unidentified_Lachnospiraceae	HMDB0062766	0.257631257631258	0.194501520850037
g_unidentified_Lachnospiraceae	HMDB0114073	0.326617826617827	0.0963504104261845
g_unidentified_Lachnospiraceae	HMDB0128737	0.293040293040293	0.137962923187027
g_unidentified_Lachnospiraceae	HMDB0134045	0.103785103785104	0.606441327896211
g_unidentified_Lachnospiraceae	HMDB0240219	-0.119047619047619	0.554233483198488
g_unidentified_Lachnospiraceae	HMDB0255154	0.310744810744811	0.114653513558603
g_unidentified_Lachnospiraceae	HMDB0255452	0.475579975579976	0.0121687404966862
k_Bacteria;p_Bacteroidota	HMDB0000086	-0.272893772893773	0.168448776134327
k_Bacteria;p_Bacteroidota	HMDB0000201	0.0915750915750916	0.649628240708606
k_Bacteria;p_Bacteroidota	HMDB0000748	-0.215506715506715	0.280335203278931
k_Bacteria;p_Bacteroidota	HMDB0000832	-0.14041514041514	0.484822759456197
k_Bacteria;p_Bacteroidota	HMDB0000847	-0.0836385836385836	0.678315961385346
k_Bacteria;p_Bacteroidota	HMDB0001422	-0.332722832722833	0.0899286459114074
k_Bacteria;p_Bacteroidota	HMDB0002183	0.0995115995115995	0.621420025042162
k_Bacteria;p_Bacteroidota	HMDB0002250	0.106837606837607	0.595836056368837
k_Bacteria;p_Bacteroidota	HMDB0002278	-0.105006105006105	0.602189711430711
k_Bacteria;p_Bacteroidota	HMDB0002302	0.17032967032967	0.395652399889707
k_Bacteria;p_Bacteroidota	HMDB0003312	0.0622710622710623	0.757657336909938
k_Bacteria;p_Bacteroidota	HMDB0003797	-0.347985347985348	0.0752904974565927
k_Bacteria;p_Bacteroidota	HMDB0005065	-0.0616605616605616	0.759964296933605
k_Bacteria;p_Bacteroidota	HMDB0005772	-0.103785103785104	0.606441327896211
k_Bacteria;p_Bacteroidota	HMDB0005781	0.0811965811965812	0.687234040611199
k_Bacteria;p_Bacteroidota	HMDB0008136	0.165445665445665	0.409537378963604
k_Bacteria;p_Bacteroidota	HMDB0009837	0.332722832722833	0.0899286459114074
k_Bacteria;p_Bacteroidota	HMDB0012390	0.117826617826618	0.558332973965235
k_Bacteria;p_Bacteroidota	HMDB0013131	0.0854700854700855	0.671654965858333
k_Bacteria;p_Bacteroidota	HMDB0013331	-0.057997557997558	0.773847538703759
k_Bacteria;p_Bacteroidota	HMDB0015050	-0.197191697191697	0.324192787583325
k_Bacteria;p_Bacteroidota	HMDB0015540	0.244810744810745	0.2184298437993
k_Bacteria;p_Bacteroidota	HMDB0015673	-0.0738705738705739	0.714230192829872
k_Bacteria;p_Bacteroidota	HMDB0028822	-0.407814407814408	0.0347224032187482
k_Bacteria;p_Bacteroidota	HMDB0032913	-0.296703296703297	0.132880127993138
k_Bacteria;p_Bacteroidota	HMDB0034216	-0.557387057387057	0.00252432665345478
k_Bacteria;p_Bacteroidota	HMDB0034987	0.0122100122100122	0.951801200005267
k_Bacteria;p_Bacteroidota	HMDB0038969	-0.14957264957265	0.456495242198864
k_Bacteria;p_Bacteroidota	HMDB0040891	-0.139194139194139	0.488666025454045
k_Bacteria;p_Bacteroidota	HMDB0052711	0.0451770451770452	0.822949620207095
k_Bacteria;p_Bacteroidota	HMDB0060948	0.161172161172161	0.421906572428876
k_Bacteria;p_Bacteroidota	HMDB0062735	-0.0805860805860806	0.68947001358546
k_Bacteria;p_Bacteroidota	HMDB0062766	-0.0341880341880342	0.865569020645351
k_Bacteria;p_Bacteroidota	HMDB0114073	0.1996336996337	0.318115326797154
k_Bacteria;p_Bacteroidota	HMDB0128737	-0.293650793650794	0.137106173830549
k_Bacteria;p_Bacteroidota	HMDB0134045	0.00793650793650794	0.968660441244836
k_Bacteria;p_Bacteroidota	HMDB0240219	-0.0402930402930403	0.841838460561453
k_Bacteria;p_Bacteroidota	HMDB0255154	-0.0177045177045177	0.930155735385728
k_Bacteria;p_Bacteroidota	HMDB0255452	0.0170940170940171	0.932558670386071
o_Bacteroidales	HMDB0000086	-0.272893772893773	0.168448776134327
o_Bacteroidales	HMDB0000201	0.0915750915750916	0.649628240708606
o_Bacteroidales	HMDB0000748	-0.215506715506715	0.280335203278931
o_Bacteroidales	HMDB0000832	-0.14041514041514	0.484822759456197
o_Bacteroidales	HMDB0000847	-0.0836385836385836	0.678315961385346
o_Bacteroidales	HMDB0001422	-0.332722832722833	0.0899286459114074
o_Bacteroidales	HMDB0002183	0.0995115995115995	0.621420025042162
o_Bacteroidales	HMDB0002250	0.106837606837607	0.595836056368837
o_Bacteroidales	HMDB0002278	-0.105006105006105	0.602189711430711
o_Bacteroidales	HMDB0002302	0.17032967032967	0.395652399889707
o_Bacteroidales	HMDB0003312	0.0622710622710623	0.757657336909938
o_Bacteroidales	HMDB0003797	-0.347985347985348	0.0752904974565927
o_Bacteroidales	HMDB0005065	-0.0616605616605616	0.759964296933605
o_Bacteroidales	HMDB0005772	-0.103785103785104	0.606441327896211
o_Bacteroidales	HMDB0005781	0.0811965811965812	0.687234040611199
o_Bacteroidales	HMDB0008136	0.165445665445665	0.409537378963604
o_Bacteroidales	HMDB0009837	0.332722832722833	0.0899286459114074
o_Bacteroidales	HMDB0012390	0.117826617826618	0.558332973965235
o_Bacteroidales	HMDB0013131	0.0854700854700855	0.671654965858333
o_Bacteroidales	HMDB0013331	-0.057997557997558	0.773847538703759
o_Bacteroidales	HMDB0015050	-0.197191697191697	0.324192787583325
o_Bacteroidales	HMDB0015540	0.244810744810745	0.2184298437993
o_Bacteroidales	HMDB0015673	-0.0738705738705739	0.714230192829872
o_Bacteroidales	HMDB0028822	-0.407814407814408	0.0347224032187482
o_Bacteroidales	HMDB0032913	-0.296703296703297	0.132880127993138
o_Bacteroidales	HMDB0034216	-0.557387057387057	0.00252432665345478
o_Bacteroidales	HMDB0034987	0.0122100122100122	0.951801200005267
o_Bacteroidales	HMDB0038969	-0.14957264957265	0.456495242198864
o_Bacteroidales	HMDB0040891	-0.139194139194139	0.488666025454045
o_Bacteroidales	HMDB0052711	0.0451770451770452	0.822949620207095
o_Bacteroidales	HMDB0060948	0.161172161172161	0.421906572428876
o_Bacteroidales	HMDB0062735	-0.0805860805860806	0.68947001358546
o_Bacteroidales	HMDB0062766	-0.0341880341880342	0.865569020645351
o_Bacteroidales	HMDB0114073	0.1996336996337	0.318115326797154
o_Bacteroidales	HMDB0128737	-0.293650793650794	0.137106173830549
o_Bacteroidales	HMDB0134045	0.00793650793650794	0.968660441244836
o_Bacteroidales	HMDB0240219	-0.0402930402930403	0.841838460561453
o_Bacteroidales	HMDB0255154	-0.0177045177045177	0.930155735385728
o_Bacteroidales	HMDB0255452	0.0170940170940171	0.932558670386071
o_Coriobacteriales	HMDB0000086	0.517172956720016	0.00573673885353253
o_Coriobacteriales	HMDB0000201	-0.483895594097536	0.0105456558641859
o_Coriobacteriales	HMDB0000748	-0.41062433694712	0.0333736510643638
o_Coriobacteriales	HMDB0000832	-0.48969623528861	0.00952384045756061
o_Coriobacteriales	HMDB0000847	0.0665547252449608	0.741528180535429
o_Coriobacteriales	HMDB0001422	-0.065944131435374	0.74382090566382
o_Coriobacteriales	HMDB0002183	-0.0351091440512408	0.861980793903789
o_Coriobacteriales	HMDB0002250	-0.485116781716709	0.0103232644723326
o_Coriobacteriales	HMDB0002278	0.479926734335222	0.0112962123348381
o_Coriobacteriales	HMDB0002302	-0.697298130548121	0.0000529903300349009
o_Coriobacteriales	HMDB0003312	0.453671200522989	0.0174631962734808
o_Coriobacteriales	HMDB0003797	-0.163944437874055	0.413859263708811
o_Coriobacteriales	HMDB0005065	-0.450007637665469	0.0185103396462305
o_Coriobacteriales	HMDB0005772	0.304381014079018	0.122670300082755
o_Coriobacteriales	HMDB0005781	0.39169592884993	0.0433254698173633
o_Coriobacteriales	HMDB0008136	-0.461914216952411	0.0152843790434103
o_Coriobacteriales	HMDB0009837	-0.00122118761917359	0.995176656555358
o_Coriobacteriales	HMDB0012390	-0.444206996474394	0.020273317256672
o_Coriobacteriales	HMDB0013131	-0.468936045762659	0.0136101132437039
o_Coriobacteriales	HMDB0013331	-0.483895594097536	0.0105456558641859
o_Coriobacteriales	HMDB0015050	-0.260112962883975	0.1900870392144
o_Coriobacteriales	HMDB0015540	0.405434289565632	0.0358986976416114
o_Coriobacteriales	HMDB0015673	0.193252940734221	0.334143619340549
o_Coriobacteriales	HMDB0028822	0.209128379783478	0.295157054853825
o_Coriobacteriales	HMDB0032913	-0.393222413373897	0.0424446639056381
o_Coriobacteriales	HMDB0034216	-0.123339949536533	0.539932865382479
o_Coriobacteriales	HMDB0034987	0.280262558600339	0.156793271541718
o_Coriobacteriales	HMDB0038969	-0.205464816925957	0.30388889200469
o_Coriobacteriales	HMDB0040891	-0.464356592190758	0.0146837416122932
o_Coriobacteriales	HMDB0052711	-0.402686617422492	0.037296053350652
o_Coriobacteriales	HMDB0060948	-0.444206996474394	0.020273317256672
o_Coriobacteriales	HMDB0062735	-0.461914216952411	0.0152843790434103
o_Coriobacteriales	HMDB0062766	-0.438406355283319	0.0221713724207434
o_Coriobacteriales	HMDB0114073	-0.595634261251919	0.00104548495022546
o_Coriobacteriales	HMDB0128737	-0.244237523834718	0.219544049708285
o_Coriobacteriales	HMDB0134045	-0.0699129911976881	0.728957127781847
o_Coriobacteriales	HMDB0240219	-0.0754083354839693	0.708534393794834
o_Coriobacteriales	HMDB0255154	-0.297664482173563	0.131569216603772
o_Coriobacteriales	HMDB0255452	-0.630438108398367	0.000423705022008528
o_Lactobacillales	HMDB0000086	0.545787545787546	0.00323209079532511
o_Lactobacillales	HMDB0000201	-0.333943833943834	0.0886840410261321
o_Lactobacillales	HMDB0000748	0.047008547008547	0.815890473513299
o_Lactobacillales	HMDB0000832	-0.1996336996337	0.318115326797154
o_Lactobacillales	HMDB0000847	0.391941391941392	0.0431828645275154
o_Lactobacillales	HMDB0001422	0.313186813186813	0.111682244239855
o_Lactobacillales	HMDB0002183	-0.0695970695970696	0.730136868958146
o_Lactobacillales	HMDB0002250	-0.306471306471306	0.119993036802361
o_Lactobacillales	HMDB0002278	0.355921855921856	0.0684389706973487
o_Lactobacillales	HMDB0002302	-0.287545787545788	0.145848527854246
o_Lactobacillales	HMDB0003312	0.354090354090354	0.0699756835267241
o_Lactobacillales	HMDB0003797	0.21978021978022	0.270674947628991
o_Lactobacillales	HMDB0005065	-0.133089133089133	0.508111007700559
o_Lactobacillales	HMDB0005772	-0.0561660561660562	0.780814997144844
o_Lactobacillales	HMDB0005781	0.213675213675214	0.284541732933073
o_Lactobacillales	HMDB0008136	-0.136141636141636	0.498341175522512
o_Lactobacillales	HMDB0009837	-0.518315018315018	0.00561207551754257
o_Lactobacillales	HMDB0012390	-0.0384615384615385	0.848944442852982
o_Lactobacillales	HMDB0013131	-0.326617826617827	0.0963504104261845
o_Lactobacillales	HMDB0013331	-0.277167277167277	0.161617185849244
o_Lactobacillales	HMDB0015050	-0.00732600732600733	0.971070143380233
o_Lactobacillales	HMDB0015540	0.072039072039072	0.721033518204895
o_Lactobacillales	HMDB0015673	-0.0207570207570208	0.918150431534312
o_Lactobacillales	HMDB0028822	0.4004884004884	0.0384449635894149
o_Lactobacillales	HMDB0032913	0.0335775335775336	0.867948692989417
o_Lactobacillales	HMDB0034216	0.394383394383394	0.0417843198400249
o_Lactobacillales	HMDB0034987	0.0818070818070818	0.685000632366267
o_Lactobacillales	HMDB0038969	0.239316239316239	0.229267419755281
o_Lactobacillales	HMDB0040891	-0.216117216117216	0.278941884259628
o_Lactobacillales	HMDB0052711	-0.00122100122100122	0.995177392766659
o_Lactobacillales	HMDB0060948	-0.258852258852259	0.19232085476689
o_Lactobacillales	HMDB0062735	-0.252747252747253	0.203394217170351
o_Lactobacillales	HMDB0062766	-0.105616605616606	0.600068643069088
o_Lactobacillales	HMDB0114073	-0.334554334554335	0.0880666439707083
o_Lactobacillales	HMDB0128737	0.177655677655678	0.375333767137605
o_Lactobacillales	HMDB0134045	0.221001221001221	0.267954707567354
o_Lactobacillales	HMDB0240219	0.4004884004884	0.0384449635894149
o_Lactobacillales	HMDB0255154	-0.115995115995116	0.564508014114747
o_Lactobacillales	HMDB0255452	-0.237484737484737	0.232958346275308
o_unidentified_Clostridia	HMDB0000086	-0.535409035409035	0.00400269643837169
o_unidentified_Clostridia	HMDB0000201	0.51037851037851	0.00652782131018596
o_unidentified_Clostridia	HMDB0000748	0.516483516483516	0.00581312298300197
o_unidentified_Clostridia	HMDB0000832	0.626373626373626	0.000473453540151846
o_unidentified_Clostridia	HMDB0000847	-0.259462759462759	0.191236870922424
o_unidentified_Clostridia	HMDB0001422	0.00122100122100122	0.995177392766659
o_unidentified_Clostridia	HMDB0002183	0.0323565323565324	0.872711388213788
o_unidentified_Clostridia	HMDB0002250	0.454212454212454	0.0173127060928784
o_unidentified_Clostridia	HMDB0002278	-0.589133089133089	0.00122383869751216
o_unidentified_Clostridia	HMDB0002302	0.225885225885226	0.257250578536471
o_unidentified_Clostridia	HMDB0003312	-0.638583638583639	0.000337583549232157
o_unidentified_Clostridia	HMDB0003797	0.360805860805861	0.0644681983349136
o_unidentified_Clostridia	HMDB0005065	0.455433455433455	0.0169771334864305
o_unidentified_Clostridia	HMDB0005772	-0.0409035409035409	0.839472455963396
o_unidentified_Clostridia	HMDB0005781	-0.551892551892552	0.00284097092363545
o_unidentified_Clostridia	HMDB0008136	0.333333333333333	0.0893047050859591
o_unidentified_Clostridia	HMDB0009837	0.284493284493284	0.150366752833506
o_unidentified_Clostridia	HMDB0012390	0.169108669108669	0.399098359987121
o_unidentified_Clostridia	HMDB0013131	0.44993894993895	0.0185304537599793
o_unidentified_Clostridia	HMDB0013331	0.617826617826618	0.000594992573998063
o_unidentified_Clostridia	HMDB0015050	0.412087912087912	0.0326879842970532
o_unidentified_Clostridia	HMDB0015540	-0.494505494505494	0.00874070113790839
o_unidentified_Clostridia	HMDB0015673	-0.223443223443223	0.262567295055822
o_unidentified_Clostridia	HMDB0028822	-0.168498168498168	0.400827676010431
o_unidentified_Clostridia	HMDB0032913	0.448107448107448	0.0190734322865947
o_unidentified_Clostridia	HMDB0034216	0.161172161172161	0.421906572428876
o_unidentified_Clostridia	HMDB0034987	-0.413308913308913	0.0321246591781486
o_unidentified_Clostridia	HMDB0038969	0.0757020757020757	0.707448120587074
o_unidentified_Clostridia	HMDB0040891	0.652625152625153	0.000224653834803072
o_unidentified_Clostridia	HMDB0052711	0.18009768009768	0.36869792013647
o_unidentified_Clostridia	HMDB0060948	0.274114774114774	0.166476490754025
o_unidentified_Clostridia	HMDB0062735	0.525030525030525	0.00492444204066404
o_unidentified_Clostridia	HMDB0062766	0.388278388278388	0.0453499807235353
o_unidentified_Clostridia	HMDB0114073	0.349206349206349	0.0742035522897977
o_unidentified_Clostridia	HMDB0128737	0.362637362637363	0.0630260447645327
o_unidentified_Clostridia	HMDB0134045	-0.047008547008547	0.815890473513299
o_unidentified_Clostridia	HMDB0240219	-0.278998778998779	0.158750306199986
o_unidentified_Clostridia	HMDB0255154	0.315628815628816	0.108768362912605
o_unidentified_Clostridia	HMDB0255452	0.411477411477411	0.0329726073990351
p_Actinobacteriota	HMDB0000086	0.538461538461538	0.00376132610750791
p_Actinobacteriota	HMDB0000201	-0.493284493284493	0.00893422620330295
p_Actinobacteriota	HMDB0000748	-0.375457875457875	0.0536194871836988
p_Actinobacteriota	HMDB0000832	-0.449328449328449	0.0187100186757583
p_Actinobacteriota	HMDB0000847	0.120879120879121	0.548110300980367
p_Actinobacteriota	HMDB0001422	0.0115995115995116	0.954208589457751
p_Actinobacteriota	HMDB0002183	-0.00427350427350427	0.983121959825627
p_Actinobacteriota	HMDB0002250	-0.51037851037851	0.00652782131018596
p_Actinobacteriota	HMDB0002278	0.501221001221001	0.00773798548809613
p_Actinobacteriota	HMDB0002302	-0.65995115995116	0.000180158032125774
p_Actinobacteriota	HMDB0003312	0.489010989010989	0.00964005872785766
p_Actinobacteriota	HMDB0003797	-0.116605616605617	0.562446243701679
p_Actinobacteriota	HMDB0005065	-0.440781440781441	0.0213774061413767
p_Actinobacteriota	HMDB0005772	0.290598290598291	0.141428649990637
p_Actinobacteriota	HMDB0005781	0.437728937728938	0.0224021822115985
p_Actinobacteriota	HMDB0008136	-0.427960927960928	0.0259537788445781
p_Actinobacteriota	HMDB0009837	-0.0402930402930403	0.841838460561453
p_Actinobacteriota	HMDB0012390	-0.443833943833944	0.0203912429503443
p_Actinobacteriota	HMDB0013131	-0.493894993894994	0.0088370198969446
p_Actinobacteriota	HMDB0013331	-0.455433455433455	0.0169771334864305
p_Actinobacteriota	HMDB0015050	-0.200854700854701	0.315103049419264
p_Actinobacteriota	HMDB0015540	0.397435897435897	0.0400869806274886
p_Actinobacteriota	HMDB0015673	0.216117216117216	0.278941884259628
p_Actinobacteriota	HMDB0028822	0.253357753357753	0.202267702335804
p_Actinobacteriota	HMDB0032913	-0.342490842490842	0.0803333074964707
p_Actinobacteriota	HMDB0034216	-0.0549450549450549	0.78546919865385
p_Actinobacteriota	HMDB0034987	0.324786324786325	0.0983424694105905
p_Actinobacteriota	HMDB0038969	-0.155677655677656	0.438107493653983
p_Actinobacteriota	HMDB0040891	-0.441391941391941	0.0211771192217526
p_Actinobacteriota	HMDB0052711	-0.371794871794872	0.0561868971298769
p_Actinobacteriota	HMDB0060948	-0.438339438339438	0.022194085666416
p_Actinobacteriota	HMDB0062735	-0.452380952380952	0.0178262791161371
p_Actinobacteriota	HMDB0062766	-0.415140415140415	0.0312943298083793
p_Actinobacteriota	HMDB0114073	-0.594017094017094	0.00108759879909203
p_Actinobacteriota	HMDB0128737	-0.18986568986569	0.342847214129101
p_Actinobacteriota	HMDB0134045	-0.0677655677655678	0.736987956103557
p_Actinobacteriota	HMDB0240219	-0.0500610500610501	0.804156586539606
p_Actinobacteriota	HMDB0255154	-0.277777777777778	0.160657514017157
p_Actinobacteriota	HMDB0255452	-0.613553113553113	0.00066537354187361
p_Firmicutes	HMDB0000086	0.272019542170918	0.169870993814597
p_Firmicutes	HMDB0000201	-0.0467104264333899	0.81703857796926
p_Firmicutes	HMDB0000748	0.290337356458521	0.141802649365814
p_Firmicutes	HMDB0000832	0.170660969779509	0.394720311755037
p_Firmicutes	HMDB0000847	0.0778507107223165	0.699519417770716
p_Firmicutes	HMDB0001422	0.345596096226126	0.0774526609985265
p_Firmicutes	HMDB0002183	-0.0570905211963654	0.777296016459817
p_Firmicutes	HMDB0002250	-0.0955579312003336	0.635410230099182
p_Firmicutes	HMDB0002278	0.0824301642942174	0.682723857315298
p_Firmicutes	HMDB0002302	-0.136162419537855	0.498274979315776
p_Firmicutes	HMDB0003312	-0.0787666014366967	0.696148947265947
p_Firmicutes	HMDB0003797	0.387116475278029	0.0460550692329538
p_Firmicutes	HMDB0005065	0.0973897126290939	0.628912833411808
p_Firmicutes	HMDB0005772	0.0418256759566955	0.835901293584467
p_Firmicutes	HMDB0005781	-0.118455199059838	0.556220796006503
p_Firmicutes	HMDB0008136	-0.117539308345458	0.559299616979716
p_Firmicutes	HMDB0009837	-0.33246832932001	0.0901897222753184
p_Firmicutes	HMDB0012390	-0.0754083354839693	0.708534393794834
p_Firmicutes	HMDB0013131	-0.0650282407209938	0.747263988149837
p_Firmicutes	HMDB0013331	0.0738818509600023	0.714188368132253
p_Firmicutes	HMDB0015050	0.227751490975875	0.253234959356178
p_Firmicutes	HMDB0015540	-0.295222106935216	0.134918784015529
p_Firmicutes	HMDB0015673	-0.00335826595272738	0.986736303122894
p_Firmicutes	HMDB0028822	0.414898493614228	0.0314030066431278
p_Firmicutes	HMDB0032913	0.307128686222158	0.119160001963588
p_Firmicutes	HMDB0034216	0.588307135536878	0.00124828168510224
p_Firmicutes	HMDB0034987	-0.0378568161943813	0.851293244536843
p_Firmicutes	HMDB0038969	0.199969472639676	0.317285197186053
p_Firmicutes	HMDB0040891	0.170660969779509	0.394720311755037
p_Firmicutes	HMDB0052711	-0.0189284080971907	0.925340313731318
p_Firmicutes	HMDB0060948	-0.11234926096397	0.576891197609751
p_Firmicutes	HMDB0062735	0.10868569810645	0.589454104189593
p_Firmicutes	HMDB0062766	0.0680812097689277	0.735805819465507
p_Firmicutes	HMDB0114073	-0.171882157398683	0.391295366738527
p_Firmicutes	HMDB0128737	0.379789349562987	0.0507031409532827
p_Firmicutes	HMDB0134045	0.06289116238744	0.755316174479812
p_Firmicutes	HMDB0240219	0.065944131435374	0.74382090566382
p_Firmicutes	HMDB0255154	0.0467104264333899	0.81703857796926
p_Firmicutes	HMDB0255452	0.0436574573854559	0.828816808563324
s_Clostridiales_bacterium_CIEAF_020	HMDB0000086	-0.504504557437644	0.00728404500708534
s_Clostridiales_bacterium_CIEAF_020	HMDB0000201	0.429989356460171	0.0251810053151031
s_Clostridiales_bacterium_CIEAF_020	HMDB0000748	0.137120185405268	0.495229213788349
s_Clostridiales_bacterium_CIEAF_020	HMDB0000832	0.331959112551282	0.0907138078378042
s_Clostridiales_bacterium_CIEAF_020	HMDB0000847	0.023820433099356	0.906119808935387
s_Clostridiales_bacterium_CIEAF_020	HMDB0001422	-0.135593234565565	0.500089448036294
s_Clostridiales_bacterium_CIEAF_020	HMDB0002183	0.256833131237929	0.195936113452178
s_Clostridiales_bacterium_CIEAF_020	HMDB0002250	0.284929026688451	0.149715727544107
s_Clostridiales_bacterium_CIEAF_020	HMDB0002278	-0.279126613497582	0.158551562366959
s_Clostridiales_bacterium_CIEAF_020	HMDB0002302	0.420216871086076	0.0290828168693887
s_Clostridiales_bacterium_CIEAF_020	HMDB0003312	-0.384791611604982	0.0474918630723457
s_Clostridiales_bacterium_CIEAF_020	HMDB0003797	-0.0439761841834266	0.827585437885257
s_Clostridiales_bacterium_CIEAF_020	HMDB0005065	0.311803361467212	0.11335845479035
s_Clostridiales_bacterium_CIEAF_020	HMDB0005772	-0.372576004887364	0.0556315018180549
s_Clostridiales_bacterium_CIEAF_020	HMDB0005781	-0.389067073956149	0.0448762622312893
s_Clostridiales_bacterium_CIEAF_020	HMDB0008136	0.329210601039818	0.0935823395547251
s_Clostridiales_bacterium_CIEAF_020	HMDB0009837	0.316384213986319	0.107878527438635
s_Clostridiales_bacterium_CIEAF_020	HMDB0012390	0.353947204642996	0.070096902513203
s_Clostridiales_bacterium_CIEAF_020	HMDB0013131	0.397007218322601	0.0403219792121528
s_Clostridiales_bacterium_CIEAF_020	HMDB0013331	0.295312292398427	0.134794011441913
s_Clostridiales_bacterium_CIEAF_020	HMDB0015050	-0.197587438657479	0.32320311182178
s_Clostridiales_bacterium_CIEAF_020	HMDB0015540	-0.25774930174175	0.19428995800376
s_Clostridiales_bacterium_CIEAF_020	HMDB0015673	-0.329515991207759	0.0932602846466996
s_Clostridiales_bacterium_CIEAF_020	HMDB0028822	-0.411971336551683	0.0327421802847331
s_Clostridiales_bacterium_CIEAF_020	HMDB0032913	-0.0552756203972237	0.784208434309926
s_Clostridiales_bacterium_CIEAF_020	HMDB0034216	-0.241258232672965	0.225396706365512
s_Clostridiales_bacterium_CIEAF_020	HMDB0034987	-0.330737551879521	0.0919804040415236
s_Clostridiales_bacterium_CIEAF_020	HMDB0038969	0.0852038568553889	0.672621726117253
s_Clostridiales_bacterium_CIEAF_020	HMDB0040891	0.389372464124089	0.0446938866830422
s_Clostridiales_bacterium_CIEAF_020	HMDB0052711	0.326156699360414	0.0968490841698241
s_Clostridiales_bacterium_CIEAF_020	HMDB0060948	0.42296538259754	0.0279391741908608
s_Clostridiales_bacterium_CIEAF_020	HMDB0062735	0.372576004887364	0.0556315018180549
s_Clostridiales_bacterium_CIEAF_020	HMDB0062766	0.195449707481896	0.328571165545855
s_Clostridiales_bacterium_CIEAF_020	HMDB0114073	0.371659834383542	0.0562833479309731
s_Clostridiales_bacterium_CIEAF_020	HMDB0128737	0.0980302439088884	0.626647162659716
s_Clostridiales_bacterium_CIEAF_020	HMDB0134045	0.127958480367054	0.524741840360085
s_Clostridiales_bacterium_CIEAF_020	HMDB0240219	-0.0888685388706745	0.659359334748233
s_Clostridiales_bacterium_CIEAF_020	HMDB0255154	0.27057568879525	0.172238343214867
s_Clostridiales_bacterium_CIEAF_020	HMDB0255452	0.439761841834266	0.0217153539353364
s_Faecalibacterium_prausnitzii	HMDB0000086	-0.597831242007373	0.000990541329957892
s_Faecalibacterium_prausnitzii	HMDB0000201	0.236749725373385	0.234450633565971
s_Faecalibacterium_prausnitzii	HMDB0000748	0.127997593459933	0.524614074976008
s_Faecalibacterium_prausnitzii	HMDB0000832	0.335420901238679	0.0871958789109357
s_Faecalibacterium_prausnitzii	HMDB0000847	-0.240415527572715	0.227070942202655
s_Faecalibacterium_prausnitzii	HMDB0001422	-0.224530384708952	0.26019160659758
s_Faecalibacterium_prausnitzii	HMDB0002183	0.0907286044334133	0.652665755393614
s_Faecalibacterium_prausnitzii	HMDB0002250	0.262410340768694	0.186062611889743
s_Faecalibacterium_prausnitzii	HMDB0002278	-0.355277329818383	0.0689767603032715
s_Faecalibacterium_prausnitzii	HMDB0002302	0.168015934135951	0.402196643349379
s_Faecalibacterium_prausnitzii	HMDB0003312	-0.226974252841839	0.254902324823828
s_Faecalibacterium_prausnitzii	HMDB0003797	0.0516267143072284	0.79815400267591
s_Faecalibacterium_prausnitzii	HMDB0005065	0.17137625281867	0.392712168138248
s_Faecalibacterium_prausnitzii	HMDB0005772	0.000916450549832458	0.99638027218707
s_Faecalibacterium_prausnitzii	HMDB0005781	-0.223002967125898	0.263533338406072
s_Faecalibacterium_prausnitzii	HMDB0008136	0.522376813404501	0.00518710215684208
s_Faecalibacterium_prausnitzii	HMDB0009837	0.37299537378181	0.0553351007479527
s_Faecalibacterium_prausnitzii	HMDB0012390	0.193065582498038	0.334621514645884
s_Faecalibacterium_prausnitzii	HMDB0013131	0.244997780321877	0.218067117505713
s_Faecalibacterium_prausnitzii	HMDB0013331	0.364441835316707	0.061629765896005
s_Faecalibacterium_prausnitzii	HMDB0015050	0.0885902198171376	0.66036310719291
s_Faecalibacterium_prausnitzii	HMDB0015540	-0.0620131538719963	0.758631675427042
s_Faecalibacterium_prausnitzii	HMDB0015673	-0.0268825494617521	0.89411444859126
s_Faecalibacterium_prausnitzii	HMDB0028822	-0.235833274823552	0.236320175623646
s_Faecalibacterium_prausnitzii	HMDB0032913	0.15274175830541	0.446899797137001
s_Faecalibacterium_prausnitzii	HMDB0034216	-0.281961285831786	0.154189822731148
s_Faecalibacterium_prausnitzii	HMDB0034987	-0.0904231209168025	0.65376327716652
s_Faecalibacterium_prausnitzii	HMDB0038969	0.0323812527607468	0.872614919107161
s_Faecalibacterium_prausnitzii	HMDB0040891	0.339697670471231	0.0829935565443019
s_Faecalibacterium_prausnitzii	HMDB0052711	0.0913395714666349	0.650472829459188
s_Faecalibacterium_prausnitzii	HMDB0060948	0.198258802280422	0.321528389075177
s_Faecalibacterium_prausnitzii	HMDB0062735	0.151825307755577	0.449663503166404
s_Faecalibacterium_prausnitzii	HMDB0062766	0.15671304402135	0.435029183620646
s_Faecalibacterium_prausnitzii	HMDB0114073	0.28715450561417	0.146422176975171
s_Faecalibacterium_prausnitzii	HMDB0128737	0.196731384697368	0.325346270728831
s_Faecalibacterium_prausnitzii	HMDB0134045	-0.08950667036697	0.657060054145243
s_Faecalibacterium_prausnitzii	HMDB0240219	-0.207728791295357	0.298474060127284
s_Faecalibacterium_prausnitzii	HMDB0255154	0.0525431648570609	0.794645598696925
s_Faecalibacterium_prausnitzii	HMDB0255452	0.324728978157301	0.0984053376673804
s_Helicobacter_rodentium	HMDB0000086	-0.62026862026862	0.000557765280173536
s_Helicobacter_rodentium	HMDB0000201	0.548229548229548	0.00307045264343493
s_Helicobacter_rodentium	HMDB0000748	0.312576312576313	0.112419659023795
s_Helicobacter_rodentium	HMDB0000832	0.515873015873016	0.00588147725232489
s_Helicobacter_rodentium	HMDB0000847	-0.259462759462759	0.191236870922424
s_Helicobacter_rodentium	HMDB0001422	-0.164224664224664	0.413050603035687
s_Helicobacter_rodentium	HMDB0002183	0.16971916971917	0.39737326602107
s_Helicobacter_rodentium	HMDB0002250	0.482905982905983	0.0107287930602734
s_Helicobacter_rodentium	HMDB0002278	-0.431623931623932	0.0245719633767116
s_Helicobacter_rodentium	HMDB0002302	0.322954822954823	0.100365230672354
s_Helicobacter_rodentium	HMDB0003312	-0.579365079365079	0.00154117642826808
s_Helicobacter_rodentium	HMDB0003797	0.106227106227106	0.597950753386425
s_Helicobacter_rodentium	HMDB0005065	0.39010989010989	0.0442559217229546
s_Helicobacter_rodentium	HMDB0005772	0.0189255189255189	0.925351678279271
s_Helicobacter_rodentium	HMDB0005781	-0.395604395604396	0.0410986654981035
s_Helicobacter_rodentium	HMDB0008136	0.273504273504273	0.167460586747744
s_Helicobacter_rodentium	HMDB0009837	0.335164835164835	0.0874525041407645
s_Helicobacter_rodentium	HMDB0012390	0.233211233211233	0.241723620100829
s_Helicobacter_rodentium	HMDB0013131	0.52991452991453	0.00447045091312797
s_Helicobacter_rodentium	HMDB0013331	0.586691086691087	0.00129733076186033
s_Helicobacter_rodentium	HMDB0015050	0.37973137973138	0.0507413307106106
s_Helicobacter_rodentium	HMDB0015540	-0.423687423687424	0.0276448481213651
s_Helicobacter_rodentium	HMDB0015673	-0.00488400488400488	0.98071122458772
s_Helicobacter_rodentium	HMDB0028822	-0.186202686202686	0.352410808335605
s_Helicobacter_rodentium	HMDB0032913	0.322954822954823	0.100365230672354
s_Helicobacter_rodentium	HMDB0034216	-0.0207570207570208	0.918150431534312
s_Helicobacter_rodentium	HMDB0034987	-0.336385836385836	0.086233956955057
s_Helicobacter_rodentium	HMDB0038969	0.0299145299145299	0.882249621145556
s_Helicobacter_rodentium	HMDB0040891	0.501831501831502	0.00765183243398674
s_Helicobacter_rodentium	HMDB0052711	0.201465201465201	0.313603529972644
s_Helicobacter_rodentium	HMDB0060948	0.396825396825397	0.0404219827209017
s_Helicobacter_rodentium	HMDB0062735	0.548229548229548	0.00307045264343493
s_Helicobacter_rodentium	HMDB0062766	0.407814407814408	0.0347224032187482
s_Helicobacter_rodentium	HMDB0114073	0.327228327228327	0.0956931692076239
s_Helicobacter_rodentium	HMDB0128737	0.123321123321123	0.539995207407959
s_Helicobacter_rodentium	HMDB0134045	0.0561660561660562	0.780814997144844
s_Helicobacter_rodentium	HMDB0240219	-0.222832722832723	0.263907517354752
s_Helicobacter_rodentium	HMDB0255154	0.435286935286935	0.0232505390104795
s_Helicobacter_rodentium	HMDB0255452	0.447496947496947	0.0192572977322847
s_Helicobacter_sp_MIT_02_6899	HMDB0000086	-0.032691733867216	0.871403446942356
s_Helicobacter_sp_MIT_02_6899	HMDB0000201	-0.197983584541644	0.322214277985234
s_Helicobacter_sp_MIT_02_6899	HMDB0000748	-0.215398807255956	0.280581938149338
s_Helicobacter_sp_MIT_02_6899	HMDB0000832	-0.278643563428981	0.159303487331391
s_Helicobacter_sp_MIT_02_6899	HMDB0000847	-0.23067531840886	0.247026594932932
s_Helicobacter_sp_MIT_02_6899	HMDB0001422	-0.624503775930743	0.000498005164852941
s_Helicobacter_sp_MIT_02_6899	HMDB0002183	-0.208982672571736	0.29550129388635
s_Helicobacter_sp_MIT_02_6899	HMDB0002250	-0.0812710393334528	0.686961511060851
s_Helicobacter_sp_MIT_02_6899	HMDB0002278	0.167125032012777	0.404732646511741
s_Helicobacter_sp_MIT_02_6899	HMDB0002302	-0.210204793463968	0.292621799023573
s_Helicobacter_sp_MIT_02_6899	HMDB0003312	0.147876627960117	0.461674744319251
s_Helicobacter_sp_MIT_02_6899	HMDB0003797	-0.549343341058452	0.00299905630668487
s_Helicobacter_sp_MIT_02_6899	HMDB0005065	-0.104491336285868	0.603980637272902
s_Helicobacter_sp_MIT_02_6899	HMDB0005772	0.316529311088185	0.107708228546635
s_Helicobacter_sp_MIT_02_6899	HMDB0005781	0.212037974802317	0.288335830078982
s_Helicobacter_sp_MIT_02_6899	HMDB0008136	0.24197993666201	0.223969460271843
s_Helicobacter_sp_MIT_02_6899	HMDB0009837	0.109990880300914	0.584964873564676
s_Helicobacter_sp_MIT_02_6899	HMDB0012390	-0.137183070153084	0.495029562780527
s_Helicobacter_sp_MIT_02_6899	HMDB0013131	-0.102352624724461	0.611445309956596
s_Helicobacter_sp_MIT_02_6899	HMDB0013331	-0.219370700155711	0.271591270089702
s_Helicobacter_sp_MIT_02_6899	HMDB0015050	-0.0235258271754732	0.907275947777975
s_Helicobacter_sp_MIT_02_6899	HMDB0015540	0.296669846589409	0.132925919084113
s_Helicobacter_sp_MIT_02_6899	HMDB0015673	0.233119560193325	0.241914001569219
s_Helicobacter_sp_MIT_02_6899	HMDB0028822	-0.122823149669353	0.541645447272981
s_Helicobacter_sp_MIT_02_6899	HMDB0032913	-0.340360668486716	0.0823561312595551
s_Helicobacter_sp_MIT_02_6899	HMDB0034216	-0.521234560537107	0.00530376086468684
s_Helicobacter_sp_MIT_02_6899	HMDB0034987	0.169263743574184	0.398659765213755
s_Helicobacter_sp_MIT_02_6899	HMDB0038969	-0.39260633662965	0.0427984240273448
s_Helicobacter_sp_MIT_02_6899	HMDB0040891	-0.303391511496687	0.123952821809427
s_Helicobacter_sp_MIT_02_6899	HMDB0052711	-0.246868420230939	0.214461647119374
s_Helicobacter_sp_MIT_02_6899	HMDB0060948	-0.205927370341155	0.302777640114332
s_Helicobacter_sp_MIT_02_6899	HMDB0062735	-0.283226516774852	0.152270878391713
s_Helicobacter_sp_MIT_02_6899	HMDB0062766	-0.273449549636993	0.16754899865559
s_Helicobacter_sp_MIT_02_6899	HMDB0114073	-0.199205705433877	0.319175388215434
s_Helicobacter_sp_MIT_02_6899	HMDB0128737	-0.212649035248433	0.286916047778302
s_Helicobacter_sp_MIT_02_6899	HMDB0134045	-0.0403299894436683	0.841695225227424
s_Helicobacter_sp_MIT_02_6899	HMDB0240219	-0.202872068110574	0.310164777991979
s_Helicobacter_sp_MIT_02_6899	HMDB0255154	-0.160403367105499	0.424153356934046
s_Helicobacter_sp_MIT_02_6899	HMDB0255452	-0.105407926955042	0.600793300564601
s_Kurthia_zopfii	HMDB0000086	0.102446655635174	0.61111631226874
s_Kurthia_zopfii	HMDB0000201	-0.22110128962457	0.267732551525604
s_Kurthia_zopfii	HMDB0000748	-0.427217844544293	0.0262416401248086
s_Kurthia_zopfii	HMDB0000832	-0.257186977281139	0.195299197593146
s_Kurthia_zopfii	HMDB0000847	-0.162079783542216	0.419262515498408
s_Kurthia_zopfii	HMDB0001422	-0.340061734526309	0.0826430723166701
s_Kurthia_zopfii	HMDB0002183	0.192049252951909	0.337221067404174
s_Kurthia_zopfii	HMDB0002250	-0.100000168336424	0.619699960728774
s_Kurthia_zopfii	HMDB0002278	0.354129036494124	0.0699429549753546
s_Kurthia_zopfii	HMDB0002302	0.00336392003578184	0.986713973877891
s_Kurthia_zopfii	HMDB0003312	0.368807960286627	0.0583506724211967
s_Kurthia_zopfii	HMDB0003797	-0.210397907692537	0.292168417255657
s_Kurthia_zopfii	HMDB0005065	-0.0706423207514186	0.726235907156812
s_Kurthia_zopfii	HMDB0005772	0.255046300894732	0.199174187839649
s_Kurthia_zopfii	HMDB0005781	0.425688789982574	0.0268421200338417
s_Kurthia_zopfii	HMDB0008136	-0.207033987656755	0.300129376038322
s_Kurthia_zopfii	HMDB0009837	0.118654633989396	0.555551413970709
s_Kurthia_zopfii	HMDB0012390	-0.326300243470838	0.0966936450976527
s_Kurthia_zopfii	HMDB0013131	-0.189602765653158	0.343528437475274
s_Kurthia_zopfii	HMDB0013331	-0.16727856905206	0.404294955842921
s_Kurthia_zopfii	HMDB0015050	-0.265138061002078	0.181361550199728
s_Kurthia_zopfii	HMDB0015540	0.529664500179467	0.00449279620702755
s_Kurthia_zopfii	HMDB0015673	0.0088685164579703	0.964982242669121
s_Kurthia_zopfii	HMDB0028822	0.0290520366726613	0.88562234158912
s_Kurthia_zopfii	HMDB0032913	-0.313456185152398	0.111358014750708
s_Kurthia_zopfii	HMDB0034216	-0.374312556708815	0.0544121666949489
s_Kurthia_zopfii	HMDB0034987	0.38837985867663	0.0452888125684925
s_Kurthia_zopfii	HMDB0038969	0.13027544865846	0.517199212487962
s_Kurthia_zopfii	HMDB0040891	-0.27981698479458	0.15748129880975
s_Kurthia_zopfii	HMDB0052711	-0.237309267978791	0.233314024240469
s_Kurthia_zopfii	HMDB0060948	-0.0568808296959474	0.778093834934696
s_Kurthia_zopfii	HMDB0062735	-0.242508053488636	0.222928903723636
s_Kurthia_zopfii	HMDB0062766	-0.252599813595982	0.20366691780524
s_Kurthia_zopfii	HMDB0114073	-0.258716031842858	0.192563311972996
s_Kurthia_zopfii	HMDB0128737	-0.127217339535022	0.527165646364925
s_Kurthia_zopfii	HMDB0134045	-0.461774477639143	0.0153193486607582
s_Kurthia_zopfii	HMDB0240219	0.0547401533095408	0.786250951330891
s_Kurthia_zopfii	HMDB0255154	-0.197859660286441	0.322523410395639
s_Kurthia_zopfii	HMDB0255452	-0.0422019059034449	0.834445171104052
s_Lachnospiraceae_bacterium_610	HMDB0000086	-0.434264818811337	0.0236133040572881
s_Lachnospiraceae_bacterium_610	HMDB0000201	0.25774930174175	0.19428995800376
s_Lachnospiraceae_bacterium_610	HMDB0000748	0.0830661256798057	0.680402813065245
s_Lachnospiraceae_bacterium_610	HMDB0000832	0.0134371673893803	0.946963423843232
s_Lachnospiraceae_bacterium_610	HMDB0000847	-0.543594498934023	0.00338339070507877
s_Lachnospiraceae_bacterium_610	HMDB0001422	-0.149030401954946	0.458147876229442
s_Lachnospiraceae_bacterium_610	HMDB0002183	0.329821381375699	0.0929390648484089
s_Lachnospiraceae_bacterium_610	HMDB0002250	0.148114231451124	0.460947274397358
s_Lachnospiraceae_bacterium_610	HMDB0002278	-0.175599346565766	0.380974912090927
s_Lachnospiraceae_bacterium_610	HMDB0002302	0.24431213435237	0.219398808227649
s_Lachnospiraceae_bacterium_610	HMDB0003312	-0.225072553772121	0.259012080973859
s_Lachnospiraceae_bacterium_610	HMDB0003797	-0.0681020074507231	0.735727948950223
s_Lachnospiraceae_bacterium_610	HMDB0005065	-0.028401285618463	0.888168349855804
s_Lachnospiraceae_bacterium_610	HMDB0005772	-0.00183234100764277	0.99276282642797
s_Lachnospiraceae_bacterium_610	HMDB0005781	-0.242174403176787	0.223585921610098
s_Lachnospiraceae_bacterium_610	HMDB0008136	-0.0219880920917133	0.913313510659967
s_Lachnospiraceae_bacterium_610	HMDB0009837	0.561001738506629	0.0023329448199148
s_Lachnospiraceae_bacterium_610	HMDB0012390	0.0476408661987121	0.81345655312525
s_Lachnospiraceae_bacterium_610	HMDB0013131	0.198808999329241	0.320159889924082
s_Lachnospiraceae_bacterium_610	HMDB0013331	0.155138205313755	0.439715977323366
s_Lachnospiraceae_bacterium_610	HMDB0015050	0.149946572458767	0.455357454423292
s_Lachnospiraceae_bacterium_610	HMDB0015540	-0.0903954897103768	0.653862583520839
s_Lachnospiraceae_bacterium_610	HMDB0015673	0.107802729282983	0.592499541031113
s_Lachnospiraceae_bacterium_610	HMDB0028822	0.0494732072063549	0.806413132105819
s_Lachnospiraceae_bacterium_610	HMDB0032913	-0.0320659676337485	0.87384542316376
s_Lachnospiraceae_bacterium_610	HMDB0034216	-0.171018494046659	0.393715841610357
s_Lachnospiraceae_bacterium_610	HMDB0034987	0.112688971970031	0.575732306888697
s_Lachnospiraceae_bacterium_610	HMDB0038969	-0.227210284947704	0.254395222755803
s_Lachnospiraceae_bacterium_610	HMDB0040891	0.0656588861071994	0.744892708611302
s_Lachnospiraceae_bacterium_610	HMDB0052711	-0.0500839875422358	0.804068567613356
s_Lachnospiraceae_bacterium_610	HMDB0060948	0.333180673223044	0.0894604183949222
s_Lachnospiraceae_bacterium_610	HMDB0062735	0.122766847512066	0.541832176091992
s_Lachnospiraceae_bacterium_610	HMDB0062766	0.101694925924174	0.613748537854166
s_Lachnospiraceae_bacterium_610	HMDB0114073	0.241563622840906	0.224792022999268
s_Lachnospiraceae_bacterium_610	HMDB0128737	0.251641498382941	0.205445486303676
s_Lachnospiraceae_bacterium_610	HMDB0134045	-0.0681020074507231	0.735727948950223
s_Lachnospiraceae_bacterium_610	HMDB0240219	-0.469690078292431	0.0134397341359179
s_Lachnospiraceae_bacterium_610	HMDB0255154	0.233623478474454	0.240868715017647
s_Lachnospiraceae_bacterium_610	HMDB0255452	0.384486221437042	0.0476831956395881
s_Lactobacillus_johnsonii	HMDB0000086	0.155067155067155	0.439928065223099
s_Lactobacillus_johnsonii	HMDB0000201	0.0628815628815629	0.755352401008742
s_Lactobacillus_johnsonii	HMDB0000748	0.308913308913309	0.116919969999215
s_Lactobacillus_johnsonii	HMDB0000832	0.148962148962149	0.458356117073398
s_Lactobacillus_johnsonii	HMDB0000847	0.35958485958486	0.0654437396093449
s_Lactobacillus_johnsonii	HMDB0001422	0.434676434676435	0.0234666651464928
s_Lactobacillus_johnsonii	HMDB0002183	0.00610500610500611	0.975890270735696
s_Lactobacillus_johnsonii	HMDB0002250	-0.00122100122100122	0.995177392766659
s_Lactobacillus_johnsonii	HMDB0002278	-0.0671550671550672	0.73927604786189
s_Lactobacillus_johnsonii	HMDB0002302	0.057997557997558	0.773847538703759
s_Lactobacillus_johnsonii	HMDB0003312	-0.0757020757020757	0.707448120587074
s_Lactobacillus_johnsonii	HMDB0003797	0.470695970695971	0.0132152007992644
s_Lactobacillus_johnsonii	HMDB0005065	0.0781440781440781	0.698439219409796
s_Lactobacillus_johnsonii	HMDB0005772	-0.144688644688645	0.471493331488112
s_Lactobacillus_johnsonii	HMDB0005781	-0.164835164835165	0.411291901354532
s_Lactobacillus_johnsonii	HMDB0008136	-0.0286935286935287	0.887024838151979
s_Lactobacillus_johnsonii	HMDB0009837	-0.473137973137973	0.0126830142376653
s_Lactobacillus_johnsonii	HMDB0012390	0.195360195360195	0.328797115780448
s_Lactobacillus_johnsonii	HMDB0013131	0.00671550671550672	0.97348009342336
s_Lactobacillus_johnsonii	HMDB0013331	0.0763125763125763	0.705192233087424
s_Lactobacillus_johnsonii	HMDB0015050	0.0555555555555556	0.783141187422599
s_Lactobacillus_johnsonii	HMDB0015540	-0.304639804639805	0.122336485080436
s_Lactobacillus_johnsonii	HMDB0015673	-0.123931623931624	0.537975291234423
s_Lactobacillus_johnsonii	HMDB0028822	0.362637362637363	0.0630260447645327
s_Lactobacillus_johnsonii	HMDB0032913	0.337606837606838	0.0850283208959226
s_Lactobacillus_johnsonii	HMDB0034216	0.66971916971917	0.000132981348572409
s_Lactobacillus_johnsonii	HMDB0034987	-0.185592185592186	0.354019994333865
s_Lactobacillus_johnsonii	HMDB0038969	0.315018315018315	0.109491484611622
s_Lactobacillus_johnsonii	HMDB0040891	0.151404151404151	0.45093661160582
s_Lactobacillus_johnsonii	HMDB0052711	0.26007326007326	0.19015711309567
s_Lactobacillus_johnsonii	HMDB0060948	0.0506715506715507	0.801814685420494
s_Lactobacillus_johnsonii	HMDB0062735	0.133089133089133	0.508111007700559
s_Lactobacillus_johnsonii	HMDB0062766	0.263736263736264	0.183767019679487
s_Lactobacillus_johnsonii	HMDB0114073	0.032967032967033	0.870329488830919
s_Lactobacillus_johnsonii	HMDB0128737	0.312576312576313	0.112419659023795
s_Lactobacillus_johnsonii	HMDB0134045	0.275335775335775	0.164520553286486
s_Lactobacillus_johnsonii	HMDB0240219	0.2997557997558	0.128749516173874
s_Lactobacillus_johnsonii	HMDB0255154	0.057997557997558	0.773847538703759
s_Lactobacillus_johnsonii	HMDB0255452	0.0921855921855922	0.647440918928499
