# Supplementary material for: Multi-omics reveal the neuroprotective mechanisms of Xinshubao tablet against scopolamine-induced cognitive dysfunction in mice
Source: Front Pharmacol. 2025 Jul 4;16:1596728. doi: 10.3389/fphar.2025.1596728 (PMC12271746; doi:10.3389/fphar.2025.1596728)
Supplement: Supplementary file 12 [file DataSheet7.zip › result_correlation.xls]

Correlation	HMDB0002183	HMDB0009837	HMDB0040891	HMDB0000832	HMDB0013331	HMDB0062735	HMDB0255154	HMDB0005065	HMDB0062766	HMDB0008136	HMDB0255452	HMDB0002250	HMDB0000201	HMDB0013131	HMDB0060948	HMDB0002302	HMDB0114073	HMDB0005772	HMDB0015673	HMDB0002278	HMDB0003312	HMDB0005781	HMDB0015540	HMDB0034987	HMDB0000847	HMDB0240219	HMDB0028822	HMDB0000086	HMDB0034216	HMDB0001422	HMDB0134045	HMDB0012390	HMDB0052711	HMDB0015050	HMDB0032913	HMDB0000748	HMDB0038969	HMDB0003797	HMDB0128737
g_Odoribacter	-0.390780038135549	-0.36116623837059	-0.182262252161659	-0.203327738592403	-0.335826595272738	-0.386811178373235	-0.291253247172902	-0.304075717174224	-0.337047782891911	-0.210654864307445	-0.416119681233401	-0.417646165757368	-0.465577779809932	-0.47076782719142	-0.5687681336301	-0.453365903618196	-0.369409254800012	0.211876051926618	0.167302703826782	0.299801560507117	0.246985195977859	0.162417953350088	0.20485422311637	0.0485422078621503	0.272019542170918	0.025339643097852	0.165776219302815	0.478094952906461	-0.00610593809586796	-0.0601434902442994	-0.0848725395325646	-0.0595328964347126	-0.0592275995299192	0.0464051295285965	0.0122118761917359	-0.0244237523834718	-0.153564343111079	-0.00885361023900854	0.0494580985765305
c_Bacilli	-0.0598290598290598	-0.508547008547009	-0.246642246642247	-0.22954822954823	-0.298534798534798	-0.260683760683761	-0.144688644688645	-0.154456654456654	-0.12026862026862	-0.181318681318681	-0.247252747252747	-0.313797313797314	-0.342490842490842	-0.344322344322344	-0.24053724053724	-0.242979242979243	-0.291819291819292	-0.0976800976800977	-0.0573870573870574	0.35042735042735	0.365079365079365	0.213675213675214	0.0976800976800977	0.0946275946275946	0.376068376068376	0.414529914529915	0.399267399267399	0.563492063492063	0.397435897435897	0.349206349206349	0.189255189255189	-0.0512820512820513	-0.00610500610500611	-0.0317460317460317	0.0152625152625153	0.00915750915750916	0.258852258852259	0.210622710622711	0.133089133089133
f_Lactobacillaceae	-0.068986568986569	-0.506105006105006	-0.202686202686203	-0.187423687423687	-0.265567765567766	-0.250915750915751	-0.103785103785104	-0.125152625152625	-0.0952380952380952	-0.113553113553114	-0.235042735042735	-0.297313797313797	-0.326007326007326	-0.317460317460317	-0.257020757020757	-0.291819291819292	-0.342490842490842	-0.0628815628815629	-0.0317460317460317	0.343101343101343	0.344322344322344	0.203907203907204	0.0598290598290598	0.0641025641025641	0.391330891330891	0.402930402930403	0.390720390720391	0.533577533577533	0.385836385836386	0.318070818070818	0.244200244200244	-0.0378510378510378	0.00366300366300366	0.00732600732600733	0.036019536019536	0.057997557997558	0.243589743589744	0.227106227106227	0.192918192918193
o_Lactobacillales	-0.0695970695970696	-0.518315018315018	-0.216117216117216	-0.1996336996337	-0.277167277167277	-0.252747252747253	-0.115995115995116	-0.133089133089133	-0.105616605616606	-0.136141636141636	-0.237484737484737	-0.306471306471306	-0.333943833943834	-0.326617826617827	-0.258852258852259	-0.287545787545788	-0.334554334554335	-0.0561660561660562	-0.0207570207570208	0.355921855921856	0.354090354090354	0.213675213675214	0.072039072039072	0.0818070818070818	0.391941391941392	0.4004884004884	0.4004884004884	0.545787545787546	0.394383394383394	0.313186813186813	0.221001221001221	-0.0384615384615385	-0.00122100122100122	-0.00732600732600733	0.0335775335775336	0.047008547008547	0.239316239316239	0.21978021978022	0.177655677655678
g_Enterococcus	-0.12436981903065	-0.127425588540003	-0.547899473026918	-0.534759664136702	-0.523147740001162	-0.436363885935549	-0.353858109183029	-0.422001769241592	-0.475783312606197	-0.400305805725189	-0.510007931110946	-0.454087349089794	-0.484339467232385	-0.417112538026628	-0.382276765620008	-0.545454857419436	-0.487700813692672	0.400611382676124	0.504813122945047	0.393277535853678	0.341635031145619	0.381360034767203	0.374331764895692	0.462949080666917	-0.119480587815686	-0.14239885913583	0.387471573785908	0.434530424229937	0.00550038511683465	0.129870204147485	-0.14239885913583	-0.445225617512672	-0.482506005526773	-0.403972729136412	-0.209625788341587	-0.382276765620008	-0.34866330101713	-0.253323292325329	-0.31902233677641
p_Actinobacteriota	-0.00427350427350427	-0.0402930402930403	-0.441391941391941	-0.449328449328449	-0.455433455433455	-0.452380952380952	-0.277777777777778	-0.440781440781441	-0.415140415140415	-0.427960927960928	-0.613553113553113	-0.51037851037851	-0.493284493284493	-0.493894993894994	-0.438339438339438	-0.65995115995116	-0.594017094017094	0.290598290598291	0.216117216117216	0.501221001221001	0.489010989010989	0.437728937728938	0.397435897435897	0.324786324786325	0.120879120879121	-0.0500610500610501	0.253357753357753	0.538461538461538	-0.0549450549450549	0.0115995115995116	-0.0677655677655678	-0.443833943833944	-0.371794871794872	-0.200854700854701	-0.342490842490842	-0.375457875457875	-0.155677655677656	-0.116605616605617	-0.18986568986569
o_Coriobacteriales	-0.0351091440512408	-0.00122118761917359	-0.464356592190758	-0.48969623528861	-0.483895594097536	-0.461914216952411	-0.297664482173563	-0.450007637665469	-0.438406355283319	-0.461914216952411	-0.630438108398367	-0.485116781716709	-0.483895594097536	-0.468936045762659	-0.444206996474394	-0.697298130548121	-0.595634261251919	0.304381014079018	0.193252940734221	0.479926734335222	0.453671200522989	0.39169592884993	0.405434289565632	0.280262558600339	0.0665547252449608	-0.0754083354839693	0.209128379783478	0.517172956720016	-0.123339949536533	-0.065944131435374	-0.0699129911976881	-0.444206996474394	-0.402686617422492	-0.260112962883975	-0.393222413373897	-0.41062433694712	-0.205464816925957	-0.163944437874055	-0.244237523834718
f_Eggerthellaceae	-0.0717447726264485	0.0274767214314058	-0.428331557425137	-0.456113575761337	-0.450007637665469	-0.444817590283981	-0.291863840982488	-0.407571367899186	-0.438711652188113	-0.443596402664807	-0.653030079353078	-0.467409561238692	-0.479010843620841	-0.462219513857205	-0.451228825284642	-0.74126088483837	-0.617920935301837	0.314761108841993	0.177988095494551	0.405739586470426	0.404213101946459	0.355976190989102	0.397801866945797	0.25156464954976	0.00671653190545475	-0.114181042392731	0.246069305263479	0.498855142432412	-0.0955579312003336	-0.0436574573854559	-0.0976950095338874	-0.469851936477039	-0.427110369805964	-0.232025647642982	-0.334605407653564	-0.364829801228111	-0.223172037403974	-0.125477027870087	-0.22103495907042
s_Helicobacter_sp_MIT_02_6899	-0.208982672571736	0.109990880300914	-0.303391511496687	-0.278643563428981	-0.219370700155711	-0.283226516774852	-0.160403367105499	-0.104491336285868	-0.273449549636993	0.24197993666201	-0.105407926955042	-0.0812710393334528	-0.197983584541644	-0.102352624724461	-0.205927370341155	-0.210204793463968	-0.199205705433877	0.316529311088185	0.233119560193325	0.167125032012777	0.147876627960117	0.212037974802317	0.296669846589409	0.169263743574184	-0.23067531840886	-0.202872068110574	-0.122823149669353	-0.032691733867216	-0.521234560537107	-0.624503775930743	-0.0403299894436683	-0.137183070153084	-0.246868420230939	-0.0235258271754732	-0.340360668486716	-0.215398807255956	-0.39260633662965	-0.549343341058452	-0.212649035248433
g_Kurthia	0.228370795692655	0.116478277321153	-0.26964262623952	-0.255579632127255	-0.139712789332722	-0.21583638789694	-0.147355720915475	-0.0562519764490609	-0.219504995056661	-0.229899382009205	0.00091715178993034	-0.064812059821744	-0.18923898598896	-0.156527238814778	-0.0226230774849484	0.0339346162274226	-0.235402292748787	0.226230774849484	0.0149801459021956	0.32375458184541	0.337206141431055	0.389483793457085	0.508713526148029	0.366249281445516	-0.154387217971607	0.0519719347627193	0.0556405419224406	0.0703149705613261	-0.345460507540428	-0.327117471741821	-0.463467371178132	-0.291348551934538	-0.196576200308403	-0.235402292748787	-0.282788468561855	-0.392846683353496	0.13451559585645	-0.200244807468124	-0.112809670161432
s_Kurthia_zopfii	0.192049252951909	0.118654633989396	-0.27981698479458	-0.257186977281139	-0.16727856905206	-0.242508053488636	-0.197859660286441	-0.0706423207514186	-0.252599813595982	-0.207033987656755	-0.0422019059034449	-0.100000168336424	-0.22110128962457	-0.189602765653158	-0.0568808296959474	0.00336392003578184	-0.258716031842858	0.255046300894732	0.0088685164579703	0.354129036494124	0.368807960286627	0.425688789982574	0.529664500179467	0.38837985867663	-0.162079783542216	0.0547401533095408	0.0290520366726613	0.102446655635174	-0.374312556708815	-0.340061734526309	-0.461774477639143	-0.326300243470838	-0.237309267978791	-0.265138061002078	-0.313456185152398	-0.427217844544293	0.13027544865846	-0.210397907692537	-0.127217339535022
c_Clostridia	-0.00488400488400488	0.219169719169719	0.553113553113553	0.531135531135531	0.465201465201465	0.395604395604396	0.253968253968254	0.329059829059829	0.269230769230769	0.192918192918193	0.275335775335775	0.263125763125763	0.351648351648352	0.281440781440781	0.103174603174603	0.0775335775335775	0.224664224664225	0.130647130647131	-0.0628815628815629	-0.469474969474969	-0.595238095238095	-0.496336996336996	-0.398656898656899	-0.291819291819292	-0.214896214896215	-0.347985347985348	-0.1001221001221	-0.358363858363858	0.249084249084249	0.0787545787545788	-0.047008547008547	0.0341880341880342	0.114163614163614	0.27960927960928	0.382173382173382	0.412087912087912	-0.0305250305250305	0.262515262515263	0.292429792429792
s_Helicobacter_rodentium	0.16971916971917	0.335164835164835	0.501831501831502	0.515873015873016	0.586691086691087	0.548229548229548	0.435286935286935	0.39010989010989	0.407814407814408	0.273504273504273	0.447496947496947	0.482905982905983	0.548229548229548	0.52991452991453	0.396825396825397	0.322954822954823	0.327228327228327	0.0189255189255189	-0.00488400488400488	-0.431623931623932	-0.579365079365079	-0.395604395604396	-0.423687423687424	-0.336385836385836	-0.259462759462759	-0.222832722832723	-0.186202686202686	-0.62026862026862	-0.0207570207570208	-0.164224664224664	0.0561660561660562	0.233211233211233	0.201465201465201	0.37973137973138	0.322954822954823	0.312576312576313	0.0299145299145299	0.106227106227106	0.123321123321123
o_unidentified_Clostridia	0.0323565323565324	0.284493284493284	0.652625152625153	0.626373626373626	0.617826617826618	0.525030525030525	0.315628815628816	0.455433455433455	0.388278388278388	0.333333333333333	0.411477411477411	0.454212454212454	0.51037851037851	0.44993894993895	0.274114774114774	0.225885225885226	0.349206349206349	-0.0409035409035409	-0.223443223443223	-0.589133089133089	-0.638583638583639	-0.551892551892552	-0.494505494505494	-0.413308913308913	-0.259462759462759	-0.278998778998779	-0.168498168498168	-0.535409035409035	0.161172161172161	0.00122100122100122	-0.047008547008547	0.169108669108669	0.18009768009768	0.412087912087912	0.448107448107448	0.516483516483516	0.0757020757020757	0.360805860805861	0.362637362637363
f_Lachnospiraceae	0.0946275946275946	0.300976800976801	0.642857142857143	0.615384615384615	0.634920634920635	0.557997557997558	0.351648351648352	0.463369963369963	0.404761904761905	0.303418803418803	0.444444444444444	0.479242979242979	0.547008547008547	0.493284493284493	0.311355311355311	0.233211233211233	0.327228327228327	-0.0201465201465201	-0.183760683760684	-0.599511599511599	-0.681929181929182	-0.565934065934066	-0.522588522588523	-0.415140415140415	-0.283272283272283	-0.293040293040293	-0.142246642246642	-0.572649572649573	0.177655677655678	-0.000610500610500611	-0.0384615384615385	0.155067155067155	0.174603174603175	0.402930402930403	0.44993894993895	0.514041514041514	0.0653235653235653	0.328449328449328	0.326617826617827
g_unidentified_Lachnospiraceae	0.32051282051282	0.343101343101343	0.469474969474969	0.419413919413919	0.378510378510378	0.377899877899878	0.310744810744811	0.373015873015873	0.257631257631258	0.409035409035409	0.475579975579976	0.325396825396825	0.448717948717949	0.4004884004884	0.420634920634921	0.382173382173382	0.326617826617827	-0.272283272283272	-0.363247863247863	-0.286935286935287	-0.36996336996337	-0.334554334554335	-0.298534798534798	-0.303418803418803	-0.0433455433455433	-0.119047619047619	-0.384615384615385	-0.518925518925519	-0.210622710622711	-0.0885225885225885	0.103785103785104	0.266788766788767	0.256410256410256	-0.0280830280830281	-0.010989010989011	0.224664224664225	0.152014652014652	0.123321123321123	0.293040293040293
s_Clostridiales_bacterium_CIEAF_020	0.256833131237929	0.316384213986319	0.389372464124089	0.331959112551282	0.295312292398427	0.372576004887364	0.27057568879525	0.311803361467212	0.195449707481896	0.329210601039818	0.439761841834266	0.284929026688451	0.429989356460171	0.397007218322601	0.42296538259754	0.420216871086076	0.371659834383542	-0.372576004887364	-0.329515991207759	-0.279126613497582	-0.384791611604982	-0.389067073956149	-0.25774930174175	-0.330737551879521	0.023820433099356	-0.0888685388706745	-0.411971336551683	-0.504504557437644	-0.241258232672965	-0.135593234565565	0.127958480367054	0.353947204642996	0.326156699360414	-0.197587438657479	-0.0552756203972237	0.137120185405268	0.0852038568553889	-0.0439761841834266	0.0980302439088884
s_Faecalibacterium_prausnitzii	0.0907286044334133	0.37299537378181	0.339697670471231	0.335420901238679	0.364441835316707	0.151825307755577	0.0525431648570609	0.17137625281867	0.15671304402135	0.522376813404501	0.324728978157301	0.262410340768694	0.236749725373385	0.244997780321877	0.198258802280422	0.168015934135951	0.28715450561417	0.000916450549832458	-0.0268825494617521	-0.355277329818383	-0.226974252841839	-0.223002967125898	-0.0620131538719963	-0.0904231209168025	-0.240415527572715	-0.207728791295357	-0.235833274823552	-0.597831242007373	-0.281961285831786	-0.224530384708952	-0.08950667036697	0.193065582498038	0.0913395714666349	0.0885902198171376	0.15274175830541	0.127997593459933	0.0323812527607468	0.0516267143072284	0.196731384697368
g_Helicobacter	0.111145043349224	0.347480932229168	0.298320624593934	0.334656504150411	0.441832081665735	0.372824444860997	0.337404595881574	0.338320626458628	0.275114516641898	0.289465662349078	0.355725207422654	0.406412232686312	0.398778644544195	0.416488569033906	0.292519097605925	0.250076347535754	0.178625962525539	0.099847332898891	0.0442748112242789	-0.23083970541762	-0.385954216465438	-0.190534360027242	-0.228396957212142	-0.177709931948485	-0.298931311645304	-0.160000007458773	-0.232671766571728	-0.488244297569806	-0.179236649576908	-0.341679405241159	0.0100763363475945	0.128244280787566	0.046106872378387	0.382900781208591	0.16305344271562	0.194198482335458	-0.0198473291695043	-0.0641221403937832	0.0256488561575133
p_Firmicutes	-0.0570905211963654	-0.33246832932001	0.170660969779509	0.170660969779509	0.0738818509600023	0.10868569810645	0.0467104264333899	0.0973897126290939	0.0680812097689277	-0.117539308345458	0.0436574573854559	-0.0955579312003336	-0.0467104264333899	-0.0650282407209938	-0.11234926096397	-0.136162419537855	-0.171882157398683	0.0418256759566955	-0.00335826595272738	0.0824301642942174	-0.0787666014366967	-0.118455199059838	-0.295222106935216	-0.0378568161943813	0.0778507107223165	0.065944131435374	0.414898493614228	0.272019542170918	0.588307135536878	0.345596096226126	0.06289116238744	-0.0754083354839693	-0.0189284080971907	0.227751490975875	0.307128686222158	0.290337356458521	0.199969472639676	0.387116475278029	0.379789349562987
s_Lactobacillus_johnsonii	0.00610500610500611	-0.473137973137973	0.151404151404151	0.148962148962149	0.0763125763125763	0.133089133089133	0.057997557997558	0.0781440781440781	0.263736263736264	-0.0286935286935287	0.0921855921855922	-0.00122100122100122	0.0628815628815629	0.00671550671550672	0.0506715506715507	0.057997557997558	0.032967032967033	-0.144688644688645	-0.123931623931624	-0.0671550671550672	-0.0757020757020757	-0.164835164835165	-0.304639804639805	-0.185592185592186	0.35958485958486	0.2997557997558	0.362637362637363	0.155067155067155	0.66971916971917	0.434676434676435	0.275335775335775	0.195360195360195	0.26007326007326	0.0555555555555556	0.337606837606838	0.308913308913309	0.315018315018315	0.470695970695971	0.312576312576313
g_Lactobacillus	-0.0995115995115995	-0.411477411477411	0.105006105006105	0.0769230769230769	0.0152625152625153	0.0146520146520147	-0.047008547008547	0.00183150183150183	0.147741147741148	-0.0238095238095238	-0.0317460317460317	-0.0915750915750916	-0.0500610500610501	-0.137973137973138	-0.0512820512820513	-0.0189255189255189	-0.0293040293040293	-0.201465201465201	-0.16971916971917	-0.0421245421245421	-0.0146520146520147	-0.162393162393162	-0.170940170940171	-0.141636141636142	0.344322344322344	0.133089133089133	0.438339438339438	0.233211233211233	0.601953601953602	0.437728937728938	0.209401709401709	0.126984126984127	0.164224664224664	0.0897435897435897	0.34004884004884	0.313186813186813	0.292429792429792	0.498778998778999	0.408424908424908
s_Lachnospiraceae_bacterium_610	0.329821381375699	0.561001738506629	0.0656588861071994	0.0134371673893803	0.155138205313755	0.122766847512066	0.233623478474454	-0.028401285618463	0.101694925924174	-0.0219880920917133	0.384486221437042	0.148114231451124	0.25774930174175	0.198808999329241	0.333180673223044	0.24431213435237	0.241563622840906	-0.00183234100764277	0.107802729282983	-0.175599346565766	-0.225072553772121	-0.242174403176787	-0.0903954897103768	0.112688971970031	-0.543594498934023	-0.469690078292431	0.0494732072063549	-0.434264818811337	-0.171018494046659	-0.149030401954946	-0.0681020074507231	0.0476408661987121	-0.0500839875422358	0.149946572458767	-0.0320659676337485	0.0830661256798057	-0.227210284947704	-0.0681020074507231	0.251641498382941
f_Muribaculaceae	0.101343101343101	0.357753357753358	-0.00549450549450549	-0.0146520146520147	0.0769230769230769	0.0531135531135531	0.0952380952380952	0.0476190476190476	0.123321123321123	0.223443223443223	0.126373626373626	0.223443223443223	0.234432234432234	0.227716727716728	0.255799755799756	0.228327228327228	0.223443223443223	-0.123321123321123	-0.0879120879120879	-0.204517704517705	-0.0744810744810745	-0.0512820512820513	0.0824175824175824	-0.0726495726495726	-0.072039072039072	-0.0335775335775336	-0.413919413919414	-0.382173382173382	-0.42002442002442	-0.297313797313797	0.109279609279609	0.167277167277167	0.123321123321123	-0.138583638583639	-0.192307692307692	-0.101343101343101	-0.0879120879120879	-0.261904761904762	-0.217948717948718
g_Bacteroides	0.109279609279609	0.256410256410256	-0.131868131868132	-0.158730158730159	-0.0354090354090354	-0.108669108669109	0.068986568986569	-0.148351648351648	-0.105616605616606	-0.136752136752137	-0.0592185592185592	0.0708180708180708	0.00610500610500611	-0.0128205128205128	0	-0.0256410256410256	0.132478632478632	-0.0158730158730159	0.0390720390720391	-0.178876678876679	-0.0451770451770452	0.0518925518925519	0.231379731379731	-0.0744810744810745	-0.186813186813187	-0.176434676434676	-0.247863247863248	-0.210622710622711	-0.514041514041514	-0.273504273504273	-0.236263736263736	0.167277167277167	0.0494505494505494	0.128205128205128	-0.117826617826618	-0.126984126984127	-0.228327228327228	-0.27045177045177	-0.268620268620269
g_Alloprevotella	-0.137414389972725	0.119051665254766	-0.109564257483821	-0.0856927153504745	-0.0431524030872032	-0.0263199054290743	-0.198623472365921	-0.0449886755589991	-0.108952166659889	0.294415686311273	0.0970163955932157	0.0951801231214199	0.0195869063658227	0.108340075835957	0.0428463576752372	0.196787199894125	0.24055169380526	0.0560063103897744	0.12945720926161	-0.0988526680650116	-0.0333589499042918	0.00979345318291137	0.0765113529914951	0.110482393719719	-0.24973305616424	-0.299924503726661	-0.199541608601819	-0.224943377794996	-0.355012677880537	-0.328998817863429	-0.0676360360444816	-0.0752871713436312	-0.178424475176166	-0.147207843155637	-0.22157687826337	-0.218210378731744	-0.287376641836055	-0.46212857206863	-0.288906868895885
f_Prevotellaceae	0.197191697191697	0.187423687423687	-0.13003663003663	-0.131257631257631	-0.0586080586080586	0.0372405372405372	-0.0976800976800977	-0.0537240537240537	-0.119047619047619	0.122100122100122	0.122710622710623	0.0695970695970696	0.0744810744810745	0.102564102564103	0.197802197802198	0.326617826617827	0.286935286935287	-0.108058608058608	-0.158119658119658	-0.0512820512820513	0.0726495726495726	0.172771672771673	0.136752136752137	0.0824175824175824	-0.147741147741148	-0.21978021978022	-0.280830280830281	-0.180708180708181	-0.417582417582418	-0.357142857142857	-0.160561660561661	-0.043956043956044	-0.153846153846154	-0.184981684981685	-0.426129426129426	-0.35042735042735	-0.238095238095238	-0.443833943833944	-0.344932844932845
c_Bacteroidia	0.0995115995115995	0.332722832722833	-0.139194139194139	-0.14041514041514	-0.057997557997558	-0.0805860805860806	-0.0177045177045177	-0.0616605616605616	-0.0341880341880342	0.165445665445665	0.0170940170940171	0.106837606837607	0.0915750915750916	0.0854700854700855	0.161172161172161	0.17032967032967	0.1996336996337	-0.103785103785104	-0.0738705738705739	-0.105006105006105	0.0622710622710623	0.0811965811965812	0.244810744810745	0.0122100122100122	-0.0836385836385836	-0.0402930402930403	-0.407814407814408	-0.272893772893773	-0.557387057387057	-0.332722832722833	0.00793650793650794	0.117826617826618	0.0451770451770452	-0.197191697191697	-0.296703296703297	-0.215506715506715	-0.14957264957265	-0.347985347985348	-0.293650793650794
o_Bacteroidales	0.0995115995115995	0.332722832722833	-0.139194139194139	-0.14041514041514	-0.057997557997558	-0.0805860805860806	-0.0177045177045177	-0.0616605616605616	-0.0341880341880342	0.165445665445665	0.0170940170940171	0.106837606837607	0.0915750915750916	0.0854700854700855	0.161172161172161	0.17032967032967	0.1996336996337	-0.103785103785104	-0.0738705738705739	-0.105006105006105	0.0622710622710623	0.0811965811965812	0.244810744810745	0.0122100122100122	-0.0836385836385836	-0.0402930402930403	-0.407814407814408	-0.272893772893773	-0.557387057387057	-0.332722832722833	0.00793650793650794	0.117826617826618	0.0451770451770452	-0.197191697191697	-0.296703296703297	-0.215506715506715	-0.14957264957265	-0.347985347985348	-0.293650793650794
k_Bacteria;p_Bacteroidota	0.0995115995115995	0.332722832722833	-0.139194139194139	-0.14041514041514	-0.057997557997558	-0.0805860805860806	-0.0177045177045177	-0.0616605616605616	-0.0341880341880342	0.165445665445665	0.0170940170940171	0.106837606837607	0.0915750915750916	0.0854700854700855	0.161172161172161	0.17032967032967	0.1996336996337	-0.103785103785104	-0.0738705738705739	-0.105006105006105	0.0622710622710623	0.0811965811965812	0.244810744810745	0.0122100122100122	-0.0836385836385836	-0.0402930402930403	-0.407814407814408	-0.272893772893773	-0.557387057387057	-0.332722832722833	0.00793650793650794	0.117826617826618	0.0451770451770452	-0.197191697191697	-0.296703296703297	-0.215506715506715	-0.14957264957265	-0.347985347985348	-0.293650793650794
