# Supplementary material for: Multi-omics reveal the neuroprotective mechanisms of Xinshubao tablet against scopolamine-induced cognitive dysfunction in mice
Source: Front Pharmacol. 2025 Jul 4;16:1596728. doi: 10.3389/fphar.2025.1596728 (PMC12271746; doi:10.3389/fphar.2025.1596728)
Supplement: Supplementary file 12 [file DataSheet7.zip › result_pvalue.xls]

Pvalue	HMDB0002183	HMDB0009837	HMDB0040891	HMDB0000832	HMDB0013331	HMDB0062735	HMDB0255154	HMDB0005065	HMDB0062766	HMDB0008136	HMDB0255452	HMDB0002250	HMDB0000201	HMDB0013131	HMDB0060948	HMDB0002302	HMDB0114073	HMDB0005772	HMDB0015673	HMDB0002278	HMDB0003312	HMDB0005781	HMDB0015540	HMDB0034987	HMDB0000847	HMDB0240219	HMDB0028822	HMDB0000086	HMDB0034216	HMDB0001422	HMDB0134045	HMDB0012390	HMDB0052711	HMDB0015050	HMDB0032913	HMDB0000748	HMDB0038969	HMDB0003797	HMDB0128737
g_Odoribacter	0.0438608672409521	0.0641824311831331	0.362873645203572	0.309056029006659	0.0867904668154933	0.0462417630843048	0.140493028575381	0.123064961684629	0.085578743021887	0.291565837280148	0.0308575087267077	0.0301863943494486	0.0143908208928376	0.0131992808936117	0.00196344970402428	0.0175485544092242	0.0579099453720858	0.288712797151256	0.404226178609692	0.128688314130728	0.21423791947194	0.41827971386259	0.305359688402435	0.809990038588835	0.169870993814597	0.900160900306857	0.408589143990924	0.011657332662656	0.975886591193795	0.765705653424656	0.673825553663589	0.768019877940666	0.769177719798163	0.818214701462664	0.951793850380406	0.903752753778427	0.444426903523667	0.965041065186455	0.806471149452523
c_Bacilli	0.766897139056162	0.00675615661836651	0.214895416731835	0.249407858376778	0.130390373588298	0.189081576129091	0.471493331488112	0.441752703063873	0.550147871375053	0.365405859075821	0.213725920524674	0.110948416241712	0.0803333074964707	0.0786245736891944	0.226828617538364	0.222003256745068	0.139688025149018	0.62788528289716	0.776168154160933	0.0731286793571888	0.0611422384626422	0.284541732933073	0.62788528289716	0.638720323411018	0.0532006692293398	0.0315691646315821	0.0390952116004583	0.00220846053524077	0.0400869806274886	0.0742035522897977	0.344430234532238	0.799474454269184	0.975890270735696	0.875094371156191	0.939770855448919	0.963841863221735	0.19232085476689	0.291641196820309	0.508111007700559
f_Lactobacillaceae	0.732418348914709	0.00707104301267489	0.31061773722652	0.349205497423345	0.18062859363439	0.206799452639556	0.606441327896211	0.533946170788051	0.636547424275493	0.572789034190364	0.237940788177005	0.132046403216423	0.0970110345211578	0.106620265288236	0.195598213113834	0.139688025149018	0.0803333074964707	0.755352401008742	0.875094371156191	0.0797606142523638	0.0786245736891944	0.307649615304313	0.766897139056162	0.750748674321875	0.0435382335745536	0.0371703449569675	0.0438959159395363	0.00415375172727783	0.046841868211451	0.105911291468484	0.219616644825213	0.851315694205368	0.985532839730153	0.971070143380233	0.858436943762397	0.773847538703759	0.220807781286144	0.254618704093711	0.334997752121091
o_Lactobacillales	0.730136868958146	0.00561207551754257	0.278941884259628	0.318115326797154	0.161617185849244	0.203394217170351	0.564508014114747	0.508111007700559	0.600068643069088	0.498341175522512	0.232958346275308	0.119993036802361	0.0886840410261321	0.0963504104261845	0.19232085476689	0.145848527854246	0.0880666439707083	0.780814997144844	0.918150431534312	0.0684389706973487	0.0699756835267241	0.284541732933073	0.721033518204895	0.685000632366267	0.0431828645275154	0.0384449635894149	0.0384449635894149	0.00323209079532511	0.0417843198400249	0.111682244239855	0.267954707567354	0.848944442852982	0.995177392766659	0.971070143380233	0.867948692989417	0.815890473513299	0.229267419755281	0.270674947628991	0.375333767137605
g_Enterococcus	0.536527667084794	0.526484053541536	0.00309188820965504	0.0040557099885719	0.00510960197656767	0.0228732356117282	0.0701724301521302	0.0283359143548611	0.0121267120016537	0.0385416528624187	0.0065734889884736	0.0173473951882801	0.0104643640217303	0.0304196514416681	0.0490856307463507	0.00325466431870481	0.00986556711462008	0.0383799499874337	0.00724256352674167	0.0424131252070698	0.0811413889353258	0.0496769638698795	0.0543987974506653	0.015027451476039	0.55278312614872	0.47861166724109	0.0458386705797176	0.0235185965603344	0.978277439776162	0.518514627085855	0.47861166724109	0.0199541602707526	0.0108035614110674	0.0366366787513154	0.293983807569804	0.0490856307463507	0.074685482764688	0.202331177040572	0.104813296902974
p_Actinobacteriota	0.983121959825627	0.841838460561453	0.0211771192217526	0.0187100186757583	0.0169771334864305	0.0178262791161371	0.160657514017157	0.0213774061413767	0.0312943298083793	0.0259537788445781	0.00066537354187361	0.00652782131018596	0.00893422620330295	0.0088370198969446	0.022194085666416	0.000180158032125774	0.00108759879909203	0.141428649990637	0.278941884259628	0.00773798548809613	0.00964005872785766	0.0224021822115985	0.0400869806274886	0.0983424694105905	0.548110300980367	0.804156586539606	0.202267702335804	0.00376132610750791	0.78546919865385	0.954208589457751	0.736987956103557	0.0203912429503443	0.0561868971298769	0.315103049419264	0.0803333074964707	0.0536194871836988	0.438107493653983	0.562446243701679	0.342847214129101
o_Coriobacteriales	0.861980793903789	0.995176656555358	0.0146837416122932	0.00952384045756061	0.0105456558641859	0.0152843790434103	0.131569216603772	0.0185103396462305	0.0221713724207434	0.0152843790434103	0.000423705022008528	0.0103232644723326	0.0105456558641859	0.0136101132437039	0.020273317256672	0.0000529903300349009	0.00104548495022546	0.122670300082755	0.334143619340549	0.0112962123348381	0.0174631962734808	0.0433254698173633	0.0358986976416114	0.156793271541718	0.741528180535429	0.708534393794834	0.295157054853825	0.00573673885353253	0.539932865382479	0.74382090566382	0.728957127781847	0.020273317256672	0.037296053350652	0.1900870392144	0.0424446639056381	0.0333736510643638	0.30388889200469	0.413859263708811	0.219544049708285
f_Eggerthellaceae	0.722128677950998	0.891787485941116	0.0258111617531017	0.0167925468632712	0.0185103396462305	0.0200815069387443	0.139624811011502	0.0348410830473929	0.0220679876467519	0.0204666240974481	0.000221963335534124	0.0139605143850063	0.0114755902702669	0.0152082080684102	0.0181557150417818	0.0000097243399375252	0.000593515499119855	0.109797203731497	0.374426414304868	0.0357460568960433	0.0365144821102626	0.0683937819862327	0.0398872224185684	0.205588569832106	0.973476046291637	0.570654518532569	0.215996893098704	0.00807959245828501	0.635410230099182	0.828816808563324	0.627832534371621	0.0134033925224494	0.0262834878900318	0.244193418635789	0.0880151417101175	0.0613327250383882	0.263162079943521	0.532878101323515	0.267879794528668
s_Helicobacter_sp_MIT_02_6899	0.29550129388635	0.584964873564676	0.123952821809427	0.159303487331391	0.271591270089702	0.152270878391713	0.424153356934046	0.603980637272902	0.16754899865559	0.223969460271843	0.600793300564601	0.686961511060851	0.322214277985234	0.611445309956596	0.302777640114332	0.292621799023573	0.319175388215434	0.107708228546635	0.241914001569219	0.404732646511741	0.461674744319251	0.288335830078982	0.132925919084113	0.398659765213755	0.247026594932932	0.310164777991979	0.541645447272981	0.871403446942356	0.00530376086468684	0.000498005164852941	0.841695225227424	0.495029562780527	0.214461647119374	0.907275947777975	0.0823561312595551	0.280581938149338	0.0427984240273448	0.00299905630668487	0.286916047778302
g_Kurthia	0.251911514182518	0.562876009566324	0.173780460333297	0.19820387421223	0.487031624238709	0.279582256291544	0.463271707282803	0.780487762361426	0.271290558521045	0.248664350366792	0.996377502499253	0.748077364656811	0.344472308929687	0.435580736139875	0.910819798488968	0.866556681683463	0.237202781546954	0.256503955589644	0.940883211172059	0.0994781622614399	0.0854225562346436	0.0446275481268437	0.00673512234433538	0.0602553883205872	0.441960489027296	0.796831958545139	0.78281725436942	0.727456893203629	0.07757677031524	0.0958122609796662	0.0149001216786691	0.140357256569676	0.325735706555849	0.237202781546954	0.152933314619591	0.042660136356325	0.503533772428329	0.316605484178319	0.575320805471179
s_Kurthia_zopfii	0.337221067404174	0.555551413970709	0.15748129880975	0.195299197593146	0.404294955842921	0.222928903723636	0.322523410395639	0.726235907156812	0.20366691780524	0.300129376038322	0.834445171104052	0.619699960728774	0.267732551525604	0.343528437475274	0.778093834934696	0.986713973877891	0.192563311972996	0.199174187839649	0.964982242669121	0.0699429549753546	0.0583506724211967	0.0268421200338417	0.00449279620702755	0.0452888125684925	0.419262515498408	0.786250951330891	0.88562234158912	0.61111631226874	0.0544121666949489	0.0826430723166701	0.0153193486607582	0.0966936450976527	0.233314024240469	0.181361550199728	0.111358014750708	0.0262416401248086	0.517199212487962	0.292168417255657	0.527165646364925
c_Clostridia	0.98071122458772	0.272041704396413	0.0027678147583371	0.00436268070481626	0.0144805659265072	0.0410986654981035	0.201145461869408	0.093741647256778	0.174464225793671	0.334997752121091	0.164520553286486	0.184821531708921	0.0720657976868054	0.154984243332783	0.608571847678456	0.700687765504721	0.259900104943071	0.515994168661307	0.755352401008742	0.0134881583244106	0.00105566877854481	0.0084570070722709	0.0394236050466699	0.139688025149018	0.281732950911275	0.0752904974565927	0.619270989423611	0.0664306608908895	0.210243315972348	0.696193154344846	0.815890473513299	0.865569020645351	0.570713714219147	0.157802756670831	0.0491520391907311	0.0326879842970532	0.879863507666233	0.185880237954908	0.138823537688984
s_Helicobacter_rodentium	0.39737326602107	0.0874525041407645	0.00765183243398674	0.00588147725232489	0.00129733076186033	0.00307045264343493	0.0232505390104795	0.0442559217229546	0.0347224032187482	0.167460586747744	0.0192572977322847	0.0107287930602734	0.00307045264343493	0.00447045091312797	0.0404219827209017	0.100365230672354	0.0956931692076239	0.925351678279271	0.98071122458772	0.0245719633767116	0.00154117642826808	0.0410986654981035	0.0276448481213651	0.086233956955057	0.191236870922424	0.263907517354752	0.352410808335605	0.000557765280173536	0.918150431534312	0.413050603035687	0.780814997144844	0.241723620100829	0.313603529972644	0.0507413307106106	0.100365230672354	0.112419659023795	0.882249621145556	0.597950753386425	0.539995207407959
o_unidentified_Clostridia	0.872711388213788	0.150366752833506	0.000224653834803072	0.000473453540151846	0.000594992573998063	0.00492444204066404	0.108768362912605	0.0169771334864305	0.0453499807235353	0.0893047050859591	0.0329726073990351	0.0173127060928784	0.00652782131018596	0.0185304537599793	0.166476490754025	0.257250578536471	0.0742035522897977	0.839472455963396	0.262567295055822	0.00122383869751216	0.000337583549232157	0.00284097092363545	0.00874070113790839	0.0321246591781486	0.191236870922424	0.158750306199986	0.400827676010431	0.00400269643837169	0.421906572428876	0.995177392766659	0.815890473513299	0.399098359987121	0.36869792013647	0.0326879842970532	0.0190734322865947	0.00581312298300197	0.707448120587074	0.0644681983349136	0.0630260447645327
f_Lachnospiraceae	0.638720323411018	0.127123765229418	0.000298866678675364	0.000634368881766462	0.000374199436483376	0.00249108924023699	0.0720657976868054	0.0149239838412959	0.036236711815532	0.123917316865299	0.0201985486266414	0.0114299035647043	0.00315038595285683	0.00893422620330295	0.113905284765885	0.241723620100829	0.0956931692076239	0.9205501746919	0.358873631676453	0.000950225875608353	0.0000895515320829193	0.00209197674879761	0.00516572079496931	0.0312943298083793	0.152201786671256	0.137962923187027	0.479086813543058	0.00179848397131896	0.375333767137605	0.997588686048059	0.848944442852982	0.439928065223099	0.383725184215812	0.0371703449569675	0.0185304537599793	0.00609062951833878	0.746153261897503	0.0943887971994872	0.0963504104261845
g_unidentified_Lachnospiraceae	0.10311044470525	0.0797606142523638	0.0134881583244106	0.029423960101254	0.0515509748532623	0.0519595823250776	0.114653513558603	0.0553206440378798	0.194501520850037	0.0341310623516449	0.0121687404966862	0.0976750510156062	0.0188910087303827	0.0384449635894149	0.0289064718426393	0.0491520391907311	0.0963504104261845	0.169441065265165	0.062550928147128	0.146744275296434	0.0575061010547246	0.0880666439707083	0.130390373588298	0.123917316865299	0.830022241150381	0.554233483198488	0.0476021984907515	0.00554638068385793	0.291641196820309	0.66060710977798	0.606441327896211	0.178557178415498	0.196699151444986	0.889413901448686	0.95661637109758	0.259900104943071	0.449091760563338	0.539995207407959	0.137962923187027
s_Clostridiales_bacterium_CIEAF_020	0.195936113452178	0.107878527438635	0.0446938866830422	0.0907138078378042	0.134794011441913	0.0556315018180549	0.172238343214867	0.11335845479035	0.328571165545855	0.0935823395547251	0.0217153539353364	0.149715727544107	0.0251810053151031	0.0403219792121528	0.0279391741908608	0.0290828168693887	0.0562833479309731	0.0556315018180549	0.0932602846466996	0.158551562366959	0.0474918630723457	0.0448762622312893	0.19428995800376	0.0919804040415236	0.906119808935387	0.659359334748233	0.0327421802847331	0.00728404500708534	0.225396706365512	0.500089448036294	0.524741840360085	0.070096902513203	0.0968490841698241	0.32320311182178	0.784208434309926	0.495229213788349	0.672621726117253	0.827585437885257	0.626647162659716
s_Faecalibacterium_prausnitzii	0.652665755393614	0.0553351007479527	0.0829935565443019	0.0871958789109357	0.061629765896005	0.449663503166404	0.794645598696925	0.392712168138248	0.435029183620646	0.00518710215684208	0.0984053376673804	0.186062611889743	0.234450633565971	0.218067117505713	0.321528389075177	0.402196643349379	0.146422176975171	0.99638027218707	0.89411444859126	0.0689767603032715	0.254902324823828	0.263533338406072	0.758631675427042	0.65376327716652	0.227070942202655	0.298474060127284	0.236320175623646	0.000990541329957892	0.154189822731148	0.26019160659758	0.657060054145243	0.334621514645884	0.650472829459188	0.66036310719291	0.446899797137001	0.524614074976008	0.872614919107161	0.79815400267591	0.325346270728831
g_Helicobacter	0.581007555216828	0.0757430751996755	0.130679756080295	0.0879636386613166	0.0210336756525426	0.0554557602713047	0.0852271287620801	0.0843294630238392	0.164873779938787	0.143057224927084	0.0686027093524668	0.0354115829142355	0.0393579421711128	0.0306942377614237	0.138697403734658	0.208373022386223	0.372688890186027	0.620237826583398	0.826432081498839	0.24668053844065	0.0467690040145418	0.341118377753063	0.251855707223625	0.375185590068719	0.129855854246886	0.42533478785759	0.242845377416585	0.00977149309811397	0.371029804299782	0.0810993380866756	0.960216597568751	0.523808600013893	0.819364076020624	0.0486862924007693	0.416436279525988	0.331738129787591	0.921726477658271	0.750674930185853	0.898948687480168
p_Firmicutes	0.777296016459817	0.0901897222753184	0.394720311755037	0.394720311755037	0.714188368132253	0.589454104189593	0.81703857796926	0.628912833411808	0.735805819465507	0.559299616979716	0.828816808563324	0.635410230099182	0.81703857796926	0.747263988149837	0.576891197609751	0.498274979315776	0.391295366738527	0.835901293584467	0.986736303122894	0.682723857315298	0.696148947265947	0.556220796006503	0.134918784015529	0.851293244536843	0.699519417770716	0.74382090566382	0.0314030066431278	0.169870993814597	0.00124828168510224	0.0774526609985265	0.755316174479812	0.708534393794834	0.925340313731318	0.253234959356178	0.119160001963588	0.141802649365814	0.317285197186053	0.0460550692329538	0.0507031409532827
s_Lactobacillus_johnsonii	0.975890270735696	0.0126830142376653	0.45093661160582	0.458356117073398	0.705192233087424	0.508111007700559	0.773847538703759	0.698439219409796	0.183767019679487	0.887024838151979	0.647440918928499	0.995177392766659	0.755352401008742	0.97348009342336	0.801814685420494	0.773847538703759	0.870329488830919	0.471493331488112	0.537975291234423	0.73927604786189	0.707448120587074	0.411291901354532	0.122336485080436	0.354019994333865	0.0654437396093449	0.128749516173874	0.0630260447645327	0.439928065223099	0.000132981348572409	0.0234666651464928	0.164520553286486	0.328797115780448	0.19015711309567	0.783141187422599	0.0850283208959226	0.116919969999215	0.109491484611622	0.0132152007992644	0.112419659023795
g_Lactobacillus	0.621420025042162	0.0329726073990351	0.602189711430711	0.702938775719347	0.939770855448919	0.942175975489178	0.815890473513299	0.99276614082586	0.462089812915135	0.906162617569491	0.875094371156191	0.649628240708606	0.804156586539606	0.492524642119829	0.799474454269184	0.925351678279271	0.884636738008706	0.313603529972644	0.39737326602107	0.834744548730041	0.942175975489178	0.418351718988122	0.393935767287444	0.480994922267485	0.0786245736891944	0.508111007700559	0.022194085666416	0.241723620100829	0.000894178290750932	0.0224021822115985	0.294511983145086	0.527929445359949	0.413050603035687	0.656207172803165	0.082655466563312	0.111682244239855	0.138823537688984	0.00809079375672719	0.0344257152290742
s_Lachnospiraceae_bacterium_610	0.0929390648484089	0.0023329448199148	0.744892708611302	0.946963423843232	0.439715977323366	0.541832176091992	0.240868715017647	0.888168349855804	0.613748537854166	0.913313510659967	0.0476831956395881	0.460947274397358	0.19428995800376	0.320159889924082	0.0894604183949222	0.219398808227649	0.224792022999268	0.99276282642797	0.592499541031113	0.380974912090927	0.259012080973859	0.223585921610098	0.653862583520839	0.575732306888697	0.00338339070507877	0.0134397341359179	0.806413132105819	0.0236133040572881	0.393715841610357	0.458147876229442	0.735727948950223	0.81345655312525	0.804068567613356	0.455357454423292	0.87384542316376	0.680402813065245	0.254395222755803	0.735727948950223	0.205445486303676
f_Muribaculaceae	0.614982081837864	0.0669284146081086	0.978300654673385	0.942175975489178	0.702938775719347	0.792463970556397	0.636547424275493	0.813540509089055	0.539995207407959	0.262567295055822	0.52993141099972	0.262567295055822	0.239197346827322	0.253309382374073	0.19780434070931	0.252004468720348	0.262567295055822	0.539995207407959	0.662811225594198	0.306172184092002	0.711967117617619	0.799474454269184	0.682769805417694	0.718763410444827	0.721033518204895	0.867948692989417	0.0318459378904931	0.0491520391907311	0.0291642895236226	0.132046403216423	0.587409472204271	0.404298950703974	0.539995207407959	0.490593419887559	0.336558883003481	0.614982081837864	0.662811225594198	0.186943143859302	0.274788495265935
g_Bacteroides	0.587409472204271	0.196699151444986	0.512045160706337	0.429065895950974	0.860813126142242	0.589511260111018	0.732418348914709	0.460220976842008	0.600068643069088	0.496398530026074	0.769212012657371	0.72558064462498	0.975890270735696	0.949394223318556	1	0.898979382857854	0.510076221942824	0.937366250911676	0.846574473664169	0.372007234586157	0.822949620207095	0.797135912098701	0.24554595628167	0.711967117617619	0.350805974876726	0.378677481182663	0.21256074097132	0.291641196820309	0.00609062951833878	0.167460586747744	0.235440814046862	0.404298950703974	0.806500138574823	0.523936399928176	0.558332973965235	0.527929445359949	0.252004468720348	0.172442593870111	0.175481243890761
g_Alloprevotella	0.494295499481615	0.554219921144674	0.586430619735219	0.670846917541864	0.830768845393125	0.896318727061901	0.320620949146359	0.823676425159472	0.588536363602491	0.136038200482229	0.630234836783415	0.636753633458938	0.922750490116142	0.590645378677781	0.831952189931201	0.325206271804726	0.226799853276872	0.781423499477252	0.51985686657814	0.623742948300384	0.86880098518883	0.961332644261021	0.704458248296277	0.583278167409686	0.20901890657385	0.128523990587758	0.318343236034056	0.259292796073614	0.0691985255823606	0.0938061704741893	0.737473245186653	0.708982630102456	0.373237226344267	0.463725587216829	0.266678351509593	0.274198366899938	0.146096309941834	0.0152308650116977	0.143865653668134
f_Prevotellaceae	0.324192787583325	0.349205497423345	0.517974216088018	0.514017813226847	0.771528818697219	0.853688207987833	0.62788528289716	0.79013060901343	0.554233483198488	0.544045692391559	0.542018678436784	0.730136868958146	0.711967117617619	0.610705489496916	0.322666813708808	0.0963504104261845	0.146744275296434	0.591616295921375	0.430866022546122	0.799474454269184	0.718763410444827	0.388811326354425	0.496398530026074	0.682769805417694	0.462089812915135	0.270674947628991	0.15591973215219	0.367049730778614	0.0302141836199091	0.0674290440056839	0.423690211669833	0.827663235997348	0.443581399409164	0.355633529323599	0.0266679463622646	0.0731286793571888	0.231723670317897	0.0203912429503443	0.0780612063464022
c_Bacteroidia	0.621420025042162	0.0899286459114074	0.488666025454045	0.484822759456197	0.773847538703759	0.68947001358546	0.930155735385728	0.759964296933605	0.865569020645351	0.409537378963604	0.932558670386071	0.595836056368837	0.649628240708606	0.671654965858333	0.421906572428876	0.395652399889707	0.318115326797154	0.606441327896211	0.714230192829872	0.602189711430711	0.757657336909938	0.687234040611199	0.2184298437993	0.951801200005267	0.678315961385346	0.841838460561453	0.0347224032187482	0.168448776134327	0.00252432665345478	0.0899286459114074	0.968660441244836	0.558332973965235	0.822949620207095	0.324192787583325	0.132880127993138	0.280335203278931	0.456495242198864	0.0752904974565927	0.137106173830549
o_Bacteroidales	0.621420025042162	0.0899286459114074	0.488666025454045	0.484822759456197	0.773847538703759	0.68947001358546	0.930155735385728	0.759964296933605	0.865569020645351	0.409537378963604	0.932558670386071	0.595836056368837	0.649628240708606	0.671654965858333	0.421906572428876	0.395652399889707	0.318115326797154	0.606441327896211	0.714230192829872	0.602189711430711	0.757657336909938	0.687234040611199	0.2184298437993	0.951801200005267	0.678315961385346	0.841838460561453	0.0347224032187482	0.168448776134327	0.00252432665345478	0.0899286459114074	0.968660441244836	0.558332973965235	0.822949620207095	0.324192787583325	0.132880127993138	0.280335203278931	0.456495242198864	0.0752904974565927	0.137106173830549
k_Bacteria;p_Bacteroidota	0.621420025042162	0.0899286459114074	0.488666025454045	0.484822759456197	0.773847538703759	0.68947001358546	0.930155735385728	0.759964296933605	0.865569020645351	0.409537378963604	0.932558670386071	0.595836056368837	0.649628240708606	0.671654965858333	0.421906572428876	0.395652399889707	0.318115326797154	0.606441327896211	0.714230192829872	0.602189711430711	0.757657336909938	0.687234040611199	0.2184298437993	0.951801200005267	0.678315961385346	0.841838460561453	0.0347224032187482	0.168448776134327	0.00252432665345478	0.0899286459114074	0.968660441244836	0.558332973965235	0.822949620207095	0.324192787583325	0.132880127993138	0.280335203278931	0.456495242198864	0.0752904974565927	0.137106173830549
